# Supplementary material for: IFN-γ is essential for alveolar macrophage–driven pulmonary inflammation in macrophage activation syndrome
Source: JCI Insight. 2021 Sep 8;6(17):e147593. doi: 10.1172/jci.insight.147593 (PMC8492332; doi:10.1172/jci.insight.147593)
Supplement: Supplemental tables 1-6 [file jciinsight-6-147593-s266.xlsx]

## Sheet: Table S1
#10x Chromium Cell Ranger Metrics
Sample	Platform	Cell Ranger Estimated Number of Cells	Mean Reads per Cell	Median Genes per Cell	Number of Reads	Valid Barcodes	Sequencing Saturation	Q30 Bases in Barcode	Q30 Bases in RNA Read	Q30 Bases in Sample Index	Q30 Bases in UMI	Reads Mapped to Genome	Reads Mapped Confidently to Genome	Reads Mapped Confidently to Intergenic Regions	Reads Mapped Confidently to Intronic Regions	Reads Mapped Confidently to Exonic Regions	Reads Mapped Confidently to Transcriptome	Reads Mapped Antisense to Gene	Fraction Reads in Cells	Total Genes Detected	Median UMI Counts per Cell	AltAnalyze Filtered Cell Count
WT	10x 3' version 3	11415	34397	1471	392648030	0.979	0.63	0.961	0.938	0.934	0.96	0.924	0.875	0.082	0.234	0.559	0.528	0.017	0.789	20477	3308	9392
MAS	10x 3' version 3	9699	44173	1924	428435159	0.979	0.577	0.959	0.936	0.924	0.958	0.925	0.861	0.077	0.207	0.577	0.546	0.015	0.77	19845	5362	7686

## Sheet: Table S2
#ICGS2 cluster marker genes
UID	Pearson rho	Pearson p-value	Cell State
Rtkn2	0.941392	0	11
Col4a3	0.912965	0	11
Col4a4	0.911513	0	11
Scnn1g	0.898902	0	11
Cyp2b10	0.889457	0	11
Itgb6	0.877771	0	11
Akap5	0.876088	0	11
Spock2	0.876059	0	11
Igfbp2	0.875014	0	11
Flrt3	0.871735	0	11
Sema3e	0.870459	0	11
Lama3	0.870246	0	11
Sema3a	0.869558	0	11
Scnn1b	0.855863	0	11
Pdpn	0.851507	0	11
Lamc2	0.841063	0	11
Ndnf	0.840782	0	11
Krt7	0.83096	0	11
Gprc5a	0.809924	0	11
Clic3	0.793453	0	11
Gpm6a	0.786134	0	11
Ager	0.775226	0	11
Sec14l3	0.775078	0	11
Ano1	0.774215	0	11
Abca5	0.77232	0	11
Aqp5	0.765498	0	11
Gramd2	0.74721	0	11
Mal2	0.739434	0	11
Slc6a14	0.73721	0	11
Cxadr	0.73266	0	11
Myh14	0.721058	0	11
Tmprss2	0.720134	0	11
Slc39a8	0.717027	0	11
Crlf1	0.713688	0	11
Bdnf	0.712961	0	11
2310007B03Rik	0.69883	0	11
Vegfa	0.696071	0	11
Slc39a4	0.681968	0	11
Myrf	0.675994	0	11
Fam189a2	0.674361	0	11
Fxyd3	0.668548	0	11
Wnt7a	0.668536	0	11
Cldn18	0.665237	0	11
Lmo7	0.654182	0	11
Cgn	0.648796	0	11
Tmem37	0.648252	0	11
Scel	0.646643	0	11
Slc1a1	0.646462	0	11
2210011C24Rik	0.644194	0	11
Pard6b	0.637933	0	11
Arxes2	0.625908	0	11
Sema3b	0.625868	0	11
Nt5e	0.623282	0	11
Tacstd2	0.617676	0	11
Hs2st1	0.615736	0	11
Scnn1a	0.610719	0	11
Wwc1	0.607351	0	11
Cdkl5	0.605664	0	11
Pkp2	0.602573	0	11
Il17re	0.59962	0	11
Fads3	0.595648	0	11
Tead1	0.595625	0	11
Pof1b	0.593814	0	11
AU021092	0.591816	0	11
Col4a5	0.58893	0	11
Gm16212	0.587758	0	11
Popdc3	0.587566	0	11
Osbpl6	0.5845	0	11
Epb41l5	0.58363	0	11
Igfbp6	0.580929	0	11
Arhgef28	0.580071	0	11
Eps8l2	0.579622	0	11
Ndst1	0.579243	0	11
Plb1	0.574489	0	11
Tspan15	0.572662	0	11
Gipc2	0.567147	0	11
Slc44a3	0.565488	0	11
Wnt3a	0.565393	0	11
Epb41l4b	0.56505	0	11
Thbs3	0.557724	0	11
Matn4	0.557391	0	11
Fbln5	0.557285	0	11
Spink4	0.552573	0	11
Tspan8	0.549239	0	11
Magi3	0.547423	0	11
Agrn	0.540225	0	11
Dsp	0.538724	0	11
Cttnbp2	0.535175	0	11
Krt18	0.535054	0	11
Plod2	0.534704	0	11
Krt8	0.534476	0	11
Sphk1	0.521607	0	11
Fam174b	0.516622	0	11
Lamb3	0.5146	0	11
Nipa1	0.512742	0	11
Pdgfa	0.507684	0	11
Hopx	0.504625	2.416e-321	11
Bend7	0.502914	7.781e-319	11
Fzd2	0.496418	0	11
Cadm1	0.494288	2.10744e-306	11
Rasgrf2	0.492436	8.84556e-304	11
Tmod1	0.492027	3.3402e-303	11
Scd2	0.488998	5.92691e-299	11
Egfr	0.484218	2.47028e-292	11
Akr1c14	0.484177	2.81671e-292	11
Myo1b	0.481912	3.53465e-289	11
Serinc2	0.481031	5.59462e-288	11
Ier3	0.479591	5.02861e-286	11
Cystm1	0.476902	2.10017e-282	11
Cped1	0.473566	5.90247e-278	11
Sh2d4a	0.472804	6.02024e-277	11
Dag1	0.46291	4.50486e-264	11
Mtcl1	0.455267	2.04242e-254	11
Trpm6	0.454459	2.07819e-253	11
Platr22	0.453443	3.79927e-252	11
Tmem59l	0.453214	7.30136e-252	11
Hspg2	0.4531	1.00937e-251	11
Fgf1	0.451956	2.61871e-250	11
Pitpnm3	0.449297	4.84265e-247	11
Sh3rf2	0.438042	1.55538e-233	11
Nxph3	0.437335	1.05506e-232	11
Lrtm2	0.435569	1.23619e-230	11
Magi1	0.432715	2.56284e-227	11
Icam1	0.432216	9.66184e-227	11
Arhgef26	0.432028	1.59491e-226	11
Epb41l4a	0.431177	1.52539e-225	11
Prdx6	0.430418	1.13437e-224	11
Liph	0.42968	7.96531e-224	11
Gja1	0.429613	9.49227e-224	11
Tspan2	0.429403	1.65253e-223	11
Pvrl2	0.42759	1.93236e-221	11
Slco3a1	0.426591	2.62834e-220	11
Cdcp1	0.426261	6.20294e-220	11
Tmem184a	0.422917	3.59733e-216	11
Pgrmc1	0.422789	5.00802e-216	11
Il18r1	0.419988	6.56234e-213	11
Trp53bp2	0.418289	4.95112e-211	11
Col12a1	0.417703	2.18358e-210	11
Erbb3	0.41217	2.3149e-204	11
Mthfd1	0.408793	9.69632e-201	11
Htra1	0.408023	6.4121e-200	11
Frmpd1	0.404088	9.21923e-196	11
Wwp1	0.401929	1.6644e-193	11
Exph5	0.401746	2.58085e-193	11
Pxdc1	0.401106	1.19476e-192	11
Tmem63b	0.400614	3.86786e-192	11
Wipf3	0.399508	5.40424e-191	11
Adamtsl4	0.39553	6.50456e-187	11
Eya2	0.394989	2.31348e-186	11
Rgs11	0.39294	2.75735e-184	11
Nrg1	0.39125	1.38639e-182	11
Susd4	0.390257	1.37031e-181	11
Prkd1	0.389249	1.39253e-180	11
Radil	0.385339	1.03511e-176	11
Plxnb1	0.385016	2.15147e-176	11
Mmp11	0.384794	3.55487e-176	11
Mpp5	0.384215	1.3139e-175	11
Plagl1	0.383831	3.12107e-175	11
Akap2	0.381814	2.88417e-173	11
Tgfb2	0.369691	9.73805e-162	11
Cnksr1	0.367013	2.94199e-159	11
Npr2	0.366327	1.25982e-158	11
St14	0.365259	1.20396e-157	11
Phactr1	0.364569	5.1502e-157	11
Tmc4	0.363657	3.49927e-156	11
Zfp57	0.363599	3.95307e-156	11
Nrbp2	0.363012	1.35041e-155	11
P4ha2	0.359488	2.05659e-152	11
Zfp365	0.358021	4.22631e-151	11
Ctdspl	0.355246	1.23188e-148	11
Prmt2	0.353852	2.08569e-147	11
P3h2	0.352498	3.21494e-146	11
Ppm1l	0.350915	7.71883e-145	11
Rnf39	0.349689	8.95587e-144	11
2410004I01Rik	0.349492	1.32611e-143	11
Nipal2	0.348565	8.38693e-143	11
Ephb3	0.346132	1.02909e-140	11
Dusp14	0.346012	1.30359e-140	11
Nav2	0.345089	7.98757e-140	11
Paqr7	0.342902	5.71608e-138	11
Rab11fip1	0.339782	2.38422e-135	11
Cldn23	0.339192	7.40977e-135	11
Prkag3	0.335479	8.7672e-132	11
Cadm4	0.33488	2.71735e-131	11
Wls	0.333711	2.45652e-130	11
2810433D01Rik	0.333033	8.77954e-130	11
Dnm3	0.331085	3.34543e-128	11
Mpv17l	0.326212	2.67566e-124	11
Cyr61	0.325946	4.35581e-124	11
Sorcs2	0.325373	1.23734e-123	11
Gata6	0.322439	2.52058e-121	11
Zfp462	0.321809	7.82752e-121	11
Rassf7	0.32124	2.17467e-120	11
Otud7b	0.320957	3.61122e-120	11
Arhgap8	0.319525	4.66222e-119	11
Fjx1	0.319132	9.3894e-119	11
Slc44a2	0.318601	2.40933e-118	11
Dlg4	0.317844	9.23226e-118	11
S100a14	0.314662	2.49355e-115	11
Slc6a8	0.313328	2.55075e-114	11
Atp13a4	0.310357	4.35431e-112	11
Igf2bp1	0.308981	4.60722e-111	11
Cys1	0.307199	9.61865e-110	11
F11r	0.306851	1.73466e-109	11
Enpp5	0.306371	3.91736e-109	11
Atp9a	0.302716	1.82323e-106	11
Cers3	0.301791	8.50938e-106	11
Tfdp2	0.301395	1.64488e-105	11
Ptprn	0.300244	1.10639e-104	11
Chmp4c	0.299781	2.37604e-104	11
BC030870	0.298949	9.35257e-104	11
Adam9	0.297594	8.62801e-103	11
Prkcz	0.29736	1.26493e-102	11
Tef	0.296435	5.7121e-102	11
Ddc	0.29576	1.71199e-101	11
Marveld3	0.295731	1.7952e-101	11
Bsg	0.293955	3.17267e-100	11
Dusp7	0.29329	9.25315e-100	11
Gm26671	0.291832	9.57589e-99	11
Gm32200	0.291222	2.5353e-98	11
Zfyve21	0.289685	2.9128e-97	11
Mpp7	0.288368	2.33392e-96	11
Zdhhc14	0.288312	2.54789e-96	11
Tgfa	0.287671	6.98183e-96	11
Ap1m2	0.285366	2.56541e-94	11
Scx	0.283613	3.88537e-93	11
Apbb1	0.279008	4.47306e-90	11
Tmem237	0.276291	2.68307e-88	11
Cep170b	0.275693	6.5668e-88	11
Tril	0.270831	8.74288e-85	11
Eva1c	0.269885	3.4866e-84	11
Slc7a4	0.269407	6.98892e-84	11
Calcr	0.269002	1.25977e-83	11
Lrpap1	0.268961	1.33697e-83	11
Cers2	0.266351	5.80815e-82	11
Cyp3a13	0.263074	6.22837e-80	11
Smpd1	0.262782	9.41213e-80	11
Laptm4b	0.259837	5.906e-78	11
Hmgcll1	0.259726	6.89781e-78	11
Dcbld2	0.259593	8.30551e-78	11
Cry2	0.259459	1.00146e-77	11
Ripk4	0.259231	1.37576e-77	11
Aqp4	0.258934	2.07896e-77	11
Nbeal1	0.258538	3.60556e-77	11
Ids	0.256513	5.92524e-76	11
Fzd5	0.256202	9.09131e-76	11
Epb41l3	0.255402	2.72157e-75	11
Atrnl1	0.253454	3.87607e-74	11
Ppp3ca	0.253384	4.26328e-74	11
Syn3	0.252747	1.01071e-73	11
Rnf215	0.251649	4.45333e-73	11
Prkci	0.249192	1.19646e-71	11
Megf9	0.246813	2.79552e-70	11
Sh3rf3	0.245313	2.00408e-69	11
Tspan6	0.243425	2.34491e-68	11
Krtcap3	0.242894	4.66728e-68	11
Cmtm4	0.240806	6.86746e-67	11
Msl3l2	0.239304	4.67994e-66	11
Map2	0.236266	2.17675e-64	11
Trim3	0.235885	3.50811e-64	11
Dab2ip	0.235745	4.17975e-64	11
Sybu	0.235187	8.39644e-64	11
Popdc2	0.231993	4.39659e-62	11
Slc2a12	0.231899	4.93514e-62	11
Atp6v0a1	0.231674	6.50707e-62	11
Phgr1	0.230942	1.59561e-61	11
Ifnlr1	0.229469	9.61597e-61	11
D030018L15Rik	0.229218	1.30368e-60	11
P4ha1	0.227491	1.05156e-59	11
Ces1g	0.226647	2.89752e-59	11
Arhgap35	0.224661	3.09601e-58	11
Lrrc1	0.223767	8.92456e-58	11
Ppfibp2	0.222585	3.59277e-57	11
Gm15934	0.219827	8.9778e-56	11
Serpina7	0.219035	2.24346e-55	11
Gm13404	0.218758	3.08876e-55	11
Slc17a2	0.21831	5.1739e-55	11
Myo1c	0.217701	1.04161e-54	11
Chrnb1	0.217018	2.27509e-54	11
S1pr2	0.216731	3.15749e-54	11
Asah1	0.215785	9.27286e-54	11
Msln	0.215502	1.27821e-53	11
Ccdc129	0.213359	1.43437e-52	11
Amhr2	0.213119	1.87711e-52	11
Llgl2	0.212559	3.51197e-52	11
Tmem139	0.210571	3.20162e-51	11
Slc35f3	0.209324	1.26516e-50	11
Evpl	0.206622	2.41362e-49	11
Fam46b	0.206008	4.68987e-49	11
Gramd1c	0.205325	9.79633e-49	11
Mpp4	0.20278	1.48811e-47	11
Tmem151a	0.202522	1.95784e-47	11
Gyltl1b	0.202304	2.46655e-47	11
Sh3yl1	0.201325	6.93185e-47	11
Tmem79	0.200831	1.16618e-46	11
Fgfrl1	0.200802	1.20263e-46	11
Sycp1	0.198633	1.15863e-45	11
Wnt10b	0.198272	1.68638e-45	11
Rasgef1b	0.19707	5.83716e-45	11
Bicd1	0.195956	1.83088e-44	11
Gm44191	0.19537	3.33262e-44	11
Trnp1	0.195095	4.4111e-44	11
4930522O17Rik	0.193326	2.65269e-43	11
Dock7	0.192791	4.54303e-43	11
Zfp579	0.191745	1.2976e-42	11
Pigg	0.191631	1.45417e-42	11
Fuca2	0.187476	8.81562e-41	11
Tmem117	0.186651	1.96922e-40	11
Zc2hc1a	0.185755	4.69327e-40	11
Slc37a1	0.185733	4.79749e-40	11
Anxa9	0.184761	1.22467e-39	11
Tmem14a	0.184	2.54079e-39	11
Cux1	0.182578	9.85732e-39	11
B4gat1	0.182266	1.32441e-38	11
Usp13	0.181396	3.01528e-38	11
Usp46	0.181392	3.02682e-38	11
Strc	0.179999	1.11998e-37	11
Hspa4l	0.179483	1.81319e-37	11
Gm379	0.178993	2.86078e-37	11
Serinc5	0.178891	3.14568e-37	11
Ssr2	0.178389	5.01242e-37	11
Gm15642	0.178366	5.11789e-37	11
Olfr750	0.178356	5.16714e-37	11
Usp54	0.17773	9.21542e-37	11
Igf2r	0.177006	1.79438e-36	11
Gm20442	0.176606	2.59177e-36	11
Stard3	0.175537	6.88093e-36	11
Gm26719	0.175035	1.08661e-35	11
Atp13a5	0.174307	2.10174e-35	11
Cpeb4	0.173768	3.41847e-35	11
Tecrl	0.172007	1.65727e-34	11
Dnajc3	0.171579	2.42667e-34	11
Fam63b	0.171346	2.98348e-34	11
Tmem59	0.170627	5.64544e-34	11
Tusc3	0.169507	1.51439e-33	11
Hspb8	0.168412	3.94539e-33	11
Slc52a3	0.168301	4.34824e-33	11
Yif1b	0.167454	9.07814e-33	11
Porcn	0.167445	9.15276e-33	11
9030622O22Rik	0.167327	1.01355e-32	11
Sar1b	0.166785	1.61938e-32	11
Ccdc112	0.166301	2.45844e-32	11
Slc39a13	0.165678	4.19761e-32	11
Erbb2	0.165218	6.22236e-32	11
Kidins220	0.165105	6.85389e-32	11
Creb3	0.164633	1.02518e-31	11
Icam4	0.163818	2.04858e-31	11
Sorbs2os	0.163628	2.40686e-31	11
Nr1h5	0.163558	2.55486e-31	11
Abca2	0.1634	2.91995e-31	11
Creb3l4	0.162844	4.66751e-31	11
Wdr45	0.160872	2.43017e-30	11
Gm26601	0.159746	6.17614e-30	11
Nsun4	0.159475	7.7262e-30	11
Bcap31	0.159369	8.43041e-30	11
Chst12	0.158769	1.37988e-29	11
Lrrc31	0.158407	1.8572e-29	11
Ccdc47	0.158347	1.94932e-29	11
Pla2g12b	0.157702	3.30045e-29	11
Arfgef2	0.157668	3.39488e-29	11
Ago4	0.157603	3.57956e-29	11
Lmtk2	0.157103	5.37032e-29	11
Per3	0.156247	1.07374e-28	11
Tmem43	0.154884	3.2085e-28	11
Tsc2	0.154649	3.87189e-28	11
Rnf181	0.154365	4.85376e-28	11
Clcn3	0.154219	5.45534e-28	11
Lmbrd2	0.150756	8.31732e-27	11
Arhgef2	0.150619	9.25145e-27	11
Slc9a6	0.149879	1.64178e-26	11
Gan	0.149849	1.68027e-26	11
Aff1	0.14974	1.82711e-26	11
Apmap	0.149199	2.77253e-26	11
Tmx3	0.148726	3.98768e-26	11
Tmem8b	0.14868	4.13153e-26	11
Snx14	0.148046	6.70837e-26	11
Zdhhc12	0.147828	7.92069e-26	11
Gm36569	0.147446	1.05912e-25	11
Syt14	0.144782	7.87013e-25	11
BC022687	0.143582	1.91881e-24	11
Sec22a	0.142043	5.95534e-24	11
Suox	0.141535	8.628e-24	11
Pim3	0.141068	1.21145e-23	11
Amn1	0.140556	1.75684e-23	11
Pomgnt1	0.138225	9.35082e-23	11
Ssh1	0.137036	2.17172e-22	11
Gm15337	0.136446	3.28795e-22	11
Plekha7	0.135902	4.81589e-22	11
Gm26811	0.13477	1.05865e-21	11
Adcy1	0.13435	1.41609e-21	11
Lactb2	0.13388	1.95845e-21	11
Spire2	0.133581	2.40509e-21	11
Prkar2a	0.132943	3.72472e-21	11
Ptgds	0.132557	4.84919e-21	11
Tmem62	0.131319	1.1232e-20	11
BC067074	0.131235	1.18893e-20	11
Hsbp1l1	0.131012	1.38163e-20	11
Gm10371	0.130956	1.43448e-20	11
Gm29237	0.130639	1.77579e-20	11
Gm13362	0.130316	2.20595e-20	11
Fam3a	0.130137	2.48568e-20	11
1700016H13Rik	0.129892	2.92772e-20	11
Rbm20	0.129309	4.31868e-20	11
Emc4	0.129192	4.66873e-20	11
Shb	0.128761	6.21216e-20	11
Tbl1x	0.128454	7.60947e-20	11
Dab1	0.127931	1.07449e-19	11
9230112D13Rik	0.127266	1.66143e-19	11
4921518K17Rik	0.127266	1.66143e-19	11
5730403I07Rik	0.127266	1.66143e-19	11
Foxb1	0.127266	1.66143e-19	11
Gm15691	0.127266	1.66143e-19	11
Gm29591	0.127266	1.66143e-19	11
Gpr17	0.127266	1.66143e-19	11
Mapk10	0.127266	1.66143e-19	11
Pla2g5	0.127266	1.66143e-19	11
Slc22a22	0.127266	1.66143e-19	11
Syce1l	0.127266	1.66143e-19	11
Trex2	0.127266	1.66143e-19	11
Tssk3	0.127266	1.66143e-19	11
Vmn1r228	0.127266	1.66143e-19	11
Arhgap40	0.127266	1.66143e-19	11
Cyp4f39	0.127266	1.66143e-19	11
Fbxo15	0.127266	1.66143e-19	11
Gm11274	0.127266	1.66143e-19	11
Gm12830	0.127266	1.66143e-19	11
Gm13605	0.127266	1.66143e-19	11
Gm3764	0.127266	1.66143e-19	11
Gm5689	0.127266	1.66143e-19	11
Slc7a13	0.127266	1.66143e-19	11
AU018091	0.127266	1.66143e-19	11
Chrna10	0.127266	1.66143e-19	11
Gm7298	0.127266	1.66143e-19	11
Ip6k2	0.126384	2.95386e-19	11
Arf3	0.1261	3.55039e-19	11
Fbxw8	0.125587	4.94856e-19	11
Tvp23bos	0.125245	6.16953e-19	11
Impad1	0.124366	1.08371e-18	11
Rab11fip2	0.124299	1.13124e-18	11
Tcta	0.124246	1.17063e-18	11
Mtmr12	0.123805	1.55022e-18	11
Braf	0.123776	1.57954e-18	11
Ncan	0.123616	1.74806e-18	11
Adam10	0.123562	1.80955e-18	11
Olfr93	0.123302	2.13325e-18	11
Sycp3	0.121776	5.57711e-18	11
Fam8a1	0.121267	7.66649e-18	11
Gm17102	0.121175	8.11951e-18	11
Alg3	0.120994	9.08461e-18	11
Gm12002	0.120423	1.29431e-17	11
E330013P04Rik	0.120302	1.39558e-17	11
Gm12525	0.120214	1.47276e-17	11
Per2	0.120191	1.49399e-17	11
RP23-407J24.3	0.119774	1.932e-17	11
Pitpnm2os1	0.119108	2.90838e-17	11
Ncmap	0.118281	4.81708e-17	11
Dnmt3bos	0.118023	5.63078e-17	11
Arxes1	0.117861	6.21489e-17	11
Nat1	0.117512	7.67252e-17	11
Lrrc72	0.116987	1.05305e-16	11
Gm27200	0.116771	1.19879e-16	11
Gm15350	0.116478	1.42898e-16	11
Nr2c1	0.116305	1.58463e-16	11
Arhgap1	0.116093	1.79857e-16	11
Zbtb8b	0.115901	2.0163e-16	11
Gm15591	0.115753	2.2014e-16	11
Gpr89	0.115415	2.69201e-16	11
2410137M14Rik	0.115381	2.74652e-16	11
Gm10490	0.115051	3.33962e-16	11
Hist2h3c1	0.114458	4.73581e-16	11
Jmjd8	0.113889	6.61228e-16	11
Gm13816	0.113185	9.97091e-16	11
Limk2	0.113056	1.07499e-15	11
Zfp827	0.111666	2.39786e-15	11
Smpd4	0.111586	2.5117e-15	11
Epm2aip1	0.11116	3.20454e-15	11
Fam53b	0.1104	4.93875e-15	11
Ppp1r3f	0.110398	4.94426e-15	11
Gm28196	0.10977	7.05373e-15	11
Gm20463	0.109668	7.47079e-15	11
Pgm3	0.108478	1.45588e-14	11
Tshb	0.108431	1.49472e-14	11
Trim40	0.108117	1.77981e-14	11
Mlf2	0.107561	2.4229e-14	11
Gm4524	0.106358	4.69422e-14	11
Amfr	0.106246	4.99021e-14	11
2700046G09Rik	0.105005	9.78923e-14	11
Prep	0.104983	9.90509e-14	11
Eif1a	0.104849	1.06505e-13	11
Fam173a	0.104688	1.16115e-13	11
RP23-66E21.1	0.104535	1.26092e-13	11
4930551O13Rik	0.104464	1.31025e-13	11
Tctn1	0.103711	1.96055e-13	11
Slc38a10	0.103483	2.21372e-13	11
Ddx47	0.103243	2.51407e-13	11
Thnsl1	0.103156	2.63314e-13	11
Tmem87b	0.103099	2.71451e-13	11
Slc33a1	0.102594	3.54619e-13	11
Itfg1	0.10227	4.2063e-13	11
Cog7	0.102247	4.257e-13	11
Apoo-ps	0.102204	4.35266e-13	11
Arrdc1	0.101883	5.154e-13	11
Gm15635	0.10158	6.03787e-13	11
Tax1bp3	0.101529	6.20054e-13	11
Wfs1	0.101512	6.25697e-13	11
Trim13	0.0998804	1.4567e-12	11
Mcu	0.0996523	1.63767e-12	11
Clpb	0.0995473	1.72819e-12	11
Leng8	0.0988822	2.42684e-12	11
Cldn22	0.0981346	3.54528e-12	11
Jade3	0.0980615	3.67851e-12	11
Ergic3	0.0977662	4.26867e-12	11
Nkapl	0.0974409	5.02654e-12	11
Cdh9	0.0968346	6.80653e-12	11
Usp39	0.0960832	9.88508e-12	11
Gm42851	0.0960255	1.01711e-11	11
Pef1	0.0955295	1.29898e-11	11
Cyp4f17	0.0954991	1.31858e-11	11
A930024N18Rik	0.0950981	1.60534e-11	11
RP23-446E13.1	0.0942073	2.47828e-11	11
Yipf2	0.0935218	3.4523e-11	11
Ganab	0.0933297	3.78666e-11	11
Zp1	0.092383	5.95636e-11	11
Gm42982	0.092379	5.9677e-11	11
Ctxn3	0.0918686	7.60404e-11	11
4732440D04Rik	0.0906748	1.33343e-10	11
Ilvbl	0.0905787	1.39468e-10	11
Tmem18	0.0902703	1.61037e-10	11
Derl2	0.0901089	1.73592e-10	11
Tmem214	0.0901054	1.7387e-10	11
Spata20	0.0898669	1.94219e-10	11
Ufl1	0.0896914	2.10659e-10	11
A730071L15Rik	0.0892822	2.54455e-10	11
Myo16	0.0890766	2.79695e-10	11
Hcar1	0.088929	2.99304e-10	11
Lrch1	0.0882608	4.06216e-10	11
Ccdc79	0.0876694	5.31302e-10	11
Gm17039	0.0869893	7.21894e-10	11
Gm28730	0.0864875	9.03768e-10	11
Them4	0.0863908	9.43615e-10	11
Wbp2	0.0863534	9.595e-10	11
Zscan21	0.0863096	9.78409e-10	11
Pabpn1	0.086199	1.02782e-09	11
Gm20732	0.086186	1.03378e-09	11
Scd4	0.0857911	1.23191e-09	11
4933416M07Rik	0.0849703	1.76924e-09	11
Hoxb1	0.0845506	2.12625e-09	11
Spopl	0.0844464	2.22517e-09	11
Gm17597	0.0839297	2.78609e-09	11
Gm37988	0.0833822	3.5302e-09	11
Tprg	0.0832157	3.79272e-09	11
Mul1	0.0822479	5.7381e-09	11
Fam196a	0.0819807	6.4277e-09	11
Kcnf1	0.0811936	8.96081e-09	11
Gm37240	0.0804801	1.20779e-08	11
Rhbdl1	0.0803467	1.27675e-08	11
Gpr107	0.0802082	1.35241e-08	11
Nxnl2	0.0795195	1.79806e-08	11
Arfgef1	0.0794884	1.82123e-08	11
Sptlc1	0.0794396	1.85817e-08	11
2310016G11Rik	0.0794145	1.8774e-08	11
Zfp568	0.0791659	2.07928e-08	11
Gm20443	0.0791654	2.07968e-08	11
Nr6a1	0.0784331	2.80442e-08	11
Snx19	0.0781721	3.11772e-08	11
Akap8l	0.0778384	3.56818e-08	11
Tmem161a	0.0776629	3.82971e-08	11
Pias1	0.0773755	4.29868e-08	11
Fam199x	0.0773267	4.38372e-08	11
Rnf139	0.076434	6.25811e-08	11
Ap1g1	0.0763575	6.45084e-08	11
Txndc12	0.0757918	8.06492e-08	11
Gm16793	0.075738	8.23757e-08	11
4632411P08Rik	0.0751735	1.02762e-07	11
Zfp950	0.0743549	1.41217e-07	11
Rdh14	0.0730145	2.3596e-07	11
Neu3	0.0725749	2.78697e-07	11
Carnmt1	0.0723655	3.01595e-07	11
Gm28940	0.0717179	3.84471e-07	11
Gm11205	0.0716961	3.87613e-07	11
Gm21972	0.071568	4.0658e-07	11
Gm21992	0.0714453	4.25586e-07	11
Gm16302	0.0712602	4.55869e-07	11
Gm16599	0.0708273	5.35064e-07	11
Tmem68	0.0700997	6.98935e-07	11
Rce1	0.0692512	9.51279e-07	11
Gm14419	0.0692285	9.591e-07	11
Pp2d1	0.0690503	1.02276e-06	11
Hist1h2ad	0.0688584	1.09589e-06	11
Gm29427	0.0685883	1.20735e-06	11
Gt(ROSA)26Sor	0.0685628	1.21838e-06	11
Gm16001	0.0679265	1.52845e-06	11
E2f4	0.0679083	1.53836e-06	11
Catsper4	0.0677946	1.6016e-06	11
Zfp759	0.0675836	1.72564e-06	11
Ndufs7	0.0671243	2.02835e-06	11
Gm44195	0.0671193	2.03195e-06	11
Letm1	0.0670539	2.0791e-06	11
Rprd1a	0.0669664	2.1438e-06	11
Itgb1bp2	0.0668932	2.19938e-06	11
Gm8898	0.0667818	2.28671e-06	11
Commd2	0.0661822	2.81665e-06	11
Gm28198	0.0660091	2.99041e-06	11
Pi4ka	0.065166	3.99424e-06	11
Arhgef11	0.0651063	4.07639e-06	11
Gpr137c	0.0649229	4.33903e-06	11
Rgmb	0.0645953	4.84914e-06	11
4933406C10Rik	0.0645273	4.962e-06	11
Ttll8	0.0642048	5.53226e-06	11
Bcorl1	0.0636991	6.55472e-06	11
Slc30a6	0.0635356	6.92227e-06	11
Zfp109	0.0629933	8.28773e-06	11
DHRSX	0.0629751	8.33785e-06	11
Alg1	0.0628327	8.73911e-06	11
Gm26563	0.0627431	9.00131e-06	11
4921539E11Rik	0.0627372	9.01872e-06	11
Spg7	0.0626435	9.30122e-06	11
Repin1	0.0623747	1.01593e-05	11
Wipf2	0.0621373	1.09798e-05	11
Snhg20	0.0620638	1.12461e-05	11
Zfp458	0.0620346	1.1354e-05	11
Dnajb12	0.06136	1.41309e-05	11
Psmg2	0.0603495	1.95318e-05	11
RP23-78N8.4	0.0600477	2.1493e-05	11
Abhd13	0.0592474	2.76437e-05	11
Slc39a9	0.0589672	3.01677e-05	11
Ptrh1	0.0589121	3.06892e-05	11
Mllt1	0.0585412	3.44282e-05	11
Slc25a25	0.0581868	3.84026e-05	11
Tubd1	0.0575372	4.68419e-05	11
Osbp	0.0575225	4.70523e-05	11
Clcn6	0.0573505	4.95764e-05	11
Zmym3	0.0569519	5.59256e-05	11
Gm10062	0.0568735	5.72623e-05	11
Tbce	0.0567283	5.98177e-05	11
Zfp459	0.056141	7.12982e-05	11
Kdm5d	0.0551114	9.661e-05	11
A330032B11Rik	0.0548612	0.00010393	11
Mterf4	0.0546867	0.000109345	11
G730003C15Rik	0.0536786	0.0001462	11
Mdm2	0.0536095	0.000149113	11
8030442B05Rik	0.0531395	0.000170428	11
Gm17249	0.0529138	0.000181652	11
4930509G22Rik	0.0525974	0.000198559	11
Gm9923	0.0525657	0.000200331	11
Gm20045	0.0512766	0.000286416	11
Gm17305	0.0511019	0.000300456	11
RP23-32A8.5	0.0505202	0.00035196	11
Il11	0.0503952	0.000364065	11
Gm16549	0.0501242	0.000391636	11
Zfp444	0.0500396	0.000400633	11
Lemd3	0.0497463	0.000433345	11
Mief2	0.0496631	0.000443081	11
Rabggta	0.0481075	0.000666917	11
Zfp846	0.0480871	0.000670438	11
9330151L19Rik	0.0480223	0.000681796	11
S100a7a	0.0476404	0.000752354	11
Alpk3	0.0475165	0.000776665	11
Egf	0.0474903	0.000781894	11
Fam120b	0.0472147	0.000838963	11
Gm33466	0.0470614	0.000872349	11
0610009B22Rik	0.0466945	0.000957335	11
Wfikkn1	0.0464562	0.00101656	11
Exd2	0.0462696	0.0010653	11
Atg10	0.0460302	0.00113097	11
Msto1	0.0459639	0.00114981	11
Snx32	0.0456661	0.00123808	11
Slc7a14	0.0450703	0.00143372	11
2700016F22Rik	0.0450217	0.00145089	11
Tmem170	0.0434312	0.00212823	11
Kcnmb3	0.0428135	0.00246175	11
Gja6	0.042206	0.0028358	11
Trim23	0.0419703	0.00299435	11
Pex26	0.0412504	0.00353014	11
Gm4673	0.0407347	0.00396596	11
Rsl1	0.0405507	0.00413297	11
BC068281	0.0393266	0.00541598	11
Zfp369	0.0380987	0.00705387	11
Adcy10	0.0379514	0.00727759	11
Tatdn1	0.0365871	0.00967264	11
Ap5m1	0.0361639	0.0105467	11
Gm29361	0.035398	0.0123084	11
1700010I14Rik	0.0347257	0.0140647	11
Cox11	0.0337396	0.0170403	11
Gm26636	0.0319898	0.0236954	11
Cog5	0.0281793	0.0463188	11
9330136K24Rik	0.0207503	0.14236	11
Higd1b	0.935064	0	12
Cox4i2	0.912795	0	12
Lipg	0.897039	0	12
Ndufa4l2	0.886187	0	12
Pcdh18	0.880408	0	12
Trpc6	0.866339	0	12
Fam162b	0.858439	0	12
Postn	0.845207	0	12
Vtn	0.838839	0	12
Nkain4	0.832215	0	12
Ltbp2	0.819043	0	12
Vsnl1	0.818431	0	12
Gucy1a3	0.814127	0	12
Gap43	0.811631	0	12
Gucy1b3	0.811417	0	12
Tmem178	0.801473	0	12
Adcy8	0.800928	0	12
Arhgap42	0.795549	0	12
Pdgfrb	0.79215	0	12
Pde5a	0.784698	0	12
9230104L09Rik	0.772052	0	12
Agtr1a	0.76341	0	12
Tbx5	0.751994	0	12
Pdzd2	0.745356	0	12
Notch3	0.742873	0	12
Kcnk3	0.741117	0	12
Ajuba	0.737577	0	12
Clstn2	0.727327	0	12
Art3	0.726712	0	12
Tmem200a	0.721459	0	12
Cdh2	0.719702	0	12
Emid1	0.698928	0	12
S1pr3	0.680125	0	12
Cdkn1c	0.670133	0	12
Adamtsl3	0.657363	0	12
Fam101a	0.646129	0	12
Ism1	0.643122	0	12
Chn1	0.64085	0	12
Hrct1	0.637729	0	12
Reck	0.636392	0	12
Nt5dc2	0.635445	0	12
Gucy1a2	0.628625	0	12
Col8a1	0.628044	0	12
Klhl23	0.626837	0	12
Cspg4	0.617308	0	12
Foxf2	0.606306	0	12
Fst	0.597156	0	12
Hbegf	0.596759	0	12
Aff2	0.586497	0	12
Tusc5	0.58501	0	12
Lhfp	0.583811	0	12
Fam19a1	0.583445	0	12
Vstm4	0.580278	0	12
Arhgef17	0.577813	0	12
Sdc2	0.574636	0	12
Pcdh19	0.574389	0	12
Wnt4	0.568974	0	12
Angptl2	0.566486	0	12
Gjc1	0.565037	0	12
Tbx4	0.563655	0	12
Map6	0.561311	0	12
Maged2	0.561305	0	12
Dennd2a	0.560997	0	12
Lmcd1	0.559303	0	12
Hunk	0.55907	0	12
Egflam	0.558785	0	12
Adgrg6	0.543295	0	12
Mfge8	0.541624	0	12
Nr2f1	0.52949	0	12
Cybrd1	0.522443	0	12
1190002N15Rik	0.522174	0	12
Sox5	0.521339	0	12
Rerg	0.51547	0	12
Meg3	0.513483	0	12
Gpc4	0.51277	0	12
Kcnq5	0.510129	0	12
Crim1	0.509931	0	12
Dact1	0.508805	0	12
Rtn4rl1	0.504168	1.1324e-320	12
Sgip1	0.502554	2.61661e-318	12
Naalad2	0.501892	2.4156653e-317	12
Trpc1	0.4993	1.39065266543e-313	12
Nmnat2	0.497575	4.244244832473e-311	12
Prkg1	0.496769	6.088213241284e-310	12
Gnai1	0.494238	2.47986e-306	12
Abca8b	0.49325	6.25144e-305	12
F2r	0.487478	7.75363e-297	12
Col7a1	0.484754	4.52453e-293	12
Lrrc4c	0.47936	1.03168e-285	12
Gnb4	0.475934	4.16022e-281	12
Dkk3	0.474311	6.04669e-279	12
Nrep	0.469812	5.21699e-273	12
Rgs4	0.469426	1.67252e-272	12
Fermt2	0.468033	1.09903e-270	12
Tslp	0.462762	6.95164e-264	12
Enpp2	0.460301	9.50591e-261	12
Gprc6a	0.455376	1.49329e-254	12
Daam2	0.452177	1.39776e-250	12
Btbd3	0.450607	1.20075e-248	12
Ttll7	0.448604	3.39297e-246	12
Edn3	0.448278	8.4823e-246	12
Il34	0.448155	1.19865e-245	12
Col4a2	0.448086	1.45602e-245	12
Wfdc8	0.447585	5.91344e-245	12
Ppy	0.445568	1.64587e-242	12
Foxs1	0.442103	2.38155e-238	12
Nid1	0.441437	1.48313e-237	12
Afap1l2	0.435916	4.8526e-231	12
4833422C13Rik	0.431724	3.57402e-226	12
Rgs17	0.430585	7.2975e-225	12
Nrxn1	0.428895	6.28588e-223	12
Itm2a	0.422337	1.6017e-215	12
Src	0.418854	1.17737e-211	12
Ppfibp1	0.417218	7.44164e-210	12
Mcam	0.413993	2.46512e-206	12
Cryab	0.412012	3.4259e-204	12
Heyl	0.41156	1.05166e-203	12
Cdc42ep4	0.410978	4.45003e-203	12
Arvcf	0.406155	6.12392e-198	12
Twist2	0.406126	6.57994e-198	12
Rgcc	0.402717	2.5082e-194	12
Shroom3	0.402251	7.67818e-194	12
Armcx6	0.401844	2.04061e-193	12
Pgf	0.40112	1.15593e-192	12
Chst5	0.401079	1.27489e-192	12
Eva1b	0.399243	1.01465e-190	12
Sparc	0.398682	3.84029e-190	12
Gab1	0.395536	6.41308e-187	12
Kcnj12	0.395291	1.13924e-186	12
Spp1	0.392873	3.22381e-184	12
Sp6	0.39262	5.80696e-184	12
Cdk18	0.391628	5.79126e-183	12
Nid2	0.389222	1.48077e-180	12
Ptch1	0.388134	1.79074e-179	12
Wisp1	0.385472	7.66598e-177	12
Slc6a9	0.384751	3.91299e-176	12
Hoxb3os	0.383803	3.32468e-175	12
Fzd1	0.382903	2.51499e-174	12
Ccrl2	0.381374	7.71723e-173	12
Armcx2	0.38066	3.79801e-172	12
Phlda1	0.379054	1.34279e-170	12
Mtss1l	0.376031	1.04884e-167	12
Mpp2	0.373204	4.99402e-165	12
Loxl3	0.371829	9.79655e-164	12
Zfp663	0.36624	1.51577e-158	12
Camk2n1	0.365398	8.97971e-158	12
Epb41l2	0.362144	8.28037e-155	12
Tro	0.361336	4.45863e-154	12
Sstr2	0.359989	7.29106e-153	12
Rasl11a	0.358664	1.12559e-151	12
Plcl1	0.354696	3.76573e-148	12
Rbm46	0.354446	6.25279e-148	12
Col16a1	0.342948	5.23255e-138	12
Fat1	0.342881	5.94991e-138	12
Tnks1bp1	0.338992	1.08824e-134	12
Ptk2	0.338356	3.67645e-134	12
Wfdc6a	0.338184	5.10392e-134	12
Spry4	0.337974	7.6254e-134	12
Bcr	0.337295	2.78612e-133	12
Pear1	0.336939	5.48725e-133	12
B3galt1	0.33687	6.26083e-133	12
Hotairm1	0.335951	3.58123e-132	12
Epor	0.335841	4.41457e-132	12
Nck2	0.334706	3.77717e-131	12
Lepr	0.333975	1.49557e-130	12
Ephx3	0.332594	1.99979e-129	12
Vstm2b	0.331397	1.86912e-128	12
Tpst1	0.32934	8.51009e-127	12
Mettl21e	0.329173	1.15986e-126	12
Adap2	0.328255	6.30504e-126	12
Ror1	0.326314	2.22145e-124	12
Phldb1	0.326073	3.45294e-124	12
Sipa1l2	0.325977	4.10972e-124	12
Ank2	0.325887	4.84427e-124	12
Plxdc1	0.325753	6.19341e-124	12
Snai1	0.325282	1.46056e-123	12
Map4k3	0.325089	2.07506e-123	12
Wfdc6b	0.324568	5.35296e-123	12
Bmp2	0.324353	7.90162e-123	12
Gm7628	0.323517	3.59881e-122	12
Vasn	0.322053	5.04917e-121	12
Rasl11b	0.32076	5.13541e-120	12
Tsc22d1	0.320514	7.97029e-120	12
Trpc3	0.320085	1.7162e-119	12
Mnd1	0.318175	5.13008e-118	12
Ajap1	0.316548	9.10036e-117	12
Prkar1b	0.313536	1.77637e-114	12
Rassf6	0.311157	1.0965e-112	12
Tanc1	0.310129	6.4405e-112	12
Trim2	0.305118	3.25075e-108	12
C1qtnf6	0.304552	8.42133e-108	12
Axin2	0.303821	2.87489e-107	12
Lims1	0.302342	3.40153e-106	12
Fam162a	0.300833	4.17671e-105	12
Sept11	0.299139	6.84128e-104	12
A630077J23Rik	0.299011	8.44918e-104	12
A830082K12Rik	0.297181	1.69447e-102	12
Sult1a1	0.297033	2.1582e-102	12
Gm10687	0.29638	6.2551e-102	12
Sh3d21	0.296244	7.80266e-102	12
Hoxb2	0.295828	1.5323e-101	12
Akr1b7	0.293693	4.8373e-100	12
Adgra2	0.292688	2.43277e-99	12
Tpbg	0.292024	7.04386e-99	12
Ehd3	0.291341	2.09713e-98	12
Fam212b	0.2904	9.37544e-98	12
Cpeb1	0.288452	2.04258e-96	12
Nfatc4	0.287682	6.85929e-96	12
Agap1	0.287598	7.83384e-96	12
D030025P21Rik	0.28418	1.61687e-93	12
Syde1	0.278503	9.59853e-90	12
Dbn1	0.278383	1.15102e-89	12
Ift43	0.275322	1.14267e-87	12
Pten	0.27217	1.22314e-85	12
Cobll1	0.270437	1.55654e-84	12
Card9	0.27016	2.33189e-84	12
Gpr179	0.26941	6.96221e-84	12
Eif4e3	0.268582	2.31776e-83	12
Adcy9	0.268545	2.4459e-83	12
Tspan17	0.26592	1.07779e-81	12
Smarca1	0.265722	1.43169e-81	12
Dgkh	0.264963	4.24283e-81	12
Farp1	0.264249	1.17326e-80	12
Adam3	0.26124	8.27472e-79	12
Sh3rf1	0.260695	1.77688e-78	12
Schip1	0.260581	2.08669e-78	12
Bcas3os1	0.258739	2.72686e-77	12
Cdh6	0.257078	2.71965e-76	12
Hcn2	0.256804	3.97083e-76	12
Ntm	0.25598	1.23204e-75	12
Rapgef2	0.252257	1.9604e-73	12
Ppp2r3a	0.252035	2.64513e-73	12
Sox12	0.251111	9.17639e-73	12
Kcnn2	0.250912	1.19872e-72	12
Ube2e2	0.249488	8.06348e-72	12
Atp7a	0.246856	2.64213e-70	12
Diras2	0.245389	1.81386e-69	12
Tnnt1	0.244797	3.93431e-69	12
Parva	0.244445	6.22939e-69	12
Armcx3	0.24384	1.36891e-68	12
Zcchc14	0.243007	4.03124e-68	12
Abi2	0.242227	1.10525e-67	12
Gprc5c	0.242205	1.13664e-67	12
Tbc1d16	0.236718	1.23292e-64	12
C1qtnf1	0.235205	8.20879e-64	12
Sept8	0.235006	1.05251e-63	12
Spred1	0.234461	2.07707e-63	12
Zdhhc1	0.234158	3.02518e-63	12
Sept7	0.231586	7.25041e-62	12
Gpsm1	0.23153	7.76267e-62	12
Ak4	0.231488	8.1744e-62	12
Arhgef6	0.231169	1.20916e-61	12
6030407O03Rik	0.230532	2.63286e-61	12
Apc2	0.230518	2.6792e-61	12
Kazn	0.22961	8.10061e-61	12
Gpx8	0.229083	1.53639e-60	12
Sema4c	0.228201	4.46691e-60	12
Plekhg2	0.227457	1.09524e-59	12
Pik3r1	0.226721	2.65076e-59	12
Fez2	0.225965	6.55187e-59	12
Shroom2	0.224641	3.16746e-58	12
Col27a1	0.224235	5.12674e-58	12
Sema4g	0.22396	7.10113e-58	12
St3gal2	0.22346	1.28144e-57	12
Calr4	0.222988	2.23707e-57	12
Wdfy3	0.21991	8.15694e-56	12
Sox4	0.218834	2.82978e-55	12
Aif1l	0.217444	1.39766e-54	12
Focad	0.217143	1.97206e-54	12
Plekhh3	0.216761	3.05413e-54	12
Hoxb6	0.216321	5.04159e-54	12
Ucn2	0.215526	1.24407e-53	12
Adora1	0.214437	4.2648e-53	12
Airn	0.210468	3.58908e-51	12
Slc35g2	0.210088	5.4594e-51	12
Rhbdf1	0.209907	6.66337e-51	12
Rhob	0.209411	1.1501e-50	12
Arhgap32	0.209219	1.42048e-50	12
Aktip	0.20815	4.58106e-50	12
Tdgf1	0.207599	8.35171e-50	12
Pja1	0.206989	1.62178e-49	12
Tppp	0.206645	2.35481e-49	12
Akap7	0.205902	5.25987e-49	12
Gm42901	0.205655	6.86684e-49	12
Clip2	0.204555	2.23942e-48	12
Rad51ap2	0.204456	2.4896e-48	12
Zfp334	0.204293	2.9661e-48	12
Csnk1e	0.203842	4.80278e-48	12
Ppfia2	0.20345	7.2958e-48	12
Aatk	0.201981	3.46916e-47	12
Gm26580	0.201543	5.51194e-47	12
Mllt3	0.201274	7.31824e-47	12
Dtx3	0.199763	3.573e-46	12
Scn5a	0.198112	1.98905e-45	12
Glt8d2	0.198094	2.02718e-45	12
Dusp4	0.197198	5.11454e-45	12
Neurl1b	0.196488	1.06207e-44	12
Fzd7	0.196191	1.43963e-44	12
Ptgdr2	0.193937	1.4298e-43	12
RP23-449M8.6	0.193265	2.81981e-43	12
Nrxn3	0.19228	7.59593e-43	12
Fam134b	0.190299	5.47819e-42	12
Eif4g3	0.189745	9.48637e-42	12
Rrad	0.189633	1.05977e-41	12
D730045B01Rik	0.189611	1.08267e-41	12
Extl3	0.189566	1.13184e-41	12
Ptpn9	0.188583	2.98269e-41	12
Mink1	0.188397	3.58e-41	12
Akap11	0.188358	3.71734e-41	12
C030034L19Rik	0.187426	9.25977e-41	12
Jade2	0.187394	9.54927e-41	12
Gm26705	0.187144	1.21861e-40	12
Kctd7	0.186579	2.11146e-40	12
Aph1b	0.186471	2.34566e-40	12
Gm29100	0.186276	2.83415e-40	12
Xpc	0.186156	3.18378e-40	12
Nxph4	0.186103	3.35217e-40	12
Gm16178	0.185931	3.95872e-40	12
Ankrd29	0.184776	1.20688e-39	12
Nup62cl	0.184028	2.47403e-39	12
Sgtb	0.182696	8.80512e-39	12
Gm29367	0.181743	2.17368e-38	12
Slc25a33	0.179302	2.14513e-37	12
Kcp	0.179221	2.31486e-37	12
Slc19a3	0.176335	3.32178e-36	12
Trim71	0.174921	1.20483e-35	12
Soga1	0.173839	3.20553e-35	12
Prkacb	0.173117	6.13849e-35	12
Pcdhga12	0.173063	6.44587e-35	12
Sarm1	0.172231	1.35755e-34	12
Gm13470	0.171922	1.78804e-34	12
B230217C12Rik	0.167916	6.08075e-33	12
Enox1	0.167216	1.11608e-32	12
Ggt7	0.166685	1.76539e-32	12
Gm38287	0.166	3.18518e-32	12
5033426O07Rik	0.165274	5.93436e-32	12
Mettl20	0.163871	1.95952e-31	12
Dtx4	0.163611	2.44178e-31	12
Fras1	0.162364	6.98617e-31	12
4932430I15Rik	0.162352	7.05602e-31	12
Camsap2	0.162148	8.37456e-31	12
Prkrir	0.160476	3.37531e-30	12
Bhlhe22	0.160228	4.14777e-30	12
Otud1	0.15983	5.76102e-30	12
Cyp20a1	0.159465	7.78567e-30	12
Gm11444	0.15899	1.15061e-29	12
A730056A06Rik	0.158984	1.15698e-29	12
Rcl1	0.158792	1.35429e-29	12
Ate1	0.158367	1.91798e-29	12
Manbal	0.15631	1.02095e-28	12
Cisd3	0.155587	1.82632e-28	12
Nfat5	0.153944	6.7867e-28	12
Fsd1	0.153018	1.41366e-27	12
Fam189a1	0.152983	1.4533e-27	12
Cst11	0.15294	1.50345e-27	12
Gm27048	0.152828	1.64125e-27	12
Eppin	0.15248	2.15983e-27	12
Vezf1	0.151703	3.97397e-27	12
Zbtb34	0.15143	4.91972e-27	12
Ccdc24	0.151175	5.99991e-27	12
Pik3ca	0.151016	6.7901e-27	12
Dmwd	0.150456	1.0496e-26	12
Opalin	0.148604	4.37916e-26	12
Fktn	0.147957	7.17621e-26	12
Pck2	0.147637	9.16189e-26	12
Zfp362	0.146903	1.59878e-25	12
Tmtc3	0.146837	1.68048e-25	12
Catip	0.146426	2.29309e-25	12
Tmx4	0.146224	2.67088e-25	12
Cmss1	0.14596	3.25879e-25	12
Irs3	0.145216	5.69366e-25	12
Zfp948	0.143136	2.66796e-24	12
Usp27x	0.143048	2.84633e-24	12
Stk25	0.142672	3.75535e-24	12
Hoxb4	0.141534	8.6348e-24	12
Lrfn3	0.141062	1.21669e-23	12
Gm12349	0.140604	1.697e-23	12
Rdh5	0.140581	1.72519e-23	12
Pde4a	0.14051	1.81598e-23	12
Zfp760	0.138506	7.65714e-23	12
Mirg	0.137877	1.19771e-22	12
Mapre2	0.136849	2.47733e-22	12
Zfp229	0.136776	2.60863e-22	12
Ap1ar	0.135356	7.04547e-22	12
Amt	0.135144	8.1677e-22	12
Sec63	0.135124	8.28192e-22	12
Cdk15	0.134956	9.30783e-22	12
Slc19a1	0.134881	9.80603e-22	12
Gcnt4	0.134875	9.84823e-22	12
1700021F13Rik	0.134531	1.2493e-21	12
Mogat2	0.133736	2.16188e-21	12
Fbxl7	0.133219	3.08382e-21	12
6430573P05Rik	0.133136	3.26486e-21	12
Dlgap3	0.132528	4.94406e-21	12
Gm10309	0.132486	5.08894e-21	12
Col24a1	0.132035	6.91773e-21	12
Jade1	0.13102	1.37411e-20	12
Trim36	0.130784	1.61043e-20	12
Gm13749	0.129835	3.04231e-20	12
Btd	0.12948	3.85434e-20	12
Unc5d	0.128945	5.50069e-20	12
BC037039	0.127352	1.57094e-19	12
Aplp1	0.127338	1.58514e-19	12
Dubr	0.12702	1.95164e-19	12
Epc2	0.126932	2.06648e-19	12
Tmem30c	0.126847	2.18501e-19	12
4933405D12Rik	0.12627	3.1796e-19	12
Lrp11	0.125804	4.30092e-19	12
Fam104a	0.124899	7.70483e-19	12
Gm27028	0.124126	1.26357e-18	12
Tbcel	0.123922	1.43891e-18	12
H3f3b	0.123702	1.65565e-18	12
6430573F11Rik	0.120908	9.58358e-18	12
Hoxa1	0.120688	1.09889e-17	12
Fam76a	0.120352	1.35282e-17	12
AW011738	0.120236	1.45345e-17	12
Bcl2l2	0.120122	1.55885e-17	12
5730409E04Rik	0.119671	2.05913e-17	12
Zfp13	0.117919	6.00013e-17	12
Ccdc82	0.117568	7.41908e-17	12
Dnajc6	0.117304	8.69963e-17	12
Zfp449	0.116461	1.44294e-16	12
Iffo2	0.115525	2.52095e-16	12
Col25a1	0.115483	2.5855e-16	12
Hoxa2	0.114882	3.68922e-16	12
Gm28342	0.113616	7.75668e-16	12
Gm12976	0.112979	1.12442e-15	12
Mtmr6	0.112703	1.31892e-15	12
Gm10369	0.112291	1.67356e-15	12
Klhl42	0.11164	2.43395e-15	12
Gm37494	0.11099	3.53148e-15	12
Gsk3b	0.11023	5.44006e-15	12
Rbmx	0.110035	6.0743e-15	12
Hspa13	0.109928	6.45353e-15	12
Slc5a5	0.10948	8.3073e-15	12
Acy3	0.109478	8.31553e-15	12
Cep290	0.109255	9.42626e-15	12
Limk1	0.108516	1.42551e-14	12
Susd6	0.108506	1.43372e-14	12
Gm15894	0.108199	1.70039e-14	12
Hs3st4	0.108199	1.70039e-14	12
Gm15722	0.108199	1.70039e-14	12
Gm20379	0.108199	1.70039e-14	12
Gm42956	0.108199	1.70039e-14	12
RP23-138J20.8	0.108199	1.70039e-14	12
Trank1	0.108199	1.70039e-14	12
Gm11551	0.108199	1.70039e-14	12
Gm12243	0.108199	1.70039e-14	12
Gm16133	0.108199	1.70039e-14	12
Gm44085	0.108199	1.70039e-14	12
Olfr552	0.108199	1.70039e-14	12
Psapl1	0.108199	1.70039e-14	12
Sox5os2	0.108199	1.70039e-14	12
Teddm1b	0.108199	1.70039e-14	12
Upk3bl	0.108199	1.70039e-14	12
Wfdc9	0.108199	1.70039e-14	12
A330015K06Rik	0.108199	1.70039e-14	12
Cplx4	0.108199	1.70039e-14	12
Crhr2	0.108199	1.70039e-14	12
Gm13481	0.108199	1.70039e-14	12
Adam18	0.108199	1.70039e-14	12
D830044D21Rik	0.108199	1.70039e-14	12
Gm28055	0.108199	1.70039e-14	12
Gm3898	0.108199	1.70039e-14	12
Gm9767	0.108199	1.70039e-14	12
Ido2	0.108199	1.70039e-14	12
Maats1os	0.108199	1.70039e-14	12
Mfrp	0.108199	1.70039e-14	12
Pyy	0.108199	1.70039e-14	12
RP24-286L23.2	0.108199	1.70039e-14	12
Zic5	0.108199	1.70039e-14	12
Olfr550	0.108199	1.70039e-14	12
Gm29571	0.108199	1.70039e-14	12
Mapkbp1	0.107751	2.18058e-14	12
Ankrd28	0.107422	2.61574e-14	12
Gnl3l	0.10732	2.76769e-14	12
Zfp37	0.107176	2.99554e-14	12
Zfp523	0.106822	3.64033e-14	12
Kbtbd13	0.106071	5.49016e-14	12
Camk2n2	0.105957	5.84361e-14	12
Car12	0.105465	7.63179e-14	12
Galntl6	0.104948	1.0098e-13	12
Gstm6	0.104828	1.07698e-13	12
Dnajc27	0.104553	1.24873e-13	12
Guca2a	0.104177	1.52793e-13	12
Gm26840	0.104045	1.63973e-13	12
Lhfpl4	0.103572	2.1106e-13	12
Frs2	0.103528	2.16163e-13	12
Msantd2	0.103225	2.53883e-13	12
Kdelc1	0.102991	2.87459e-13	12
Scn8a	0.10276	3.24818e-13	12
Zfp40	0.101941	4.99819e-13	12
Col6a4	0.101916	5.06494e-13	12
Gm16863	0.101416	6.5787e-13	12
Nub1	0.101154	7.5391e-13	12
Gm29340	0.101056	7.93484e-13	12
Gbx1	0.100727	9.40923e-13	12
5031434C07Rik	0.10066	9.74459e-13	12
Pcdhgb5	0.100531	1.04161e-12	12
Stmn3	0.100169	1.25587e-12	12
Cntnap2	0.0998241	1.49946e-12	12
RP23-207N5.5	0.0996753	1.61844e-12	12
Rab40b	0.0994738	1.79444e-12	12
Orc4	0.0994711	1.79694e-12	12
Gm17276	0.0993328	1.92859e-12	12
Gm26813	0.0993184	1.94283e-12	12
RP24-143L4.3	0.0992737	1.98781e-12	12
2810407A14Rik	0.0986063	2.79211e-12	12
Gpat2	0.09841	3.08424e-12	12
Lekr1	0.0982038	3.42339e-12	12
Gm15522	0.0981143	3.58168e-12	12
Zfand3	0.0979098	3.9709e-12	12
Zfp316	0.0976704	4.47948e-12	12
Gm15271	0.0976092	4.61934e-12	12
Jsrp1	0.0971812	5.72494e-12	12
Arntl	0.0971351	5.85824e-12	12
Tmem201	0.097066	6.06415e-12	12
Tab1	0.0968728	6.67826e-12	12
Ccdc66	0.0966265	7.54987e-12	12
Gm21987	0.0964354	8.30183e-12	12
Asb15	0.0964008	8.44573e-12	12
Slc10a1	0.0960898	9.8527e-12	12
Gm15880	0.0953813	1.39712e-11	12
Purb	0.0952876	1.46292e-11	12
Trak1	0.0949454	1.7299e-11	12
Prss35	0.0948639	1.80019e-11	12
Zfp94	0.0946362	2.01171e-11	12
Tvp23a	0.0945322	2.11628e-11	12
Platr26	0.0940766	2.64042e-11	12
Wfdc12	0.0937718	3.06011e-11	12
Frzb	0.0937358	3.11368e-11	12
Zbtb43	0.0937068	3.15767e-11	12
Prss53	0.0934106	3.64211e-11	12
Tenm2	0.09289	4.67592e-11	12
Taf1	0.0928287	4.81502e-11	12
Dnajb7	0.0927702	4.9516e-11	12
Gm26834	0.0927602	4.97543e-11	12
Syt2	0.0926605	5.21807e-11	12
Cib4	0.0923543	6.03811e-11	12
Gmnc	0.0922667	6.29509e-11	12
Spata7	0.0920977	6.82149e-11	12
Agbl3	0.0919913	7.17439e-11	12
Ccdc103	0.0914564	9.23891e-11	12
Zmynd8	0.0912956	9.9657e-11	12
Shc4	0.0911519	1.06626e-10	12
Lrrc18	0.0909165	1.19077e-10	12
Pola2	0.0907623	1.27995e-10	12
Gm26945	0.0906953	1.32071e-10	12
Gm28694	0.0906576	1.34419e-10	12
Ctbp1	0.0902015	1.66275e-10	12
Gm2670	0.0901751	1.68324e-10	12
Saa1	0.0898019	2.00157e-10	12
Phf1	0.089642	2.15529e-10	12
E2f5	0.0893911	2.41999e-10	12
Fgfbp3	0.0876289	5.41128e-10	12
Orm2	0.0873786	6.05883e-10	12
Map3k12	0.0873415	6.16093e-10	12
Gm3086	0.0870436	7.04503e-10	12
Gm2885	0.087029	7.0913e-10	12
Pik3r2	0.0869808	7.24652e-10	12
RP23-292B24.1	0.0867653	7.98169e-10	12
Ipo4	0.0864603	9.14789e-10	12
Gm16833	0.0862447	1.00712e-09	12
Kif3c	0.08607	1.0885e-09	12
Etnk2	0.0859933	1.12621e-09	12
Spry3	0.0856421	1.31588e-09	12
Zranb1	0.0854632	1.42416e-09	12
Dnal4	0.0848135	1.89515e-09	12
Gm9918	0.0847205	1.97397e-09	12
Gm10399	0.0843495	2.32125e-09	12
Chn1os3	0.0835373	3.30176e-09	12
Nos1	0.0830863	4.00971e-09	12
Zfp330	0.0826218	4.89248e-09	12
Gm26843	0.0825036	5.14577e-09	12
Hmg20a	0.0820106	6.34659e-09	12
Eid2b	0.0817023	7.23177e-09	12
4921522P10Rik	0.0814376	8.08627e-09	12
Pcsk1n	0.0814131	8.17018e-09	12
Tmem200b	0.0813935	8.23787e-09	12
Gm15895	0.0813557	8.37019e-09	12
Pou6f1	0.0809884	9.76649e-09	12
Ghdc	0.0802323	1.33895e-08	12
Ccdc177	0.0799453	1.50814e-08	12
Gm9484	0.0798262	1.58428e-08	12
Caly	0.0798161	1.59094e-08	12
Sumo3	0.0794573	1.84468e-08	12
A230020J21Rik	0.0792368	2.01963e-08	12
Zrsr1	0.0788031	2.41202e-08	12
Cirbp	0.0787782	2.43673e-08	12
Ybey	0.0786283	2.59024e-08	12
6330403N20Rik	0.0785445	2.68021e-08	12
Zfp385c	0.078247	3.02457e-08	12
Zfp322a	0.0781218	3.18199e-08	12
Gm4262	0.0780926	3.21976e-08	12
Gm16063	0.0780106	3.32837e-08	12
Gm17690	0.0780019	3.34019e-08	12
Neb	0.0779784	3.37199e-08	12
Tas2r135	0.0777807	3.65216e-08	12
Abhd4	0.0776195	3.89721e-08	12
Pcdhga7	0.0776144	3.9052e-08	12
Tubg2	0.0776112	3.91023e-08	12
Gm26724	0.0766904	5.65216e-08	12
Gm19710	0.0766805	5.67443e-08	12
Zcchc9	0.0764938	6.11139e-08	12
Bbox1	0.0763233	6.53878e-08	12
Anks6	0.0761649	6.96173e-08	12
Thap2	0.0756665	8.4721e-08	12
Csnk1g2	0.0755843	8.75005e-08	12
Zfp518b	0.0755605	8.83201e-08	12
5430427N15Rik	0.0753108	9.73958e-08	12
C130060C02Rik	0.0752107	1.01279e-07	12
Hic2	0.0751336	1.04374e-07	12
Nrip3	0.0749755	1.11007e-07	12
Gm28959	0.0745378	1.31574e-07	12
Akirin2	0.0743798	1.39864e-07	12
Akr1b10	0.0742343	1.47944e-07	12
Cldn15	0.0740624	1.58076e-07	12
RP23-366O14.4	0.0732702	2.141e-07	12
Slc30a9	0.0729579	2.41091e-07	12
Ddx19b	0.0729522	2.41605e-07	12
Znhit3	0.0722866	3.10675e-07	12
Fbf1	0.0712229	4.6222e-07	12
Aars	0.0711984	4.6644e-07	12
Irf2bp1	0.0707416	5.52256e-07	12
Gm5447	0.0704119	6.23433e-07	12
C230035I16Rik	0.0703217	6.44403e-07	12
Mkln1os	0.0701398	6.8876e-07	12
Peli3	0.0693512	9.17494e-07	12
Ppid	0.069327	9.25578e-07	12
Shank1	0.0690187	1.03447e-06	12
Zfp955b	0.0689563	1.05797e-06	12
Bbx	0.0689221	1.07106e-06	12
Gm26885	0.0676645	1.67702e-06	12
Trpm3	0.0675957	1.71828e-06	12
Kif7	0.0673387	1.88119e-06	12
Tmem74b	0.0672278	1.95597e-06	12
Slc1a6	0.0666177	2.42134e-06	12
RP24-445D7.2	0.0665273	2.49873e-06	12
Ctr9	0.0664695	2.5495e-06	12
Gm26540	0.0664051	2.60717e-06	12
Champ1	0.0662402	2.76064e-06	12
Gltscr1l	0.0660388	2.95989e-06	12
Capn9	0.0659129	3.09136e-06	12
Mpg	0.0659003	3.10485e-06	12
Carm1	0.0654527	3.62121e-06	12
Ube2u	0.0654343	3.6442e-06	12
Stk16	0.0653606	3.73724e-06	12
Gm26798	0.0651737	3.98377e-06	12
Rgl3	0.0650452	4.16224e-06	12
Guf1	0.0648507	4.44685e-06	12
Gm14168	0.0643847	5.20683e-06	12
Ascl3	0.064221	5.50225e-06	12
Pcdhgb7	0.0640504	5.82714e-06	12
Pde6h	0.0639388	6.04937e-06	12
Ddx19a	0.0638351	6.26328e-06	12
Tbr1	0.0632413	7.6342e-06	12
Gm7160	0.0630239	8.20441e-06	12
Katnal1	0.0629715	8.34757e-06	12
Gm12981	0.0626337	9.33114e-06	12
Gm16052	0.0622275	1.06609e-05	12
Gm13594	0.0613482	1.4185e-05	12
Natd1	0.0611902	1.49261e-05	12
Noxo1	0.0611104	1.53141e-05	12
Hsd17b14	0.0609758	1.59911e-05	12
Slc24a2	0.0609197	1.62815e-05	12
Dhx34	0.0607254	1.73262e-05	12
Gm13427	0.0606322	1.78497e-05	12
Cxcl1	0.0605121	1.85468e-05	12
Rpp38	0.060477	1.87553e-05	12
Seh1l	0.0602707	2.00266e-05	12
Micalcl	0.0601591	2.07481e-05	12
Elmod3	0.0600015	2.18093e-05	12
Faap20	0.0598524	2.28614e-05	12
Gm16794	0.0598291	2.30296e-05	12
Creb1	0.0596229	2.45744e-05	12
Sap130	0.0596138	2.46445e-05	12
Fbxl16	0.0596011	2.47431e-05	12
Gm26703	0.0595603	2.50621e-05	12
Sema5b	0.0594259	2.61414e-05	12
Gm9956	0.0590967	2.89747e-05	12
Zkscan5	0.0590341	2.9546e-05	12
Gm26883	0.0588753	3.10419e-05	12
Fxr2	0.0585772	3.40473e-05	12
Pcdh20	0.0582573	3.75784e-05	12
Efnb3	0.0582021	3.82226e-05	12
Slc25a14	0.05817	3.86013e-05	12
Zfp397	0.058086	3.96093e-05	12
Hddc3	0.0579832	4.08785e-05	12
Gm10509	0.0579138	4.17562e-05	12
Gm17590	0.0576284	4.55588e-05	12
Ubxn7	0.0573159	5.00982e-05	12
Gm28050	0.0572426	5.12234e-05	12
Shprh	0.0571403	5.28343e-05	12
Letm2	0.0571388	5.28584e-05	12
Mrps27	0.0564101	6.58012e-05	12
Cog4	0.0562273	6.94898e-05	12
Wdr5b	0.0562233	6.95731e-05	12
Zfp280b	0.0559452	7.55682e-05	12
Tfb2m	0.0557191	8.08019e-05	12
Rpap2	0.0556147	8.33303e-05	12
Snapc2	0.0551872	9.44886e-05	12
Med23	0.0548108	0.000105467	12
Gm19667	0.0544597	0.000116786	12
Minpp1	0.0543354	0.000121058	12
Gabrd	0.0543023	0.00012222	12
Smug1	0.0541535	0.000127579	12
Gm4950	0.0540139	0.000132806	12
Tmem60	0.0538653	0.000138592	12
Zfp655	0.0536439	0.000147655	12
Pskh1	0.0536198	0.000148676	12
Mutyh	0.0535685	0.000150866	12
Gm38150	0.0533747	0.000159427	12
Cirh1a	0.0533446	0.000160797	12
4921504A21Rik	0.0532946	0.000163096	12
Pdss2	0.0532553	0.000164924	12
Purg	0.053129	0.000170934	12
9130023H24Rik	0.0526268	0.000196925	12
1700010K24Rik	0.0523592	0.000212254	12
Gm9958	0.0519573	0.000237385	12
Gm1818	0.0517377	0.00025227	12
Slc19a2	0.0514427	0.00027365	12
Gm17435	0.0512873	0.000285584	12
Endov	0.0512095	0.000291734	12
4933406P04Rik	0.0511657	0.000295256	12
Gm26935	0.0510839	0.000301937	12
9030407P20Rik	0.0508801	0.000319197	12
Zfp558	0.050689	0.000336224	12
Orc2	0.0505787	0.000346432	12
Snx11	0.0503787	0.000365685	12
Lsg1	0.0503035	0.000373183	12
Alg9	0.049954	0.00040993	12
Zfp324	0.0499476	0.000410637	12
Hsf5	0.0498961	0.000416344	12
Zfp112	0.0497933	0.000427948	12
Zfp426	0.0495238	0.000459814	12
Jrkl	0.0490419	0.000522389	12
Gm7467	0.0490359	0.000523221	12
Nip7	0.048759	0.00056272	12
Gm5900	0.0487552	0.000563293	12
Alg11	0.0487096	0.00057006	12
Gm26718	0.0478274	0.000716999	12
Ubxn2b	0.0476996	0.000740987	12
Zfp653	0.0474793	0.000784101	12
Gm26853	0.0472267	0.00083639	12
Gm11963	0.0471121	0.000861178	12
Gm32250	0.047045	0.000875983	12
3110070M22Rik	0.0468344	0.000924056	12
Fdxacb1	0.0457081	0.00122526	12
Gm16185	0.0456528	0.00124217	12
Zfp882	0.0455446	0.00127584	12
Zfp955a	0.045506	0.00128807	12
Dxo	0.045432	0.00131181	12
Socs7	0.0446669	0.00158195	12
Kbtbd7	0.0444953	0.0016492	12
Drg2	0.0443685	0.00170053	12
Gm15614	0.0437484	0.00197351	12
Klhl12	0.0428877	0.00241931	12
D11Wsu47e	0.0427184	0.00251717	12
Kcnj16	0.0425503	0.00261786	12
Slc25a46	0.0420161	0.00296295	12
Gm26664	0.0417868	0.00312338	12
Zfp772	0.041534	0.00330945	12
Zfp786	0.0411256	0.00363137	12
4930580E04Rik	0.041114	0.00364094	12
Vps45	0.0410926	0.00365867	12
Adam1a	0.0410293	0.00371138	12
Rpusd1	0.0407946	0.00391301	12
Lsm14b	0.0407712	0.00393365	12
Gm10273	0.0400083	0.00466296	12
Pigl	0.0396309	0.00506722	12
Ttc33	0.0396221	0.00507703	12
4931414P19Rik	0.0387698	0.00611066	12
Zbtb2	0.0383473	0.00669017	12
Acot10	0.0382484	0.00683278	12
Gpr19	0.0371088	0.00868442	12
Gm17491	0.0370123	0.00885999	12
Rbm41	0.0353822	0.0123473	12
Lig4	0.0351399	0.0129584	12
Gm20109	0.0340421	0.0160738	12
2210406O10Rik	0.0328376	0.020232	12
1700058P15Rik	0.0326883	0.0208077	12
Gm43713	0.0322981	0.0223806	12
4632404H12Rik	0.0316595	0.0251777	12
Tgfbr3l	0.0308215	0.029303	12
Mios	0.030682	0.0300439	12
Mapkapk5	0.028127	0.0467259	12
Adck2	0.0201306	0.154668	12
Vwf	0.719779	0	13
Cytl1	0.698013	0	13
Jam2	0.619498	0	13
Itgb4	0.610092	0	13
Thsd7a	0.600787	0	13
Samd5	0.598264	0	13
Mmrn2	0.578878	0	13
Lyve1	0.57167	0	13
Sorbs2	0.55469	0	13
Selp	0.54424	0	13
Slc6a2	0.543211	0	13
Fam107a	0.533161	0	13
Tinagl1	0.515255	0	13
Sulf1	0.510233	0	13
Ackr3	0.487951	1.70993e-297	13
Megf6	0.467211	1.28717e-269	13
Nos3	0.466089	3.65673e-268	13
Ptprr	0.458941	5.00055e-259	13
Lhx6	0.454055	6.60135e-253	13
Rbp7	0.452215	1.25575e-250	13
Fbln2	0.44825	9.18819e-246	13
Procr	0.445575	1.61274e-242	13
Cthrc1	0.440412	2.45294e-236	13
Tmem255b	0.436489	1.0381e-231	13
Amigo2	0.427396	3.20991e-221	13
Pkn3	0.424052	1.92222e-217	13
Gja5	0.423765	4.03075e-217	13
Pthlh	0.417485	3.79219e-210	13
Enpp6	0.417043	1.15704e-209	13
Flnb	0.410554	1.26988e-202	13
Edn1	0.409821	7.73548e-202	13
Myrip	0.409086	4.72884e-201	13
Ntn1	0.408202	4.13523e-200	13
Stk32a	0.407361	3.23742e-199	13
Dll1	0.39614	1.55229e-187	13
Vegfc	0.392629	5.6862e-184	13
Crispld1	0.391968	2.63488e-183	13
Tll1	0.382939	2.32205e-174	13
Gm9930	0.374833	1.44327e-166	13
Ptpn14	0.370676	1.1759e-162	13
Ppp2r2c	0.367153	2.18468e-159	13
Esr2	0.363842	2.37418e-156	13
Slc16a2	0.352786	1.79565e-146	13
Olfm2	0.35167	1.69865e-145	13
Trim47	0.335293	1.24518e-131	13
Mmp16	0.334011	1.39932e-130	13
Plat	0.32783	1.37957e-125	13
Dhh	0.319213	8.12638e-119	13
Mkl2	0.314186	5.7223e-115	13
Tcf23	0.308579	9.16658e-111	13
Arhgap20	0.308442	1.15705e-110	13
Bace2	0.305981	7.56831e-109	13
Tmem88	0.304988	4.04279e-108	13
Mall	0.304032	2.01637e-107	13
Dchs1	0.303827	2.84607e-107	13
Mras	0.302071	5.34761e-106	13
Dkk2	0.29357	5.89846e-100	13
Il6st	0.29051	7.86722e-98	13
Ch25h	0.289948	1.91892e-97	13
Utrn	0.28954	3.6617e-97	13
Qsox1	0.288346	2.41597e-96	13
Plxnd1	0.285627	1.70903e-94	13
Ces2b	0.284254	1.44209e-93	13
Rnase1	0.283975	2.22207e-93	13
Efna1	0.281943	5.08443e-92	13
Ptgs2	0.278069	1.84941e-89	13
Nxn	0.275664	6.86272e-88	13
Stc1	0.275157	1.46173e-87	13
Fam181b	0.272627	6.23553e-86	13
Bmx	0.272602	6.47868e-86	13
Kirrel3	0.272496	7.574e-86	13
Slc45a4	0.267848	6.71295e-83	13
Syt7	0.267713	8.16553e-83	13
Cyp26b1	0.267342	1.39354e-82	13
8430408G22Rik	0.266562	4.28504e-82	13
Gkn3	0.265878	1.14471e-81	13
Mcpt4	0.262958	7.34087e-80	13
Syt15	0.260553	2.16972e-78	13
Gpr4	0.259109	1.62871e-77	13
Atp8b1	0.257805	9.96561e-77	13
Armcx1	0.252256	1.96345e-73	13
Nrarp	0.250743	1.50433e-72	13
Unc13b	0.249331	9.93394e-72	13
Ifi27l2b	0.246328	5.29157e-70	13
Me3	0.24501	2.97906e-69	13
Doc2b	0.243955	1.17774e-68	13
Hid1	0.241465	2.94698e-67	13
Dbndd2	0.23956	3.37594e-66	13
Tmem158	0.235734	4.2414e-64	13
Golim4	0.233361	8.13093e-63	13
Uchl1	0.232086	3.92164e-62	13
C1qtnf9	0.231071	1.3633e-61	13
Plxna4	0.223758	9.01591e-58	13
Ctnnal1	0.223513	1.20434e-57	13
1010001N08Rik	0.22237	4.62322e-57	13
Calml4	0.220508	4.0736e-56	13
Slc12a7	0.219851	8.72841e-56	13
Hoxa3	0.217596	1.17514e-54	13
Gm15587	0.217092	2.09141e-54	13
Pik3r3	0.216744	3.11133e-54	13
Tulp4	0.21344	1.30941e-52	13
Kcnc2	0.212118	5.74734e-52	13
Elovl7	0.211778	8.38601e-52	13
Sele	0.210248	4.57321e-51	13
Nfe2l1	0.207736	7.19885e-50	13
Ctps	0.206186	3.87027e-49	13
Mannr	0.203409	7.62006e-48	13
Jag1	0.201807	4.16956e-47	13
Cenpt	0.20065	1.411e-46	13
Kcnb1	0.195549	2.7767e-44	13
Zfp423	0.193541	2.13472e-43	13
Frmd3	0.193523	2.17224e-43	13
Kl	0.193521	2.17792e-43	13
Ybx3	0.193194	3.02876e-43	13
Acacb	0.188833	2.33246e-41	13
Gpr21	0.186119	3.30212e-40	13
Spaca6	0.185279	7.43554e-40	13
Rcan1	0.18499	9.82025e-40	13
Rasd2	0.182676	8.98084e-39	13
Tead2	0.181699	2.26453e-38	13
Fam3c	0.181617	2.44745e-38	13
Rfk	0.181059	4.14135e-38	13
Nox1	0.176108	4.08945e-36	13
Sema6b	0.174896	1.23238e-35	13
Ret	0.174192	2.33253e-35	13
Plek2	0.17067	5.43438e-34	13
Adra2c	0.17062	5.67678e-34	13
Elovl4	0.169259	1.88126e-33	13
Ttpa	0.168025	5.52816e-33	13
Cd2ap	0.167096	1.23765e-32	13
Serpinb8	0.166751	1.6672e-32	13
Rnf19a	0.165402	5.31771e-32	13
Hdgfrp3	0.165099	6.88816e-32	13
Gm16070	0.164529	1.12018e-31	13
Rab13	0.163347	3.05153e-31	13
Snx21	0.162337	7.14597e-31	13
Mmp28	0.160952	2.27428e-30	13
Acvr1	0.159677	6.54023e-30	13
Trpv4	0.159364	8.46079e-30	13
Il20rb	0.155997	1.31347e-28	13
Nrk	0.153974	6.62887e-28	13
Wnt9b	0.153712	8.15882e-28	13
Apol9b	0.151598	4.31287e-27	13
Ext2	0.150851	7.72502e-27	13
Klhdc8a	0.150525	9.95006e-27	13
Ralb	0.146227	2.6649e-25	13
Scgb3a1	0.146089	2.9557e-25	13
Stk32b	0.142449	4.42047e-24	13
Tram1l1	0.141185	1.1126e-23	13
Rin1	0.139328	4.25305e-23	13
Rasl10a	0.136457	3.263e-22	13
Slc5a9	0.136357	3.50169e-22	13
Mcfd2	0.135311	7.27362e-22	13
Rabgap1	0.134638	1.15999e-21	13
RP23-231J2.1	0.131765	8.30516e-21	13
Reep2	0.131621	9.15748e-21	13
Gm26902	0.131121	1.28365e-20	13
Gm30524	0.128915	5.60874e-20	13
Klk10	0.128266	8.61793e-20	13
Ssfa2	0.1271	1.85161e-19	13
Dtd1	0.124527	9.77679e-19	13
Hsd11b2	0.119358	2.49436e-17	13
Gulo	0.11856	4.06443e-17	13
Nmt2	0.117677	6.94628e-17	13
Gm14296	0.117541	7.54058e-17	13
Zfp516	0.116635	1.30042e-16	13
Skida1	0.116449	1.45416e-16	13
Gm14226	0.116404	1.49312e-16	13
Mecomos	0.115763	2.18954e-16	13
Ackr1	0.115455	2.62897e-16	13
Gm10287	0.113895	6.59053e-16	13
Gm16104	0.11352	8.20469e-16	13
Hapln3	0.113012	1.10283e-15	13
Fzd8	0.112184	1.78065e-15	13
Ubd	0.111573	2.53033e-15	13
Aggf1	0.11143	2.74531e-15	13
Gm16503	0.109435	8.51889e-15	13
Gm16045	0.108706	1.28215e-14	13
Pde1c	0.106687	3.92005e-14	13
Fut2	0.105579	7.1741e-14	13
Ccnyl1	0.103993	1.68649e-13	13
Stxbp5	0.103759	1.91068e-13	13
Gm43579	0.102583	3.56695e-13	13
Gm3294	0.101629	5.88634e-13	13
Igfn1	0.101629	5.88634e-13	13
4931406B18Rik	0.101629	5.88634e-13	13
C530044C16Rik	0.101629	5.88634e-13	13
Dcx	0.101629	5.88634e-13	13
Jakmip2	0.101629	5.88634e-13	13
Lypd6	0.101629	5.88634e-13	13
Mcpt1	0.101629	5.88634e-13	13
Nkx6-3	0.101629	5.88634e-13	13
Olfr1383	0.101629	5.88634e-13	13
Oxtr	0.101629	5.88634e-13	13
RP23-354H24.9	0.101629	5.88634e-13	13
Sgcz	0.101629	5.88634e-13	13
Slurp1	0.101629	5.88634e-13	13
Wnt16	0.101629	5.88634e-13	13
4930442H23Rik	0.101629	5.88634e-13	13
5031415H12Rik	0.101629	5.88634e-13	13
Adgrg7	0.101629	5.88634e-13	13
Csn3	0.101629	5.88634e-13	13
D830013O20Rik	0.101629	5.88634e-13	13
Dlx1	0.101629	5.88634e-13	13
Gm12352	0.101629	5.88634e-13	13
Gm1667	0.101629	5.88634e-13	13
Gm9946	0.101629	5.88634e-13	13
Hbb-y	0.101629	5.88634e-13	13
Hcrtr1	0.101629	5.88634e-13	13
Otud7a	0.101629	5.88634e-13	13
Tctex1d1	0.101629	5.88634e-13	13
Hrasls5	0.101629	5.88634e-13	13
Caln1	0.101629	5.88634e-13	13
Gm15155	0.101629	5.88634e-13	13
Gm29168	0.101629	5.88634e-13	13
Gm43095	0.101629	5.88634e-13	13
Gm43376	0.101629	5.88634e-13	13
Gm8705	0.101629	5.88634e-13	13
Olfr684	0.101629	5.88634e-13	13
Cyp2b19	0.101629	5.88634e-13	13
Gm14532	0.101629	5.88634e-13	13
Sall2	0.0995258	1.74734e-12	13
Cfi	0.0988078	2.52045e-12	13
Vstm5	0.0981757	3.47233e-12	13
Klhl3	0.0972816	5.44417e-12	13
Peg12	0.096768	7.03634e-12	13
H1foo	0.096443	8.27074e-12	13
Zfp202	0.0955364	1.29459e-11	13
Aida	0.0945856	2.0619e-11	13
Cep112os1	0.0940791	2.63723e-11	13
D5Ertd605e	0.0937979	3.02172e-11	13
Gm5580	0.0933774	3.70085e-11	13
Dbp	0.0932106	4.00982e-11	13
Imp3	0.0928373	4.79529e-11	13
Chpf2	0.0916073	8.60386e-11	13
Prox2	0.0912841	1.00199e-10	13
Gm28723	0.0909955	1.14749e-10	13
Gm28085	0.0907238	1.30326e-10	13
Gm42582	0.0887397	3.26425e-10	13
Ift122	0.0884666	3.6983e-10	13
G3bp2	0.0883484	3.9031e-10	13
Mex3c	0.0875565	5.59131e-10	13
Gm26521	0.0874222	5.94088e-10	13
Lrrc41	0.0864759	9.08445e-10	13
Ces2c	0.0863038	9.80934e-10	13
Nab2	0.0857089	1.27758e-09	13
1700086D15Rik	0.0852996	1.53067e-09	13
Gm43278	0.0845318	2.14376e-09	13
Lcat	0.0842555	2.41822e-09	13
Rcor3	0.0833938	3.5127e-09	13
Gm26559	0.082919	4.30805e-09	13
Nek7	0.0828249	4.48534e-09	13
Gm37350	0.0827528	4.62602e-09	13
Lancl2	0.0825223	5.10481e-09	13
4930415O20Rik	0.0821944	5.87005e-09	13
Gm28857	0.0820978	6.11609e-09	13
Tmem181a	0.0819037	6.64097e-09	13
Matr3	0.0816518	7.38768e-09	13
Pnoc	0.081423	8.13633e-09	13
Lmod3	0.0810622	9.46899e-09	13
Gm26691	0.0802909	1.3067e-08	13
Tdrd12	0.0800692	1.43268e-08	13
Unc5a	0.0798007	1.60108e-08	13
Ascc3	0.0790363	2.19266e-08	13
Fut11	0.0789612	2.26109e-08	13
BC017158	0.07892	2.29954e-08	13
Tbc1d10a	0.0786744	2.54206e-08	13
Zfp2	0.0780119	3.32661e-08	13
Zfc3h1	0.0773917	4.27079e-08	13
Gm15494	0.0773179	4.39916e-08	13
Cad	0.0769483	5.10021e-08	13
Sez6l	0.0766967	5.63793e-08	13
Rnf121	0.0765041	6.08648e-08	13
Nif3l1	0.0763571	6.45181e-08	13
Acad12	0.0762888	6.62872e-08	13
Gm37336	0.0755614	8.82904e-08	13
G630016G05Rik	0.0753099	9.74275e-08	13
Gm37982	0.0751578	1.03393e-07	13
Myh7b	0.0750001	1.0995e-07	13
Cd1d2	0.0747789	1.19828e-07	13
Sdsl	0.0740537	1.58607e-07	13
D930016D06Rik	0.0735411	1.9307e-07	13
Acad10	0.0730073	2.36607e-07	13
Ssu2	0.0727437	2.61475e-07	13
Sstr1	0.0726047	2.75576e-07	13
Gm5611	0.0721872	3.22502e-07	13
Slc25a31	0.0718352	3.67981e-07	13
Gm38393	0.0705759	5.86988e-07	13
Nim1k	0.0696246	8.30961e-07	13
Gm16240	0.0696041	8.37179e-07	13
Gm13713	0.0693225	9.2708e-07	13
Slc35d1	0.0687522	1.13845e-06	13
Gtpbp8	0.0683532	1.31318e-06	13
Vash2	0.0682144	1.37975e-06	13
Pdhx	0.068176	1.39878e-06	13
Gm37756	0.067989	1.49494e-06	13
Zfp213	0.0675766	1.72989e-06	13
1700001P01Rik	0.0672697	1.92739e-06	13
Aar2	0.0672642	1.93117e-06	13
Slc7a3	0.0671465	2.01264e-06	13
Wbp1l	0.0667955	2.27576e-06	13
Pfkl	0.0665048	2.51842e-06	13
Gm15839	0.0658875	3.11862e-06	13
Gm20631	0.0658072	3.20604e-06	13
Zfp454	0.0652614	3.86618e-06	13
Serpinb1c	0.064511	4.98947e-06	13
Gm10330	0.064141	5.65228e-06	13
Npm2	0.0634489	7.12517e-06	13
Zfp719	0.0631338	7.91114e-06	13
Tigd5	0.0620222	1.14e-05	13
Txndc2	0.06186	1.2018e-05	13
Gm16617	0.0615546	1.32698e-05	13
Eml6	0.0614006	1.39471e-05	13
Zfp790	0.0613587	1.41371e-05	13
Kifc2	0.0609885	1.59257e-05	13
Klf8	0.0602837	1.99441e-05	13
1810019N24Rik	0.0595163	2.54106e-05	13
Gm5464	0.0594389	2.60351e-05	13
Nr6a1os	0.0591297	2.86786e-05	13
Stac3	0.0587398	3.23753e-05	13
Gm3839	0.0586591	3.3195e-05	13
Gm11534	0.0585367	3.44757e-05	13
Gm15408	0.0584897	3.49806e-05	13
Gm44246	0.0582741	3.73846e-05	13
Zfp784	0.0581777	3.85096e-05	13
Gm16121	0.0577981	4.32604e-05	13
Gm14393	0.0572479	5.11421e-05	13
Ano8	0.0572069	5.17801e-05	13
4933428G20Rik	0.05703	5.4625e-05	13
Gm26764	0.0567934	5.86598e-05	13
Capn12	0.0567548	5.93449e-05	13
Cacna1a	0.056375	6.64947e-05	13
Fnta	0.0562319	6.93951e-05	13
Sdf2	0.0560299	7.36936e-05	13
Spcs1	0.0550625	9.80021e-05	13
Dusp12	0.0538306	0.000139979	13
Ddx56	0.053645	0.000147609	13
Tnr	0.0534418	0.000156409	13
Slc25a30	0.0534359	0.000156674	13
Rnf135	0.053046	0.000174994	13
BC023829	0.0529388	0.000180373	13
Gm28041	0.0529078	0.000181958	13
Trrap	0.0524674	0.000205924	13
Pcsk7	0.052455	0.00020664	13
Slc25a32	0.0522641	0.000217963	13
Cyb5d1	0.052184	0.000222881	13
Sstr4	0.0521568	0.000224578	13
B430203G13Rik	0.0515899	0.000262778	13
A730015C16Rik	0.0513003	0.000284567	13
Pwp1	0.0511821	0.000293934	13
Pan2	0.0511202	0.000298954	13
Mroh7	0.0509079	0.000316793	13
1700018L02Rik	0.0507286	0.000332628	13
Pigh	0.0505372	0.00035035	13
Zfp85os	0.0504685	0.000356917	13
Ppie	0.0502533	0.000378261	13
Gm17655	0.0498142	0.000425556	13
Gm16998	0.0496875	0.0004402	13
9330020H09Rik	0.0486855	0.000573669	13
Gm17216	0.0481936	0.000652183	13
Rwdd4a	0.0479054	0.0007027	13
1110006O24Rik	0.0475134	0.000777285	13
Gm26536	0.047499	0.000780147	13
6030443J06Rik	0.0474636	0.000787256	13
Mrpl37	0.0474502	0.000789961	13
Stambp	0.0472916	0.000822659	13
Zfp182	0.0472073	0.000840535	13
Snrnp48	0.0469001	0.000908818	13
Zfp623	0.04632	0.00105193	13
Psmf1	0.0461652	0.00109348	13
Gm15873	0.0457066	0.00122572	13
Sdhaf3	0.0455089	0.00128715	13
Ccdc58	0.0452286	0.00137912	13
Gm10135	0.0439509	0.00188026	13
1810013D15Rik	0.0429879	0.00236307	13
Zmiz1os1	0.0428111	0.00246315	13
Gm37305	0.042746	0.00250097	13
Prpf38a	0.0425164	0.00263865	13
Prcc	0.0421026	0.00290441	13
Ercc8	0.0420855	0.00291591	13
Dhrs13os	0.0416242	0.00324195	13
Sptbn5	0.0408212	0.0038896	13
Gm16230	0.0407827	0.00392345	13
Ap3m2	0.0405204	0.00416104	13
Dnajc11	0.04034	0.00433204	13
Zbed5	0.0402339	0.00443551	13
Qpctl	0.0376195	0.00780534	13
Kctd4	0.0372349	0.00845947	13
Gm37986	0.0369016	0.00906558	13
Polr3a	0.0360986	0.0106875	13
Arl16	0.0360581	0.0107759	13
Tamm41	0.0356115	0.011793	13
Efcab7	0.03327	0.0186425	13
Gm44170	0.0322328	0.0226538	13
Cstf1	0.0321209	0.0231282	13
Gm11508	0.0295852	0.0364455	13
Zfp825	0.0294436	0.0373508	13
Gm26586	0.0291603	0.0392201	13
Gm5113	0.0284439	0.0443055	13
Inpp5e	0.0251371	0.0755195	13
Mgl2	0.601519	0	14
Cd209a	0.598089	0	14
Lmo1	0.44214	2.15107e-238	14
Olfm1	0.410182	3.18131e-202	14
H2-DMb1	0.366626	6.68179e-159	14
Mmp12	0.361607	2.53471e-154	14
Clec4b1	0.334758	3.42002e-131	14
Cd209c	0.330624	7.88238e-128	14
Ciita	0.305226	2.70848e-108	14
Ank	0.304358	1.16763e-107	14
Rbpj	0.299007	8.50207e-104	14
Batf3	0.290541	7.49342e-98	14
Dcstamp	0.287955	4.46578e-96	14
Retnla	0.264791	5.41999e-81	14
Gm44205	0.26338	4.03294e-80	14
Ctnnd2	0.263243	4.89825e-80	14
Cysltr1	0.256639	4.98211e-76	14
Hrh1	0.25237	1.68469e-73	14
Cd209b	0.248591	2.66114e-71	14
Eps8	0.247072	1.9876e-70	14
Irf4	0.245457	1.66004e-69	14
Nccrp1	0.234513	1.94612e-63	14
Btbd17	0.224546	3.54727e-58	14
Bex6	0.221324	1.57285e-56	14
Nfatc2	0.216348	4.88913e-54	14
Tnip3	0.213119	1.8778e-52	14
Adra2a	0.208493	3.14712e-50	14
Plekho1	0.199909	3.06655e-46	14
Vrk1	0.19481	5.89644e-44	14
Kcne3	0.190465	4.64724e-42	14
9530059O14Rik	0.183313	4.89639e-39	14
Asgr2	0.170958	4.21033e-34	14
Gpr85	0.169462	1.57509e-33	14
Pepd	0.169434	1.6146e-33	14
Rgag4	0.16941	1.64841e-33	14
Hr	0.169058	2.24445e-33	14
Gm13373	0.166249	2.5701e-32	14
Tmem150b	0.160141	4.45735e-30	14
AI854517	0.15929	8.99159e-30	14
Depdc7	0.155248	2.39731e-28	14
Ccdc102a	0.151496	4.66974e-27	14
Gm11413	0.148977	3.28732e-26	14
Spink2	0.148558	4.53372e-26	14
Foxred2	0.148512	4.69733e-26	14
Klri1	0.140079	2.47918e-23	14
Tnfsf9	0.139139	4.87269e-23	14
Got1	0.138301	8.86101e-23	14
Aph1c	0.132565	4.82226e-21	14
Nlrp1b	0.130517	1.92757e-20	14
Plpp2	0.125718	4.54634e-19	14
Gm9530	0.122604	3.31679e-18	14
Nap1l2	0.118392	4.50216e-17	14
Kdm2b	0.117589	7.32264e-17	14
Scn2b	0.114973	3.49617e-16	14
Clec4a4	0.109507	8.17949e-15	14
Fbrsl1	0.108897	1.15199e-14	14
Ngfr	0.108385	1.5334e-14	14
Trim55	0.107408	2.63659e-14	14
9530036M11Rik	0.105053	9.54002e-14	14
Wdr91	0.10416	1.54213e-13	14
Gm44264	0.103304	2.43428e-13	14
Knop1	0.103277	2.46945e-13	14
Ap1b1	0.101754	5.51151e-13	14
AC168977.2	0.10171	5.64177e-13	14
RP23-144N15.7	0.101294	7.00917e-13	14
Lrrc3	0.101102	7.7478e-13	14
Kcnd1	0.0981381	3.539e-12	14
B630019K06Rik	0.0941265	2.57741e-11	14
RP23-84B11.2	0.0938657	2.92427e-11	14
Gm21293	0.0938657	2.92427e-11	14
Map6d1	0.0938657	2.92427e-11	14
4933427J07Rik	0.0938657	2.92427e-11	14
En2	0.0938657	2.92427e-11	14
Lrrtm1	0.0938657	2.92427e-11	14
Bpifa6	0.0938657	2.92427e-11	14
Ttc24	0.0938657	2.92427e-11	14
Gm2155	0.0938657	2.92427e-11	14
Gm26579	0.0938657	2.92427e-11	14
S100a2	0.0938657	2.92427e-11	14
1700125G22Rik	0.0938657	2.92427e-11	14
4930535G08Rik	0.0938657	2.92427e-11	14
Chrna5	0.0938657	2.92427e-11	14
Gm36937	0.0938657	2.92427e-11	14
Gm38161	0.0938657	2.92427e-11	14
Tmprss11g	0.0938657	2.92427e-11	14
4930563D23Rik	0.0938657	2.92427e-11	14
Gpr62	0.0938657	2.92427e-11	14
Svop	0.0938657	2.92427e-11	14
Gm11775	0.093184	4.06138e-11	14
Gm1141	0.0927309	5.04566e-11	14
Slc36a3os	0.0922866	6.23594e-11	14
Dlgap1	0.0913452	9.73563e-11	14
Tcp11l1	0.0859854	1.1302e-09	14
Nlrp10	0.085789	1.23306e-09	14
Gm26761	0.0851953	1.60263e-09	14
Gm5106	0.0850912	1.67776e-09	14
Pbx3	0.0819423	6.5332e-09	14
Gm42457	0.0809615	9.8771e-09	14
Ascc1	0.0809064	1.01078e-08	14
1700006E09Rik	0.0805921	1.15267e-08	14
Gm43087	0.0803036	1.29981e-08	14
Gm17641	0.0754615	9.18153e-08	14
Fscn3	0.0746874	1.24162e-07	14
Olfr920	0.0746649	1.2525e-07	14
Polr2h	0.0728703	2.49235e-07	14
B3gnt6	0.0725603	2.80235e-07	14
Smco3	0.0712515	4.57345e-07	14
Akr1c18	0.0708508	5.30456e-07	14
Lrfn5	0.0707068	5.59383e-07	14
Gm17089	0.0696009	8.38123e-07	14
Gm10549	0.0694752	8.77239e-07	14
Gm37622	0.068765	1.13323e-06	14
Gm20531	0.0678236	1.5852e-06	14
Myl7	0.0673303	1.88677e-06	14
Gm29291	0.0669376	2.16548e-06	14
Gm37267	0.0659425	3.05997e-06	14
Gucy2c	0.0656846	3.34418e-06	14
Gm15598	0.0650113	4.21047e-06	14
Mast3	0.0644579	5.0798e-06	14
2210008F06Rik	0.0643019	5.3543e-06	14
St3gal3	0.0641493	5.63657e-06	14
Khdrbs1	0.0632804	7.53559e-06	14
Usp35	0.0626762	9.20183e-06	14
Gm36266	0.0626339	9.33073e-06	14
[truncated: 17,848 more rows]

## Sheet: Table S3
#ICGS2 Cell Barcode to cluster relationships with UMAP coordinates
cell_id	label	dataset_name	UMAP-X	UMAP-Y
ACCCAAATCTATTGTC-1.MAS	NK cells_c8	MAS	7.49	-1.66933
GAGGCAACAGAACTTC-1.MAS	NK cells_c8	MAS	7.44013	-1.87049
TCCATGCCATAGGTTC-1.WT	NK cells_c8	WT	7.69143	-1.63669
AGTAGTCAGATCCCGC-1.MAS	NK cells_c8	MAS	7.50604	-1.70289
TCTAACTCAAGTATCC-1.MAS	NK cells_c8	MAS	7.68356	-1.57932
CTGCCATTCGAACGCC-1.MAS	NK cells_c8	MAS	7.75749	-1.70405
CAGATTGTCCAGCCTT-1.MAS	NK cells_c8	MAS	7.76847	-1.42813
AAGACAATCTTGGCTC-1.MAS	NK cells_c8	MAS	7.82811	-1.82266
CACGTGGCATCTTAGG-1.MAS	NK cells_c8	MAS	7.78214	-1.45891
TCAAGACCAGGTGAGT-1.MAS	NK cells_c8	MAS	7.7797	-1.36368
TGGAACTCACGGAAGT-1.MAS	NK cells_c8	MAS	7.5829	-1.69903
TCGGGTGCATTAGGCT-1.MAS	NK cells_c8	MAS	7.66025	-2.02615
CGTTCTGCAGGTGAGT-1.MAS	NK cells_c8	MAS	7.56612	-1.85573
GAAGGACCATCAACCA-1.MAS	NK cells_c8	MAS	7.66044	-1.74058
TATTGCTAGACAGCTG-1.MAS	NK cells_c8	MAS	7.7182	-1.57964
TTTGATCTCATCACAG-1.MAS	NK cells_c8	MAS	7.96914	-1.13807
CTCCCTCTCCGTGACG-1.MAS	NK cells_c8	MAS	7.87213	-1.36315
GCTTGGGAGGAACGTC-1.MAS	NK cells_c8	MAS	8.34957	-2.0314
CTGTGAAGTGGAAGTC-1.MAS	NK cells_c8	MAS	7.99374	-1.61416
TTCATTGCAAGTCATC-1.MAS	NK cells_c8	MAS	7.71957	-1.9782
CGGGCATCAGAGTTGG-1.MAS	NK cells_c8	MAS	7.56888	-1.84276
GCCGATGTCGCATTGA-1.MAS	NK cells_c8	MAS	7.98743	-1.32829
ATCGCCTCAAATACAG-1.MAS	NK cells_c8	MAS	8.13062	-1.73931
GACTTCCCAGTTAGAA-1.WT	NK cells_c8	WT	7.75012	-1.57974
TGTCCTGCATCGGCCA-1.MAS	NK cells_c8	MAS	7.98591	-1.44605
CCTCAGTGTTGCTCCT-1.MAS	NK cells_c8	MAS	8.00788	-0.976937
CATGCTCAGACCATGG-1.MAS	NK cells_c8	MAS	8.02905	-1.69747
TTAGTCTTCCGTGGGT-1.MAS	NK cells_c8	MAS	8.26549	-1.73597
CGTCCATGTTTGCCGG-1.MAS	NK cells_c8	MAS	8.13132	-1.67149
CCGGACAAGCACGTCC-1.WT	NK cells_c8	WT	8.39806	-1.73025
TCATGTTAGTTCCATG-1.MAS	NK cells_c8	MAS	8.35999	-1.90538
GATTCGAGTTACCTTT-1.WT	NK cells_c8	WT	7.74142	-2.17488
AGAGCCCGTTGGCCTG-1.MAS	NK cells_c8	MAS	7.46951	-1.45567
TTGGGTACAAGCTGCC-1.WT	NK cells_c8	WT	7.15397	-1.58754
ATCAGGTGTATTAAGG-1.MAS	NK cells_c8	MAS	7.78022	-1.80566
GCATCTCAGCGGGTAT-1.MAS	NK cells_c8	MAS	7.86289	-1.88976
CTACCTGAGCTGGTGA-1.MAS	NK cells_c8	MAS	7.93073	-1.77972
TCCTTTCAGCAACTCT-1.MAS	NK cells_c8	MAS	7.88963	-2.01803
CTTTCAATCGGCCAAC-1.WT	NK cells_c8	WT	7.8842	-1.9058
ATACTTCTCGTGCGAC-1.MAS	NK cells_c8	MAS	7.43558	-1.63316
ACCCAAAAGTTGTCGT-1.MAS	NK cells_c8	MAS	8.24785	-1.53823
TCGGGTGGTATGACAA-1.MAS	NK cells_c8	MAS	7.77383	-1.44485
TCCTTTCCACTGTGTA-1.MAS	NK cells_c8	MAS	8.138	-1.36546
AGATAGAAGATTACCC-1.MAS	NK cells_c8	MAS	7.49631	-1.1943
ACTTCCGGTGGGCTTC-1.MAS	NK cells_c8	MAS	7.86098	-1.48857
TCACGCTGTACGATCT-1.MAS	NK cells_c8	MAS	7.94145	-1.55171
GTCAGCGAGTTCCGTA-1.MAS	NK cells_c8	MAS	7.64933	-1.62736
GATTGGTGTGTACATC-1.WT	NK cells_c8	WT	7.44988	-1.86606
ACTGTGAGTGCATGTT-1.MAS	NK cells_c8	MAS	7.91819	-1.89627
TGCTTGCAGCTGACTT-1.WT	NK cells_c8	WT	8.05931	-1.86753
CTGGCAGAGAACGTGC-1.WT	NK cells_c8	WT	7.89575	-1.8892
TTGGATGCATCATTTC-1.MAS	NK cells_c8	MAS	7.69665	-1.87751
GTTTACTGTCCAAAGG-1.WT	NK cells_c8	WT	7.56394	-1.4965
TACGTCCAGCGTTAGG-1.MAS	NK cells_c8	MAS	8.03028	-1.95684
ATTTACCAGGAAACGA-1.WT	NK cells_c8	WT	8.17708	-1.6643
TTGCCTGGTCAGCTTA-1.WT	NK cells_c8	WT	7.773	-2.11183
CATCCACAGTATCTGC-1.MAS	NK cells_c8	MAS	7.62708	-1.66702
TATTTCGAGCCATTGT-1.MAS	NK cells_c8	MAS	8.21592	-1.70954
GGCACGTTCTTCCACG-1.MAS	NK cells_c8	MAS	7.79918	-2.02121
AGAGAGCGTTAGGCTT-1.MAS	NK cells_c8	MAS	8.06632	-1.65471
TACGGGCTCTAGGCCG-1.MAS	NK cells_c8	MAS	8.20111	-1.80382
GGAATGGTCATCGTAG-1.WT	NK cells_c8	WT	7.81208	-1.44539
ACCCTCATCCTACGGG-1.MAS	NK cells_c8	MAS	7.69442	-1.16876
ATTCCCGTCCAAGCCG-1.WT	NK cells_c8	WT	8.15529	-1.37696
GAAGCCCGTACTGAGG-1.MAS	NK cells_c8	MAS	8.01357	-1.58996
TTTCACAGTCAATGGG-1.MAS	NK cells_c8	MAS	7.76504	-1.25707
GAGTTACTCTTCTAAC-1.MAS	NK cells_c8	MAS	7.50518	-1.75773
CGGGCATTCTACTCAT-1.WT	NK cells_c8	WT	8.2318	-1.79516
TTCAATCCACGTACTA-1.WT	NK cells_c8	WT	8.0491	-1.28852
CCGGACATCCCGTTGT-1.MAS	NK cells_c8	MAS	8.10127	-1.62679
CAGCGTGTCACTTATC-1.WT	NK cells_c8	WT	7.60573	-1.58486
ATGGAGGGTAGGGAGG-1.MAS	NK cells_c8	MAS	7.96234	-1.07642
TTACCATTCTGATTCT-1.MAS	NK cells_c8	MAS	7.83461	-1.5095
CATACCCGTCACTTAG-1.WT	NK cells_c8	WT	7.49799	-1.09036
ATGGTTGAGCGAAACC-1.WT	NK cells_c8	WT	7.80545	-1.9936
CATGCTCTCACTCACC-1.WT	NK cells_c8	WT	8.08322	-1.72674
TCATCCGGTCGCCACA-1.MAS	NK cells_c8	MAS	7.74799	-1.70045
GCCATGGTCCTCTAGC-1.WT	NK cells_c8	WT	7.74746	-1.23562
GTTGTCCGTGACACGA-1.WT	NK cells_c8	WT	8.1675	-2.28088
TATATCCTCAGACAAA-1.MAS	NK cells_c8	MAS	8.33388	-1.39771
CCCTCTCCAGGTGTTT-1.WT	NK cells_c8	WT	7.52018	-1.49753
GTCGAATGTTACGATC-1.WT	NK cells_c8	WT	7.98341	-2.01528
ATCGCCTGTTATCTGG-1.MAS	NK cells_c8	MAS	7.79202	-1.26472
TGATTCTCAGCGATTT-1.MAS	NK cells_c8	MAS	7.63191	-1.61724
AGTCAACCACGCCACA-1.MAS	NK cells_c8	MAS	7.93875	-1.1858
GAGTTGTAGCGGGTAT-1.MAS	NK cells_c8	MAS	7.82524	-2.10439
ATCCCTGGTCACCACG-1.WT	NK cells_c8	WT	7.53503	-1.53299
GCTGAATGTAGAGGAA-1.MAS	NK cells_c8	MAS	8.23717	-1.83452
CTCCCTCTCGAAATCC-1.WT	NK cells_c8	WT	7.9981	-1.83107
TAGGAGGTCGTTCAGA-1.MAS	NK cells_c8	MAS	8.4756	-1.37735
CCGGTAGTCTCATGCC-1.WT	NK cells_c8	WT	7.57362	-1.42044
TGATCTTCAGACCTAT-1.MAS	NK cells_c8	MAS	8.23921	-1.67384
GTCATGATCTGAATCG-1.MAS	NK cells_c8	MAS	7.98895	-2.2153
GGAAGTGAGACCAACG-1.MAS	NK cells_c8	MAS	7.78396	-1.65282
GAACACTTCCAATCCC-1.WT	NK cells_c8	WT	7.93786	-1.88279
AGAGCCCTCCGAGGCT-1.MAS	NK cells_c8	MAS	7.84085	-2.14365
AGTAACCCACTATCCC-1.WT	NK cells_c8	WT	7.74006	-2.19336
TTTACGTAGCTCTGTA-1.MAS	NK cells_c8	MAS	7.90669	-0.982896
AGCCAGCTCAAGTGGG-1.WT	NK cells_c8	WT	7.80681	-1.09803
TGAGGGAAGCTTTCTT-1.MAS	NK cells_c8	MAS	8.24731	-1.84624
GGAGATGTCATTCCTA-1.MAS	NK cells_c8	MAS	8.16197	-1.96552
GCTGGGTGTGTTGCCG-1.WT	NK cells_c8	WT	7.68877	-1.84386
GTTAGACAGTGATAAC-1.WT	NK cells_c8	WT	7.77837	-1.40248
GATCACATCGCGCTGA-1.MAS	NK cells_c8	MAS	8.22511	-1.37727
TTAATCCGTAGGAAAG-1.MAS	NK cells_c8	MAS	8.17901	-1.33808
CAAGACTAGTGTTGAA-1.MAS	NK cells_c8	MAS	8.31828	-1.60216
AGACAGGTCACCTCGT-1.WT	NK cells_c8	WT	7.91183	-1.98894
GAGGGATTCTGTGCGG-1.WT	NK cells_c8	WT	7.80205	-1.8325
CGATCGGGTTCCGGTG-1.MAS	NK cells_c8	MAS	8.41563	-1.36961
GGGCCATCAGCTACAT-1.WT	NK cells_c8	WT	7.8656	-1.98585
TGTGGCGCAAGTCCCG-1.WT	NK cells_c8	WT	7.60207	-1.30916
CAAGAGGAGAAGTCCG-1.WT	NK cells_c8	WT	7.94573	-1.06593
TCTATACAGAATGTTG-1.WT	NK cells_c8	WT	7.80098	-1.65885
TGAATCGGTTACACTG-1.WT	NK cells_c8	WT	7.92529	-1.69679
CCCTTAGCATCTGTTT-1.MAS	NK cells_c8	MAS	7.66781	-1.6166
GGGTTATGTGGACTGA-1.WT	NK cells_c8	WT	7.84258	-1.25416
TGCATCCTCAAAGGAT-1.WT	NK cells_c8	WT	7.97158	-1.59627
AGGACTTAGAATCGCG-1.MAS	NK cells_c8	MAS	7.70601	-1.46841
ACAACCAGTCTCTCCA-1.WT	NK cells_c8	WT	7.94421	-1.11873
ATTGGGTAGCTGGCCT-1.MAS	NK cells_c8	MAS	7.91351	-1.86683
CCACACTCAGCTACTA-1.WT	NK cells_c8	WT	8.26898	-1.37343
TCACATTGTTCCGCTT-1.MAS	NK cells_c8	MAS	7.38857	-1.52843
CGAGTGCTCTGTGCTC-1.WT	NK cells_c8	WT	8.16031	-1.71653
CCACGAGGTACCACGC-1.WT	NK cells_c8	WT	7.74913	-1.2816
GTTGTCCGTCATCACA-1.WT	NK cells_c8	WT	7.41921	-1.33092
CATCCGTGTCCACTTC-1.MAS	NK cells_c8	MAS	7.95167	-1.84827
CACAACAAGGAGCAAA-1.MAS	NK cells_c8	MAS	7.97581	-2.12826
TTGTGGATCTCGTCAC-1.MAS	NK cells_c8	MAS	8.21969	-2.04671
CACGTGGTCATGCCAA-1.WT	NK cells_c8	WT	7.58337	-0.960767
CAATGACCACTATGTG-1.MAS	NK cells_c8	MAS	8.16255	-1.88316
TAGGTTGGTGCCTTCT-1.MAS	NK cells_c8	MAS	8.14267	-1.60627
CCAAGCGTCTGCTGAA-1.WT	NK cells_c8	WT	8.02559	-1.42304
TGGATGTGTTGCATTG-1.MAS	NK cells_c8	MAS	8.21194	-1.57589
ACCCTTGTCGACCCAG-1.WT	NK cells_c8	WT	8.17018	-2.06916
ATCCTATAGACTTGTC-1.MAS	NK cells_c8	MAS	8.13291	-2.1035
GTGATGTCACCAGCTG-1.WT	NK cells_c8	WT	7.86189	-2.20359
ATTCAGGAGGCTGGAT-1.MAS	NK cells_c8	MAS	8.10493	-1.54686
ATCCGTCAGTCATGCT-1.WT	NK cells_c8	WT	7.61912	-1.31501
AGTAGCTCACCGAATT-1.MAS	NK cells_c8	MAS	7.97465	-1.37459
AGGAATACATGACTAC-1.WT	NK cells_c8	WT	7.79901	-1.67507
AACCTTTCACTGTGAT-1.MAS	NK cells_c8	MAS	8.39068	-1.66645
GCCATGGGTTCTCGCT-1.WT	NK cells_c8	WT	7.9169	-1.69286
TGCGATAGTCCTTAAG-1.MAS	NK cells_c8	MAS	8.03483	-1.91999
GAGACTTCACCTATCC-1.WT	NK cells_c8	WT	7.46492	-1.61526
AACCATGGTAATTAGG-1.WT	NK cells_c8	WT	7.78425	-1.90115
ATCAGGTCAGACAAGC-1.WT	NK cells_c8	WT	7.65308	-1.85317
GCACTAAAGCCGGATA-1.WT	NK cells_c8	WT	8.01297	-1.7918
TTAGTCTGTCGAACGA-1.WT	NK cells_c8	WT	7.32481	-1.74158
GGGCGTTAGTGACACG-1.WT	NK cells_c8	WT	7.61006	-2.2097
TTTGATCCAAGACCGA-1.WT	NK cells_c8	WT	8.29846	-1.3802
TCATGGATCGTGGACC-1.MAS	NK cells_c8	MAS	7.97605	-1.26107
GGGTCACTCCGGACTG-1.WT	NK cells_c8	WT	7.60685	-1.41171
TCTCAGCAGGAACGTC-1.WT	NK cells_c8	WT	7.99154	-2.16468
GTGCACGGTTCCACGG-1.MAS	NK cells_c8	MAS	7.64214	-2.04472
TGAGTCAAGACTACGG-1.WT	NK cells_c8	WT	7.66146	-1.68628
GGAGATGTCAACACCA-1.MAS	NK cells_c8	MAS	8.4154	-1.09113
GTCAAGTGTTGCGTAT-1.WT	NK cells_c8	WT	7.96088	-1.17037
TCACTATTCTTCTCAA-1.MAS	NK cells_c8	MAS	8.12925	-1.71607
TCCAGAATCTCCCATG-1.MAS	NK cells_c8	MAS	8.05472	-1.43184
GCAGTTAAGGTCCGAA-1.WT	NK cells_c8	WT	7.8057	-0.966929
CCTCACACACACAGCC-1.WT	NK cells_c8	WT	7.7632	-1.5753
CAGATCAGTTCCTTGC-1.MAS	NK cells_c8	MAS	7.65148	-1.28625
TTCTCTCAGTAGGGTC-1.WT	NK cells_c8	WT	7.70911	-2.10466
GGCTTTCGTAACTTCG-1.WT	NK cells_c8	WT	7.9221	-1.9627
CTGCGAGTCTCCAATT-1.WT	NK cells_c8	WT	8.17993	-1.04442
AATGCCATCCGCTGTT-1.WT	NK cells_c8	WT	7.33105	-1.44541
TACGCTCAGCGGTAGT-1.MAS	NK cells_c8	MAS	7.53358	-1.67702
TCATATCAGACCAGAC-1.MAS	NK cells_c8	MAS	7.60214	-1.55089
TGGTAGTGTGGACTAG-1.MAS	NK cells_c8	MAS	8.34756	-1.50172
TGTGATGAGACGACTG-1.MAS	NK cells_c8	MAS	8.513	-1.72017
ACCCTCAAGGTTGGTG-1.MAS	NK cells_c8	MAS	7.93221	-1.56484
TAGTGCAAGGAGACCT-1.WT	NK cells_c8	WT	7.34773	-1.44572
CGTTCTGGTATGGTAA-1.MAS	NK cells_c8	MAS	8.02011	-1.35215
CCTCATGAGCAGCAGT-1.WT	NK cells_c8	WT	7.78149	-1.89205
GGAATCTTCCCTATTA-1.MAS	NK cells_c8	MAS	8.2724	-1.48825
TCCCATGTCGAGTTGT-1.MAS	NK cells_c8	MAS	7.88103	-1.79265
TTGAGTGCATCTAGAC-1.WT	NK cells_c8	WT	8.14769	-0.720776
CCCTAACGTCATCCGG-1.MAS	NK cells_c8	MAS	7.49024	-2.56443
GAGACCCCAGAAGCTG-1.MAS	NK cells_c8	MAS	7.54299	-0.76931
TATCAGGGTCATCGGC-1.MAS	NK cells_c8	MAS	7.26676	-1.87297
CTAGACAAGTGGTGAC-1.MAS	NK cells_c8	MAS	8.41285	-1.39823
GGTGAAGCACCGTCGA-1.WT	NK cells_c8	WT	7.89379	-1.76066
TCCTAATTCCAAGCCG-1.WT	NK cells_c8	WT	7.98808	-2.00237
TAAGCACAGGAAGTCC-1.WT	NK cells_c8	WT	7.98568	-1.67047
TGGGTTACATCTCGTC-1.MAS	NK cells_c8	MAS	8.08304	-1.91025
GCCCAGAAGTATGAAC-1.MAS	NK cells_c8	MAS	7.60313	-1.2212
CGGGTGTTCCTCCACA-1.MAS	NK cells_c8	MAS	8.0922	-1.68509
TTCTGTATCATTGAGC-1.WT	NK cells_c8	WT	7.95967	-1.45432
GAAGAATAGAATACAC-1.MAS	NK cells_c8	MAS	7.50216	-1.57415
GAACTGTGTGTGAATA-1.WT	NK cells_c8	WT	7.92558	-1.46587
CTCAAGAAGGTAGGCT-1.WT	NK cells_c8	WT	7.33798	-1.52805
AACCATGCACGTTCGG-1.WT	NK cells_c8	WT	7.78499	-1.23776
GTAACCAAGTTTCGAC-1.MAS	NK cells_c8	MAS	-1.77796	13.7561
CATGCGGTCCGTGTAA-1.WT	NK cells_c8	WT	7.90944	-1.2991
CACATGAGTTCCTAGA-1.MAS	NK cells_c8	MAS	7.51663	-1.34209
GTAGGAGCAACCTAAC-1.WT	NK cells_c8	WT	8.00986	-1.60035
GTCGAATGTCGTACTA-1.MAS	NK cells_c8	MAS	8.35809	-1.09214
ATGCCTCAGATTGTGA-1.WT	NK cells_c8	WT	7.9391	-1.46174
CGAGAAGTCTGCGTCT-1.WT	NK cells_c8	WT	8.26852	-1.0761
CAGCACGAGGAACGAA-1.MAS	NK cells_c8	MAS	7.9321	-1.96647
TCAGCAATCTCAACCC-1.WT	NK cells_c8	WT	7.75743	-1.86906
TTGGGTAAGCATCAGG-1.MAS	NK cells_c8	MAS	8.2266	-1.47071
TGTTTGTAGCTGGCCT-1.WT	NK cells_c8	WT	7.53833	-2.30109
TCGAACAAGTCAGAGC-1.MAS	NK cells_c8	MAS	8.5222	-1.31027
ACACAGTTCTTTCGAT-1.MAS	NK cells_c8	MAS	7.54581	-1.69087
GTTATGGAGAGTCAGC-1.WT	NK cells_c8	WT	7.61382	-2.29572
ATTACCTAGAAATGGG-1.WT	NK cells_c8	WT	8.02278	-1.01392
TGAGTCAAGATCACCT-1.MAS	NK cells_c8	MAS	-6.51576	-2.27076
GCATTAGGTACGTAGG-1.WT	NK cells_c8	WT	7.74737	-1.41225
TCCACGTAGTCCCAAT-1.MAS	NK cells_c8	MAS	8.54886	-1.19719
TCGAACACAGTTGGTT-1.WT	NK cells_c8	WT	8.00431	-1.14976
TCAGGTAAGAAATTCG-1.MAS	NK cells_c8	MAS	7.60713	-1.53709
TCAGGGCTCCAAGCCG-1.MAS	NK cells_c8	MAS	8.36712	-1.6958
ATTCAGGAGTGTGTTC-1.MAS	NK cells_c8	MAS	8.01527	-1.44326
AGGTCTAGTTACCCTC-1.WT	NK cells_c8	WT	7.1618	-1.25324
GTAGTACCACTAGTAC-1.MAS	NK cells_c8	MAS	7.52152	-1.95996
AAGTACCAGGTTCTTG-1.WT	NK cells_c8	WT	7.99049	-1.03049
TCTTCCTTCCGACATA-1.MAS	NK cells_c8	MAS	7.69832	-1.40148
GATGCTAGTCGAGCTC-1.WT	NK cells_c8	WT	7.66143	-2.12362
TAACGACTCAGCGCAC-1.MAS	NK cells_c8	MAS	8.54795	-1.30831
GTCAAGTGTGACTCTA-1.MAS	NK cells_c8	MAS	-1.62874	14.1172
AGACACTGTAACAGTA-1.MAS	NK cells_c8	MAS	-3.16314	14.9795
CGTAAGTAGCGTGCCT-1.WT	NK cells_c8	WT	7.30953	-1.0812
ACAAAGATCACCATCC-1.MAS	NK cells_c8	MAS	8.72818	-1.00095
TCGCTCACACGTTGGC-1.MAS	NK cells_c8	MAS	-2.80952	14.1666
TCACAAGAGGTAAGTT-1.WT	NK cells_c8	WT	17.1739	11.9896
ACGTAGTGTCGGCACT-1.MAS	NK cells_c8	MAS	8.66829	-1.30811
CTCAACCTCTTTGCTA-1.MAS	NK cells_c8	MAS	8.49278	-1.57459
GTCCCATGTCGCAGTC-1.MAS	NK cells_c8	MAS	8.12225	-1.24523
TGATCTTAGGCCATAG-1.MAS	NK cells_c8	MAS	7.82983	-1.40718
AACAAAGCAGACCCGT-1.MAS	NK cells_c8	MAS	-3.64764	12.9854
CGCCAGAGTCCTCAGG-1.WT	NK cells_c8	WT	7.69853	-1.0238
CGTAAGTCAGCGTAGA-1.MAS	NK cells_c8	MAS	7.55021	-1.05983
GTCTAGACAGGACAGT-1.MAS	NK cells_c8	MAS	8.10647	-1.36181
GCTGAATCACACCTGG-1.MAS	NK cells_c8	MAS	8.5927	-1.16994
CCATAAGAGACTCAAA-1.WT	NK cells_c8	WT	7.55026	-2.28242
ACTATGGAGACGCTCC-1.WT	NK cells_c8	WT	-6.91873	-3.16047
GAGTTACGTAGCTGCC-1.MAS	NK cells_c8	MAS	8.62145	-0.696912
TCACGCTTCCACACCT-1.MAS	NK cells_c8	MAS	8.39996	-1.00397
CCTCCTCTCTCCCAAC-1.MAS	NK cells_c8	MAS	10.0229	-0.789066
TCGTGCTCAGTTGGTT-1.WT	NK cells_c8	WT	7.71174	-1.19123
AGGGTGAAGATGGTCG-1.WT	NK cells_c8	WT	9.23946	-0.162672
AACCAACAGTTACGGG-1.MAS	NK cells_c8	MAS	-2.88703	14.7437
GTCTTTACAACAGAGC-1.MAS	NK cells_c8	MAS	9.01331	-1.34829
TCATGCCAGCCAGAGT-1.MAS	NK cells_c8	MAS	8.94548	-1.00737
AAGACTCGTTGACTGT-1.MAS	NK cells_c8	MAS	8.99835	-0.894836
TTAATCCCACAGTGAG-1.WT	NK cells_c8	WT	9.81815	0.341185
TCTAACTCAGTGACCC-1.MAS	NK cells_c8	MAS	9.88353	0.284047
CAACGATGTTCCTAAG-1.MAS	NK cells_c8	MAS	8.80218	-0.860902
CCCTAACGTATCTCTT-1.WT	NK cells_c8	WT	2.38334	-8.86601
GTTCGCTAGGCTCACC-1.MAS	T lymphocytes_c21	MAS	9.97026	-1.64365
GTCCTCATCTCAGGCG-1.MAS	T lymphocytes_c21	MAS	9.5388	-0.856762
TTCTAGTGTCTTCAAG-1.MAS	T lymphocytes_c21	MAS	9.54342	-0.57847
GTCTCACGTCGGCACT-1.MAS	T lymphocytes_c21	MAS	9.95919	-1.17553
ATGATCGTCTTGCAAG-1.MAS	T lymphocytes_c21	MAS	9.95573	-1.52404
CCTGTTGAGCACTTTG-1.MAS	T lymphocytes_c21	MAS	10.1192	-1.50394
ATCCTATTCCACATAG-1.MAS	T lymphocytes_c21	MAS	10.0894	-0.686654
AGAAATGTCAGGCGAA-1.MAS	T lymphocytes_c21	MAS	10.3824	-1.58803
CGAGGCTAGCGTGAGT-1.MAS	T lymphocytes_c21	MAS	10.0569	-1.5395
GTTTGGACAAGACCGA-1.MAS	T lymphocytes_c21	MAS	10.2294	-0.342628
GGGAGATCATTGCTGA-1.MAS	T lymphocytes_c21	MAS	10.1467	-1.49334
ATCGGCGTCGAGAAAT-1.MAS	T lymphocytes_c21	MAS	10.0151	-1.34717
CTATAGGCAATCAAGA-1.MAS	T lymphocytes_c21	MAS	10.1269	-0.445426
CGCATGGTCACGGACC-1.MAS	T lymphocytes_c21	MAS	10.2126	-1.41838
GGGTCTGAGAGCAGAA-1.MAS	T lymphocytes_c21	MAS	9.91185	-1.13844
TGGGCGTCACCAGACC-1.MAS	T lymphocytes_c21	MAS	10.1887	-1.57232
ACATCGAGTGGATACG-1.MAS	T lymphocytes_c21	MAS	9.82361	-0.681979
TACAACGTCAAACTGC-1.MAS	T lymphocytes_c21	MAS	9.79364	-1.25872
TAACGACCAGAGGAAA-1.MAS	T lymphocytes_c21	MAS	9.78036	-0.976756
TTACGCCAGTCAGCCC-1.MAS	T lymphocytes_c21	MAS	9.50144	-0.744186
TCAATCTGTGGTCCCA-1.MAS	T lymphocytes_c21	MAS	9.86318	-0.63846
TGGTACATCTCGCTCA-1.MAS	T lymphocytes_c21	MAS	10.1177	-1.51769
TGTGTGAGTCAAAGTA-1.MAS	T lymphocytes_c21	MAS	9.81447	-0.490164
TCCTCTTGTCTTAGTG-1.MAS	T lymphocytes_c21	MAS	10.2938	-0.581814
GAGCTGCAGTACCGGA-1.MAS	T lymphocytes_c21	MAS	10.0714	-0.488146
AGGGCCTGTATCTCTT-1.MAS	T lymphocytes_c21	MAS	9.78887	-0.919943
ATTCAGGTCAGAGCAG-1.MAS	T lymphocytes_c21	MAS	9.73976	-0.386863
TTAGTCTCAATTGCCA-1.MAS	T lymphocytes_c21	MAS	10.2268	-0.39169
ACTCTCGCAATAGTGA-1.MAS	T lymphocytes_c21	MAS	10.1316	-1.40244
CGAATTGGTCACCTTC-1.MAS	T lymphocytes_c21	MAS	9.83364	-0.536814
CTCCAACGTCTAACTG-1.MAS	T lymphocytes_c21	MAS	9.35779	-0.660819
TTCGGTCAGATTAGAC-1.MAS	T lymphocytes_c21	MAS	9.7143	-0.358373
GTCATCCTCACCATGA-1.MAS	T lymphocytes_c21	MAS	10.2006	-1.2422
AAACGAAAGAGTAACT-1.MAS	T lymphocytes_c21	MAS	9.99425	-0.280159
CTCCTCCGTTTGGAGG-1.MAS	T lymphocytes_c21	MAS	10.3133	-1.39232
TGTAGACCATGAAAGT-1.MAS	T lymphocytes_c21	MAS	9.74582	-0.545917
AGTACCATCGGCTGAC-1.MAS	T lymphocytes_c21	MAS	10.9264	-0.51722
GTCTAGAAGCAGTACG-1.MAS	T lymphocytes_c21	MAS	9.95689	-1.17443
CTGGTCTCAGTCGCAC-1.MAS	T lymphocytes_c21	MAS	10.007	-0.483033
CATCCACAGTGGACTG-1.MAS	T lymphocytes_c21	MAS	10.1576	-1.22018
GATGTTGGTTTAAGGA-1.MAS	T lymphocytes_c21	MAS	10.0461	-1.11563
CGAATTGCAGTTGTTG-1.MAS	T lymphocytes_c21	MAS	9.89262	-0.559744
TAGATCGAGATTTGCC-1.WT	T lymphocytes_c21	WT	9.41076	-0.296429
TTGTGTTTCTAACGCA-1.WT	T lymphocytes_c21	WT	10.203	-1.61492
ATGCCTCTCTACTGCC-1.MAS	T lymphocytes_c21	MAS	9.18187	-0.674564
TGAGTCACATTCAGGT-1.MAS	T lymphocytes_c21	MAS	9.93404	-0.122979
GTGTTCCCAGCTCGGT-1.MAS	T lymphocytes_c21	MAS	10.457	-1.49702
CTGCCTACAATTGAAG-1.MAS	T lymphocytes_c21	MAS	10.3232	0.0535962
GAGTCATAGTCACTCA-1.MAS	T lymphocytes_c21	MAS	9.19398	-0.704964
TTCATGTTCTCGGGAC-1.WT	T lymphocytes_c21	WT	10.2321	-1.59588
TAATTCCCAGTTACCA-1.MAS	T lymphocytes_c21	MAS	9.1913	-0.370544
GAGACCCAGCCTGAGA-1.MAS	T lymphocytes_c21	MAS	10.7667	-0.280026
TCAAGCACAGACACAG-1.WT	T lymphocytes_c21	WT	9.90987	-0.0254917
TTACGCCAGTGTTGAA-1.MAS	T lymphocytes_c21	MAS	9.12961	-0.394674
GGTAGAGCAGTGTGCC-1.MAS	T lymphocytes_c21	MAS	9.67662	-0.0367955
ATTATCCTCCCGAGTG-1.MAS	T lymphocytes_c21	MAS	9.56596	-1.25242
CATGGTAAGTAAGAGG-1.WT	T lymphocytes_c21	WT	9.77039	-0.240125
ATGGATCAGCTCCGAC-1.MAS	T lymphocytes_c21	MAS	10.2215	0.280113
TCGTAGAAGGTCGACA-1.MAS	T lymphocytes_c21	MAS	10.0695	-1.62215
TGATCTTAGAAGCGAA-1.MAS	T lymphocytes_c21	MAS	10.0803	-0.626472
TACTTGTAGCTACGTT-1.MAS	T lymphocytes_c21	MAS	10.3413	-1.33046
AGTAACCGTACCCAGC-1.MAS	T lymphocytes_c21	MAS	9.52697	-1.43433
GGAGGTATCGCTTGAA-1.MAS	T lymphocytes_c21	MAS	10.1918	-1.41326
AAAGGTATCGCAACAT-1.MAS	T lymphocytes_c21	MAS	10.1138	-1.78472
AAAGGTAAGCTTTCTT-1.MAS	T lymphocytes_c21	MAS	8.95929	-1.25923
TCATATCCAGTCGGTC-1.MAS	T lymphocytes_c21	MAS	9.61742	-0.470036
TTGTTTGTCCTCACGT-1.MAS	T lymphocytes_c21	MAS	9.17874	-0.413197
CATCCCATCCTTCAGC-1.MAS	T lymphocytes_c21	MAS	10.1647	-0.03267
TGCAGATAGCCATTCA-1.WT	T lymphocytes_c21	WT	9.55077	-0.219186
TCAGGGCCATAACCCA-1.MAS	T lymphocytes_c21	MAS	10.8195	-0.455751
GAGGCAATCAGGTAAA-1.MAS	T lymphocytes_c21	MAS	10.1555	-1.48444
AGTGACTAGAAACTCA-1.MAS	T lymphocytes_c21	MAS	9.08591	-0.623366
GACTATGCAGACACCC-1.WT	T lymphocytes_c21	WT	9.40739	-0.500327
CTTACCGCACGCGTGT-1.MAS	T lymphocytes_c21	MAS	9.80958	-0.0625897
TGATCTTAGTGACACG-1.WT	T lymphocytes_c21	WT	9.49649	-0.188317
CCCATTGGTTTGAACC-1.MAS	T lymphocytes_c21	MAS	9.88835	-0.387629
CTGTACCCACGTCGGT-1.MAS	T lymphocytes_c21	MAS	9.75803	-1.03081
TGGGCTGTCCATCACC-1.MAS	T lymphocytes_c21	MAS	9.95624	-0.808285
AAGGTAAAGGCCTTGC-1.MAS	T lymphocytes_c21	MAS	10.304	0.124954
CCATAAGGTGCCTACG-1.WT	T lymphocytes_c21	WT	9.69445	-0.0723872
GGAATGGGTCCGCAGT-1.MAS	T lymphocytes_c21	MAS	9.26161	-0.366221
AGTTCGAGTACTCCCT-1.MAS	T lymphocytes_c21	MAS	9.30495	-0.41113
CGGAATTGTCTTAGTG-1.MAS	T lymphocytes_c21	MAS	10.3984	-0.0157202
TCACATTCATAACGGG-1.MAS	T lymphocytes_c21	MAS	10.0396	0.264003
ACGATCAAGTGAACAT-1.MAS	T lymphocytes_c21	MAS	10.551	-0.36131
ATCTCTATCTGGGATT-1.MAS	T lymphocytes_c21	MAS	10.1923	-0.0805567
TCTCACGTCTCATAGG-1.MAS	T lymphocytes_c21	MAS	10.035	-1.2859
GTTGTGATCAGTCTTT-1.MAS	T lymphocytes_c21	MAS	10.7441	-0.857858
TGGATGTGTGTTCAGT-1.MAS	T lymphocytes_c21	MAS	9.95148	0.174721
TCAGCCTTCCTTCGAC-1.MAS	T lymphocytes_c21	MAS	10.4885	-1.23294
TCTGCCATCTAGTCAG-1.MAS	T lymphocytes_c21	MAS	9.78534	-0.129584
AACCTTTTCGTTATCT-1.MAS	T lymphocytes_c21	MAS	10.7817	-0.220653
CACCAAAAGAGTGAAG-1.MAS	T lymphocytes_c21	MAS	11.5818	0.0933661
CAGCGTGCAATTGCGT-1.MAS	T lymphocytes_c21	MAS	10.3843	0.30768
CTACGGGGTCGCATGC-1.MAS	T lymphocytes_c21	MAS	10.8639	0.443712
GCACTAAGTTGCCATA-1.MAS	T lymphocytes_c21	MAS	9.81699	0.247678
GGGACTCTCTGCGGGT-1.MAS	T lymphocytes_c21	MAS	10.2686	0.15561
GCTTTCGGTGGGTATG-1.MAS	T lymphocytes_c21	MAS	9.86787	-0.387136
CTCCTCCCACTGCTTC-1.MAS	T lymphocytes_c21	MAS	9.97555	0.0303228
CCCTAACAGGTAAACT-1.MAS	T lymphocytes_c21	MAS	10.0426	0.496265
GAACTGTGTTGCTAGT-1.WT	T lymphocytes_c21	WT	10.3301	0.380187
GGGTCTGGTCACCTTC-1.MAS	T lymphocytes_c21	MAS	9.68572	-0.238123
CCGGACAGTAGGTACG-1.MAS	T lymphocytes_c21	MAS	10.1112	0.029975
GAAGTAAGTGCTCCGA-1.MAS	T lymphocytes_c21	MAS	9.78858	-1.40523
CCGAACGTCCTACCGT-1.WT	T lymphocytes_c21	WT	11.2367	-0.584892
ACTACGATCGTTCAGA-1.WT	T lymphocytes_c21	WT	10.9557	-0.892784
GGCACGTTCTGTTCAT-1.WT	T lymphocytes_c21	WT	9.58864	-0.127463
CAGGTATGTACTGACT-1.WT	T lymphocytes_c21	WT	10.3894	0.651707
TTGCATTTCGTTGTGA-1.MAS	T lymphocytes_c21	MAS	11.3867	-0.453089
TCTGCCAAGCCACAAG-1.WT	T lymphocytes_c21	WT	10.6652	-0.182536
CGCGTGAGTTAAGCAA-1.MAS	T lymphocytes_c21	MAS	10.3681	-0.0503058
AGTAACCTCAAATGAG-1.MAS	T lymphocytes_c21	MAS	9.34762	-0.36809
AGGAATATCTTACTGT-1.WT	T lymphocytes_c21	WT	9.58395	-0.00493305
GACTTCCTCGCCTTTG-1.WT	T lymphocytes_c21	WT	11.3707	-0.473593
AGCATCACACGACGCT-1.MAS	T lymphocytes_c21	MAS	11.0736	-0.112082
GGGCTCATCGCCGTGA-1.WT	T lymphocytes_c21	WT	10.5626	-1.15227
CTCATCGTCCATGCAA-1.WT	T lymphocytes_c21	WT	9.33404	-0.34974
TACCCGTGTGTTTACG-1.MAS	T lymphocytes_c21	MAS	9.62065	-0.394182
ATGAGGGGTCAATCTG-1.MAS	T lymphocytes_c21	MAS	10.9018	-0.782511
CATCCGTGTTACACTG-1.MAS	T lymphocytes_c21	MAS	10.8705	-0.152905
ATCACAGAGGTCCTGC-1.MAS	T lymphocytes_c21	MAS	-0.493686	-12.2262
CTACGGGGTGACACAG-1.MAS	T lymphocytes_c21	MAS	9.206	-0.66324
TGTTGAGAGTAACAGT-1.WT	T lymphocytes_c21	WT	10.0752	0.512709
TCTTGCGGTTGCTCCT-1.WT	T lymphocytes_c21	WT	11.3248	-0.259666
GGGTTATAGGACAGTC-1.WT	T lymphocytes_c21	WT	9.79001	0.197873
GTTACGAGTGATACCT-1.MAS	T lymphocytes_c21	MAS	9.64653	0.126217
GGTTAACTCTAGTGAC-1.MAS	T lymphocytes_c21	MAS	11.4855	0.0720858
TTCGCTGAGCATGGGT-1.MAS	T lymphocytes_c21	MAS	9.79865	0.127713
AACCACAAGACATGCG-1.MAS	T lymphocytes_c21	MAS	11.0473	-0.151892
TGAGGTTCAGACCTAT-1.WT	T lymphocytes_c21	WT	8.93518	-0.708366
GGAGCAATCTCGACCT-1.MAS	T lymphocytes_c21	MAS	11.1655	-0.37017
CCTCACAAGTGCTCAT-1.MAS	T lymphocytes_c21	MAS	9.88851	0.666359
ATTTCACCACCGTCTT-1.WT	T lymphocytes_c21	WT	8.97092	-0.505446
CCCGGAATCACTGAAC-1.WT	T lymphocytes_c21	WT	9.66215	0.0786539
TACCCACCACCACATA-1.MAS	T lymphocytes_c21	MAS	10.9749	-0.509219
CTCCAACAGATGACAT-1.WT	T lymphocytes_c21	WT	11.7771	0.103397
ATCCTATTCCCATGGG-1.WT	T lymphocytes_c21	WT	11.5597	-0.22724
GTGAGCCGTTAAGTCC-1.WT	T lymphocytes_c21	WT	10.1139	0.525605
ATCGGCGAGTCTAGCT-1.MAS	T lymphocytes_c21	MAS	-3.38973	14.9675
ACCGTTCGTTCGGCTG-1.MAS	T lymphocytes_c21	MAS	9.8208	0.327807
CGCGTGACAACCGCTG-1.WT	T lymphocytes_c21	WT	11.6505	-0.0785096
AGTGCCGTCCTTATCA-1.WT	T lymphocytes_c21	WT	9.48358	0.0975615
TGTGGCGAGACTAAGT-1.MAS	T lymphocytes_c21	MAS	10.7855	0.597806
AATTTCCAGCAAGGAA-1.MAS	T lymphocytes_c21	MAS	11.1334	-0.458555
CGAGGAAGTCGTACAT-1.MAS	T lymphocytes_c21	MAS	10.1982	0.623758
GCTCAAATCCGTACGG-1.MAS	T lymphocytes_c21	MAS	10.0417	0.585333
AACCAACTCATTTACC-1.MAS	T lymphocytes_c21	MAS	9.7892	0.43388
GTTTACTTCTAGTGTG-1.MAS	T lymphocytes_c21	MAS	10.5949	-0.545735
ACCACAAGTTTCAGAC-1.WT	T lymphocytes_c21	WT	9.98618	0.641266
GCTACAAGTGCCCGTA-1.MAS	T lymphocytes_c21	MAS	10.4541	0.43104
ATGACCACAGCTCATA-1.MAS	T lymphocytes_c42	MAS	11.2177	1.47202
CTGCTCATCATTGTTC-1.WT	T lymphocytes_c42	WT	13.5023	0.856901
GTGATGTGTAACCCTA-1.WT	T lymphocytes_c42	WT	13.6121	1.38811
TCTCCGAGTCATGGCC-1.WT	T lymphocytes_c42	WT	13.1037	1.18049
TGAGTCAAGGTCCAGA-1.WT	T lymphocytes_c42	WT	13.1982	0.992448
TTGTGGATCAAGCCGC-1.WT	T lymphocytes_c42	WT	13.1066	0.885203
CTCGAGGGTACCGTCG-1.WT	T lymphocytes_c42	WT	12.4614	1.01982
CCCGGAAGTGTGTTTG-1.MAS	T lymphocytes_c42	MAS	12.8254	0.577276
CGCATGGAGTGCGCTC-1.WT	T lymphocytes_c42	WT	13.4052	0.994312
TCGGTCTTCAGGGTAG-1.WT	T lymphocytes_c42	WT	12.0432	2.09656
CCACAAATCATTCATC-1.WT	T lymphocytes_c42	WT	13.3333	1.59483
CCCTCAAGTTAACAGA-1.WT	T lymphocytes_c42	WT	11.8376	2.35055
CCGATCTGTGGGACAT-1.WT	T lymphocytes_c42	WT	11.5294	2.10613
AGACTCAAGCTCGACC-1.WT	T lymphocytes_c42	WT	11.6215	2.43137
CGCGTGAGTGTTAAAG-1.MAS	T lymphocytes_c42	MAS	11.6499	1.25572
TCCGTGTGTCTCACAA-1.WT	T lymphocytes_c42	WT	11.4627	2.26436
GTGGGAATCCGTGGGT-1.WT	T lymphocytes_c42	WT	11.487	2.02289
GATTCTTAGCCTCAGC-1.WT	T lymphocytes_c42	WT	13.4874	1.37053
TCGCTTGTCCATCTCG-1.WT	T lymphocytes_c42	WT	13.2116	0.993304
CACTGGGGTCCTACGG-1.WT	T lymphocytes_c42	WT	11.7097	1.98466
ACTGTGATCCATAGGT-1.WT	T lymphocytes_c42	WT	12.7335	0.954636
CCGTTCATCGCTATTT-1.WT	T lymphocytes_c42	WT	13.5111	1.20058
GTCACGGTCGGATTAC-1.WT	T lymphocytes_c42	WT	13.6776	1.43693
GGGTCTGAGAAATCCA-1.WT	T lymphocytes_c42	WT	13.4106	0.719106
GATAGCTAGCTAAGTA-1.WT	T lymphocytes_c42	WT	11.3767	2.61655
CTCCACAGTTTGGCTA-1.WT	T lymphocytes_c42	WT	12.8539	1.69997
TCTAACTAGTAATACG-1.WT	T lymphocytes_c42	WT	12.6418	0.31682
GCATCTCTCCAAGAGG-1.WT	T lymphocytes_c42	WT	13.5063	1.37284
CTCATTAAGGACTGGT-1.WT	T lymphocytes_c42	WT	13.4146	1.75323
CATTGTTCAGTTACCA-1.WT	T lymphocytes_c42	WT	11.7079	1.93662
GGCTTGGAGAGGGTAA-1.WT	T lymphocytes_c42	WT	13.4844	1.66064
TCCCATGCAAGAAATC-1.WT	T lymphocytes_c42	WT	11.9816	2.48357
TCGACGGTCTACTGAG-1.WT	T lymphocytes_c42	WT	11.9344	1.58932
ACTGTGATCTCGTTTA-1.MAS	T lymphocytes_c42	MAS	12.9537	0.293521
CCAAGCGGTCAGACGA-1.MAS	T lymphocytes_c42	MAS	11.5483	0.917573
GCGTTTCGTCTGTGCG-1.WT	T lymphocytes_c42	WT	13.0476	1.62722
TAAGCGTCACTTCAGA-1.WT	T lymphocytes_c42	WT	13.3206	1.70478
AGTGACTGTATCCCTC-1.WT	T lymphocytes_c42	WT	13.4729	1.55281
CACTGGGCAACAGAGC-1.MAS	T lymphocytes_c42	MAS	13.3978	0.533888
GGTCTGGGTCGTCGGT-1.MAS	T lymphocytes_c42	MAS	12.9739	0.467619
GTACAACTCGTGGTAT-1.WT	T lymphocytes_c42	WT	12.9671	1.14153
AACGGGATCCGCACTT-1.WT	T lymphocytes_c42	WT	12.8027	1.79512
CGTGCTTGTTGTGCCG-1.MAS	T lymphocytes_c42	MAS	11.0501	0.938158
CCACAAAAGTTATGGA-1.WT	T lymphocytes_c42	WT	13.504	1.99217
TACTGCCCAGTGGCTC-1.WT	T lymphocytes_c42	WT	13.3605	1.29458
GTAGAAATCACTTCTA-1.WT	T lymphocytes_c42	WT	11.5235	2.39515
GCAGGCTAGCTGACCC-1.WT	T lymphocytes_c42	WT	13.1903	1.31642
GTCACGGTCTAACGGT-1.WT	T lymphocytes_c42	WT	11.5543	2.3266
TTCATTGGTCTACAAC-1.WT	T lymphocytes_c42	WT	13.1357	1.9216
ACAACCATCTCTGGTC-1.WT	T lymphocytes_c42	WT	13.7427	1.40025
AGGACTTAGCACCGAA-1.MAS	T lymphocytes_c42	MAS	11.5685	0.706916
CAATACGCACGCTGCA-1.WT	T lymphocytes_c42	WT	11.8648	-0.0380877
TCCGAAAGTAATCAGA-1.WT	T lymphocytes_c42	WT	13.6714	1.58807
AGTGACTGTTCAATCG-1.WT	T lymphocytes_c42	WT	12.7017	0.815613
GCGATCGAGCCGGATA-1.WT	T lymphocytes_c42	WT	13.4124	1.11332
AATAGAGTCGGTCACG-1.WT	T lymphocytes_c42	WT	11.4957	2.14144
TGCAGATTCAGAATAG-1.WT	T lymphocytes_c42	WT	11.357	1.99907
ATGAGTCTCCAATCTT-1.WT	T lymphocytes_c42	WT	12.1325	1.99292
CCGGTAGCATAATCCG-1.MAS	T lymphocytes_c42	MAS	11.3184	1.72263
GCCAGGTTCAACTGGT-1.MAS	T lymphocytes_c42	MAS	13.2091	1.07454
GTTACAGAGTATGCAA-1.WT	T lymphocytes_c42	WT	11.4654	0.968943
ACCCAAATCTTGTTAC-1.MAS	T lymphocytes_c42	MAS	12.5147	0.489552
TGGAGGATCATCACCC-1.WT	T lymphocytes_c42	WT	11.7737	1.3793
GTCTTTAAGTTGTCGT-1.WT	T lymphocytes_c42	WT	13.452	1.45613
CCCTGATTCATATGGC-1.WT	T lymphocytes_c42	WT	12.0972	2.14161
TCAATCTTCCGTTGGG-1.MAS	T lymphocytes_c42	MAS	11.83	0.934102
ATCCCTGTCTAGACAC-1.WT	T lymphocytes_c42	WT	11.7672	2.15733
AAGAACAAGCGTTCAT-1.WT	T lymphocytes_c42	WT	11.9154	2.24663
GACCCTTAGAGTGAAG-1.WT	T lymphocytes_c42	WT	11.5675	2.4763
CTTCGGTGTGTCATCA-1.WT	T lymphocytes_c42	WT	11.9589	2.28029
GGAGGATTCTCATTGT-1.WT	T lymphocytes_c42	WT	11.8399	2.44318
AGACCATGTTTCGTTT-1.MAS	T lymphocytes_c42	MAS	11.0067	1.21928
GTTGTCCCATCAGCGC-1.WT	T lymphocytes_c42	WT	13.066	1.16433
AGTCACACATCGGTTA-1.WT	T lymphocytes_c42	WT	13.6406	1.2705
CGGGCATAGAGTTGCG-1.WT	T lymphocytes_c42	WT	13.5613	1.54919
CATACAGAGACAGTCG-1.WT	T lymphocytes_c42	WT	12.4676	1.47526
TGAATCGTCCACACCT-1.MAS	T lymphocytes_c42	MAS	12.6692	0.705694
CCTCAACTCCACGGGT-1.WT	T lymphocytes_c42	WT	12.4302	2.13765
AGAGAGCCATAGACTC-1.MAS	T lymphocytes_c42	MAS	12.8781	0.135939
GCTACCTTCCAACCGG-1.WT	T lymphocytes_c42	WT	13.546	1.56579
CGTTGGGAGTGGCGAT-1.WT	T lymphocytes_c42	WT	13.375	1.39238
TGCTTGCTCGCTGCGA-1.WT	T lymphocytes_c42	WT	12.9165	1.58188
GTAGATCTCATTACCT-1.WT	T lymphocytes_c42	WT	11.8341	2.46673
CACACAACAAACTGCT-1.WT	T lymphocytes_c42	WT	12.6654	1.4769
TACGCTCAGAGTGTTA-1.MAS	T lymphocytes_c42	MAS	12.4996	0.227323
TTCTAGTCACCTTCGT-1.WT	T lymphocytes_c42	WT	13.4996	1.13508
ACCTGAACAGTCGGAA-1.WT	T lymphocytes_c42	WT	13.4568	1.1156
CGTAATGAGAGCAGTC-1.MAS	T lymphocytes_c42	MAS	11.1199	1.55509
TTGAGTGCACTCAAGT-1.MAS	T lymphocytes_c42	MAS	11.21	0.615742
CTACCCATCGGCAGTC-1.WT	T lymphocytes_c42	WT	11.6584	2.42164
TGTGCGGAGATCACCT-1.WT	T lymphocytes_c42	WT	11.9385	2.20272
GGGTGTCAGCACTTTG-1.MAS	T lymphocytes_c42	MAS	12.9687	0.529132
CTCTGGTTCGTGAGAG-1.WT	T lymphocytes_c42	WT	12.6043	0.419629
ACCTGAACACCCAAGC-1.WT	T lymphocytes_c42	WT	13.3915	1.21228
TGTTCCGTCTCCCAAC-1.WT	T lymphocytes_c42	WT	12.862	0.970722
CTCCATGCATTCGGGC-1.WT	T lymphocytes_c42	WT	11.9266	1.94276
TAAGCCATCCGGTAAT-1.MAS	T lymphocytes_c42	MAS	11.1895	1.26127
TATCTTGTCTGGTCAA-1.WT	T lymphocytes_c42	WT	13.4234	1.58426
TTGTGGAAGAGTTGCG-1.WT	T lymphocytes_c42	WT	13.0765	0.89962
GACTTCCGTTTGCAGT-1.WT	T lymphocytes_c42	WT	12.1342	1.95065
CGTTAGATCTTTCCGG-1.WT	T lymphocytes_c42	WT	12.7095	0.752682
CTCAATTAGCCATTCA-1.WT	T lymphocytes_c42	WT	11.1899	1.99825
CATCCCATCACGGGAA-1.WT	T lymphocytes_c42	WT	13.6531	1.01093
CTTCCTTGTTGCTCCT-1.WT	T lymphocytes_c42	WT	12.3735	1.49162
TCGAAGTGTATCCTCC-1.WT	T lymphocytes_c42	WT	13.5692	1.63338
TGGTGATTCATCTATC-1.MAS	T lymphocytes_c42	MAS	13.2327	0.299855
TTGTGGATCCACGTAA-1.WT	T lymphocytes_c42	WT	13.1182	1.02048
GGGTCTGGTCGCATGC-1.WT	T lymphocytes_c42	WT	11.6499	2.22133
CGGGACTAGTCGGGAT-1.WT	T lymphocytes_c42	WT	11.1797	2.13292
TAGGTTGTCGGATACT-1.MAS	T lymphocytes_c42	MAS	11.1189	1.92717
GCAGGCTGTCTACGTA-1.MAS	T lymphocytes_c42	MAS	12.4226	0.841536
CCGGACAGTCGAGCAA-1.WT	T lymphocytes_c42	WT	12.1267	2.24209
GTTTGGAGTCAGCTTA-1.WT	T lymphocytes_c42	WT	13.5658	1.56964
GTCGTTCTCGTAGTCA-1.MAS	T lymphocytes_c42	MAS	12.595	1.11642
CTCAAGATCGTAGCTA-1.WT	T lymphocytes_c42	WT	11.719	1.35975
CACGGGTCACGCTTAA-1.WT	T lymphocytes_c42	WT	12.1662	1.33324
GCTGAATGTGATAGAT-1.MAS	T lymphocytes_c42	MAS	12.1567	1.16081
CGAATTGTCTGACCCT-1.MAS	T lymphocytes_c42	MAS	12.4763	0.690938
CTTCCGACAACACGAG-1.WT	T lymphocytes_c42	WT	13.6461	1.01973
CATACTTAGTGGTTGG-1.MAS	T lymphocytes_c42	MAS	11.4408	0.986575
TTCCGGTGTCTATGAC-1.WT	T lymphocytes_c42	WT	11.9573	1.94378
CTGGCAGTCACAGTGT-1.WT	T lymphocytes_c42	WT	12.6103	0.897928
AGGGCCTTCCAGTGTA-1.WT	T lymphocytes_c42	WT	13.625	0.949003
TGGTTAGTCCGATAGT-1.WT	T lymphocytes_c42	WT	11.3257	2.18725
TATCAGGCACTACTTT-1.WT	T lymphocytes_c42	WT	13.4021	1.17994
CTATCCGTCCAAGGGA-1.WT	T lymphocytes_c42	WT	12.9438	0.698125
CCGAACGCAACTGCCG-1.WT	T lymphocytes_c42	WT	11.5152	1.66283
GACGCTGTCGATAACC-1.WT	T lymphocytes_c42	WT	12.0868	1.79589
CAGGCCAAGTTGGAGC-1.MAS	T lymphocytes_c42	MAS	11.446	2.05895
GGTCTGGGTTTACTTC-1.WT	T lymphocytes_c42	WT	13.4474	1.84087
ACTGATGTCGAGAACG-1.WT	T lymphocytes_c42	WT	11.6986	2.34881
TTTCATGTCTCGTTTA-1.WT	T lymphocytes_c42	WT	13.3724	1.66721
AGGGAGTCAGGTCTCG-1.MAS	T lymphocytes_c42	MAS	12.5102	0.266295
TCGATTTCACCCAAGC-1.WT	T lymphocytes_c42	WT	12.9281	1.68148
GCGAGAAAGCGAACTG-1.MAS	T lymphocytes_c42	MAS	12.8166	0.133932
CACTGTCAGACTCAAA-1.WT	T lymphocytes_c42	WT	13.3132	0.764154
GCTACAAAGCATCAGG-1.WT	T lymphocytes_c42	WT	11.6734	1.90423
GGCACGTGTACAGGTG-1.MAS	T lymphocytes_c42	MAS	11.4783	1.0573
TCGGGACGTAACATCC-1.MAS	T lymphocytes_c42	MAS	11.1428	1.34703
TCCCAGTGTACGTGTT-1.MAS	T lymphocytes_c42	MAS	10.8383	1.82424
ATGGATCTCGAGCCAC-1.MAS	T lymphocytes_c42	MAS	13.2718	0.815172
CTCTCGATCTCTCTTC-1.WT	T lymphocytes_c42	WT	10.9034	1.885
TCGGGACTCGGTCGGT-1.WT	T lymphocytes_c42	WT	11.4861	2.64884
CCACCATGTCAAGCGA-1.WT	T lymphocytes_c42	WT	13.1238	0.366364
TTGGGATCATTAGGCT-1.MAS	T lymphocytes_c42	MAS	11.056	1.59848
TCACTATCATTGTCGA-1.WT	T lymphocytes_c42	WT	13.0533	1.23155
AGCCACGTCACTACGA-1.WT	T lymphocytes_c42	WT	13.3598	1.44772
GCTCAAATCCGATCGG-1.MAS	T lymphocytes_c42	MAS	11.8552	1.45413
CAGGTATCAAGTCCAT-1.WT	T lymphocytes_c42	WT	12.9747	1.95561
AATGGCTCATCAGTGT-1.WT	T lymphocytes_c42	WT	13.3566	1.20816
ACCCTTGGTCTTTATC-1.MAS	T lymphocytes_c42	MAS	11.9161	-0.128745
TCATCCGCATGCTGCG-1.MAS	T lymphocytes_c42	MAS	13.1492	0.590681
CCACCATGTACCCACG-1.WT	T lymphocytes_c42	WT	13.2882	1.50302
GTCTACCGTCTGGTTA-1.WT	T lymphocytes_c42	WT	13.2819	1.54038
TATTGCTCAGGAGACT-1.MAS	T lymphocytes_c42	MAS	13.3752	1.0083
GATGCTACAAGCGAAC-1.WT	T lymphocytes_c42	WT	10.6946	1.49258
TATTGCTCATGCAGCC-1.WT	T lymphocytes_c42	WT	11.2407	1.44725
ACACGCGAGTATGAAC-1.WT	T lymphocytes_c42	WT	11.7607	1.89441
CCAAGCGGTCACTTAG-1.WT	T lymphocytes_c42	WT	12.1876	1.93185
CACGTTCCAGGTCAGA-1.WT	T lymphocytes_c42	WT	13.1435	1.94799
ATGGATCTCTGGAGAG-1.MAS	T lymphocytes_c42	MAS	13.2009	0.475158
TGTACAGAGTATGCAA-1.WT	T lymphocytes_c42	WT	13.5481	1.54509
CCAATTTAGAGCTGAC-1.WT	T lymphocytes_c42	WT	13.1195	0.922877
GTAAGTCGTGAGGCAT-1.WT	T lymphocytes_c42	WT	13.6631	1.43136
CTTTCGGAGTTGCTGT-1.WT	T lymphocytes_c42	WT	12.4745	1.97118
AGAACCTCAATCTAGC-1.WT	T lymphocytes_c42	WT	13.4193	1.3572
GCCCAGATCCAGTGCG-1.WT	T lymphocytes_c42	WT	12.9137	1.22268
TATATCCGTCGTATGT-1.WT	T lymphocytes_c42	WT	13.413	1.58754
TTGGATGTCCTCACCA-1.MAS	T lymphocytes_c42	MAS	11.1651	0.941066
AGCTCAAGTTTCGCTC-1.WT	T lymphocytes_c42	WT	12.5637	0.492989
CTCATCGAGTGCGACA-1.WT	T lymphocytes_c42	WT	12.9333	0.720214
TTAGGGTAGTGCGTCC-1.WT	T lymphocytes_c42	WT	12.4219	2.14027
TGCTTGCGTAGGCAGT-1.MAS	T lymphocytes_c42	MAS	13.0364	0.280367
ACACTGACACGTAGAG-1.MAS	T lymphocytes_c42	MAS	11.2933	1.65289
TGATTCTAGCAGGTCA-1.WT	T lymphocytes_c42	WT	13.8415	1.43163
CCGTAGGAGCCAACCC-1.WT	T lymphocytes_c42	WT	11.8445	1.66139
ATACCGAAGCCTAACT-1.WT	T lymphocytes_c42	WT	12.2544	0.167148
ACCACAAAGTTAGTAG-1.WT	T lymphocytes_c42	WT	13.1209	0.810462
GGGCGTTTCCGCAACG-1.WT	T lymphocytes_c42	WT	11.5774	2.43022
AAGATAGAGACATCAA-1.WT	T lymphocytes_c42	WT	11.7044	2.12357
TACGGTATCGTAGCCG-1.WT	T lymphocytes_c42	WT	11.902	1.45297
CTGGACGAGATGGCAC-1.MAS	T lymphocytes_c42	MAS	11.3358	1.15156
ATCATTCTCCTATTTG-1.WT	T lymphocytes_c42	WT	13.5078	1.78065
GTGGCGTGTCGTTGCG-1.WT	T lymphocytes_c42	WT	13.533	1.32762
CTCAGTCCACCGTGGT-1.WT	T lymphocytes_c42	WT	11.6718	2.48062
ACCAACAGTCAGTCGC-1.WT	T lymphocytes_c42	WT	12.2388	1.83328
TTAATCCTCGTTCCCA-1.WT	T lymphocytes_c42	WT	10.7408	2.11545
AAACCCACATGTTCGA-1.WT	T lymphocytes_c42	WT	11.856	1.98072
TTACAGGGTCTTGGTA-1.WT	T lymphocytes_c42	WT	12.0286	1.87433
GTGGAAGGTGAGGAAA-1.WT	T lymphocytes_c42	WT	11.8169	2.12126
CGACAGCTCGAAGAAT-1.WT	T lymphocytes_c42	WT	11.8754	1.74098
TTGGATGAGATGTTGA-1.MAS	T lymphocytes_c42	MAS	12.5821	0.519876
GAGACCCCACGCTGCA-1.WT	T lymphocytes_c42	WT	11.776	2.2854
AACGAAACAACAACAA-1.WT	T lymphocytes_c42	WT	12.8119	1.22741
GCTGAATAGAACTGAT-1.WT	T lymphocytes_c42	WT	13.3874	1.20633
AGAGCCCTCCTTGGAA-1.WT	T lymphocytes_c42	WT	13.0821	1.82722
CCGCAAGAGCCTGTGC-1.WT	T lymphocytes_c42	WT	11.6561	2.11847
GGCACGTCAGCCGTCA-1.WT	T lymphocytes_c42	WT	10.9544	1.65724
TCATTTGTCTTTCGAT-1.MAS	T lymphocytes_c42	MAS	12.7078	0.601223
CAAGACTGTCATCAGT-1.MAS	T lymphocytes_c42	MAS	11.3569	0.343305
GATCGTATCCATCACC-1.WT	T lymphocytes_c42	WT	11.1886	2.48885
GCACGTGAGTTTGCTG-1.WT	T lymphocytes_c42	WT	12.7846	0.542996
AAGTTCGGTCGCAACC-1.WT	T lymphocytes_c42	WT	11.9245	1.36132
TTCGGTCGTGTCACAT-1.WT	T lymphocytes_c42	WT	13.1597	1.92671
TATGTTCCAAAGTGTA-1.WT	T lymphocytes_c42	WT	11.6034	1.55113
GCCATGGCAACGAGGT-1.WT	T lymphocytes_c42	WT	11.6243	2.3943
TCACACCAGAGTTGTA-1.MAS	T lymphocytes_c42	MAS	10.9657	1.15248
CGGTCAGCAGAACTAA-1.WT	T lymphocytes_c42	WT	13.0361	2.0574
TCGGGTGTCACCGCTT-1.WT	T lymphocytes_c42	WT	11.8798	1.62032
TGATTCTAGTCCCGGT-1.WT	T lymphocytes_c42	WT	11.5076	0.854988
GTGGAGAAGGTACAGC-1.WT	T lymphocytes_c42	WT	13.6503	1.33671
AAGGAATTCCCAAGCG-1.WT	T lymphocytes_c42	WT	11.528	1.77923
TGTCCACAGTTACGAA-1.WT	T lymphocytes_c42	WT	12.9365	0.529928
TCGTAGATCAAGCGTT-1.MAS	T lymphocytes_c42	MAS	11.0025	1.22341
CCGATCTGTAGGTTTC-1.WT	T lymphocytes_c42	WT	12.8149	1.88931
AGGAGGTGTATGTCTG-1.WT	T lymphocytes_c42	WT	13.4637	1.32809
GAGTCTAGTCAGCGTC-1.MAS	T lymphocytes_c42	MAS	12.7443	0.964163
TACGGTAAGACAGTCG-1.WT	T lymphocytes_c42	WT	11.6481	1.75107
GTTGAACTCGTGTGGC-1.MAS	T lymphocytes_c42	MAS	12.4253	-0.0868027
TCGCTTGTCCCGTGAG-1.WT	T lymphocytes_c42	WT	11.6657	1.87028
CAACAGTCATACCAGT-1.WT	T lymphocytes_c42	WT	12.6054	1.24673
CCGATCTGTCACCGCA-1.MAS	T lymphocytes_c42	MAS	12.6908	0.269564
CATCGGGGTACAAACA-1.WT	T lymphocytes_c42	WT	13.0428	1.58064
GAACACTCATTGAGCT-1.WT	T lymphocytes_c42	WT	11.6927	2.17939
TAGGTTGAGATACTGA-1.WT	T lymphocytes_c42	WT	12.2488	2.06675
TGCATCCGTAGGGTAC-1.WT	T lymphocytes_c42	WT	11.4702	2.19651
TTCATTGGTACTGTTG-1.WT	T lymphocytes_c42	WT	13.1956	0.721074
ATATCCTCAATGCAAA-1.WT	T lymphocytes_c42	WT	11.5685	2.66191
TACTTGTGTGAACTAA-1.WT	T lymphocytes_c42	WT	13.5168	1.24084
AGGATCTTCAGGTGTT-1.WT	T lymphocytes_c42	WT	11.7634	2.30119
GCAGCCAGTACATACC-1.WT	T lymphocytes_c42	WT	11.6154	1.74707
CTACCTGTCCGGGACT-1.WT	T lymphocytes_c42	WT	11.5944	2.07042
GTCACGGCACCTATCC-1.MAS	T lymphocytes_c42	MAS	13.3227	0.701858
GTAATCGGTAGAGTTA-1.WT	T lymphocytes_c42	WT	13.0392	1.19436
AGTTAGCGTTCCACGG-1.WT	T lymphocytes_c42	WT	11.5224	2.38865
CTGCTCACACGACGTC-1.WT	T lymphocytes_c42	WT	12.7376	1.40281
CACGTGGCATTGCCGG-1.WT	T lymphocytes_c42	WT	11.3514	2.15649
GGGTCACCACCAGGTC-1.WT	T lymphocytes_c42	WT	13.2542	1.63181
CAGGTATCACTAAACC-1.WT	T lymphocytes_c42	WT	11.1628	1.92015
GCAACCGTCGTTCTCG-1.WT	T lymphocytes_c42	WT	11.924	2.02231
GATCATGGTTTCGACA-1.MAS	T lymphocytes_c42	MAS	11.5891	0.829225
CATCCGTTCTGCTTTA-1.WT	T lymphocytes_c42	WT	11.5099	1.45412
CGGACACCAGGGACTA-1.WT	T lymphocytes_c42	WT	11.3685	1.95648
CGAATTGTCGTCAACA-1.MAS	T lymphocytes_c42	MAS	12.9015	0.593594
AGATCGTCAGAGACTG-1.MAS	T lymphocytes_c42	MAS	11.2984	2.00889
ATCGGCGCATGGCCCA-1.WT	T lymphocytes_c42	WT	13.2967	1.78252
AGACTCACAAGGCCTC-1.MAS	T lymphocytes_c42	MAS	12.4386	0.100821
AGGTCTAAGGTAAGTT-1.MAS	T lymphocytes_c42	MAS	12.6122	0.734957
GGCGTCATCTGTGCTC-1.WT	T lymphocytes_c42	WT	13.4377	1.29883
TGAGGTTTCTGTTGGA-1.WT	T lymphocytes_c42	WT	13.2589	0.769914
ACGGTTAAGGTTCATC-1.WT	T lymphocytes_c42	WT	13.5988	1.47466
CGGACACAGCCGGAAT-1.WT	T lymphocytes_c42	WT	12.8622	1.74512
TCGTGCTCATTGCCGG-1.MAS	T lymphocytes_c42	MAS	10.2837	0.979666
CGAGGCTGTATGATCC-1.WT	T lymphocytes_c42	WT	13.1644	1.8825
GACTGATCACCAGCTG-1.WT	T lymphocytes_c42	WT	13.2274	1.00974
CTTGAGAAGCCTCTTC-1.MAS	T lymphocytes_c42	MAS	12.6236	0.277422
CTAGACATCCTTATCA-1.MAS	T lymphocytes_c42	MAS	10.977	0.94217
TACTTACTCCTCAGAA-1.WT	T lymphocytes_c42	WT	12.8232	1.66754
GCTGCAGGTCAAGCGA-1.MAS	T lymphocytes_c42	MAS	11.1101	1.05289
TGGTTAGAGCGATGGT-1.WT	T lymphocytes_c42	WT	13.4845	1.81038
AGTTCGACACGAGGTA-1.WT	T lymphocytes_c42	WT	11.9511	1.75878
GTAGAAAGTCGTTCAA-1.MAS	T lymphocytes_c42	MAS	11.5191	1.33339
TGTGATGGTTGAGTCT-1.WT	T lymphocytes_c42	WT	12.1423	2.34793
ACACAGTTCCGCATAA-1.WT	T lymphocytes_c42	WT	11.5185	2.04075
TGGATGTTCTTCCAGC-1.WT	T lymphocytes_c42	WT	12.7687	0.928308
TTCCACGGTCGTCATA-1.WT	T lymphocytes_c42	WT	13.2815	1.75198
CTGTAGACAGGGAGAG-1.WT	T lymphocytes_c42	WT	12.7792	1.84763
TTGACCCCAACCAATC-1.WT	T lymphocytes_c42	WT	12.5927	0.934681
ATTCCATCACCTGCTT-1.MAS	T lymphocytes_c42	MAS	12.4762	0.496125
GAACGTTTCATTCATC-1.WT	T lymphocytes_c42	WT	11.536	1.842
TGTTGGACACATACGT-1.WT	T lymphocytes_c42	WT	11.5661	1.92812
TCACATTCATCTCAAG-1.WT	T lymphocytes_c42	WT	13.2807	0.903853
AATGACCCAGATCCAT-1.WT	T lymphocytes_c42	WT	13.0704	1.20162
TGGATCATCCTCTCTT-1.MAS	T lymphocytes_c42	MAS	12.2526	0.647486
GCATCGGTCTCAAAGC-1.WT	T lymphocytes_c42	WT	11.8577	1.75624
CTCATGCCAGCCGTTG-1.WT	T lymphocytes_c42	WT	11.7678	2.36632
TAACGACTCAGGTGTT-1.WT	T lymphocytes_c42	WT	13.2863	1.05335
TGATGGTTCGTGGGTC-1.WT	T lymphocytes_c42	WT	12.843	1.74864
CTCAAGAAGCTTAAGA-1.WT	T lymphocytes_c42	WT	13.3417	1.17765
ATCGGATAGGTTCCAT-1.MAS	T lymphocytes_c42	MAS	10.911	2.04113
GTCTGTCCACTATCCC-1.WT	T lymphocytes_c42	WT	11.3533	2.23848
CTAAGTGGTTGGCCTG-1.WT	T lymphocytes_c42	WT	12.9937	1.39958
ATGGATCCATCAGCAT-1.WT	T lymphocytes_c42	WT	11.9078	1.88225
GATTCTTTCCGCAACG-1.WT	T lymphocytes_c42	WT	11.8596	2.11078
ACTGCAATCTATTTCG-1.MAS	T lymphocytes_c42	MAS	11.2507	1.70155
GACCTTCGTCCGACGT-1.MAS	T lymphocytes_c42	MAS	10.7445	1.57968
AAAGGGCGTCATCCGG-1.WT	T lymphocytes_c42	WT	12.9498	1.43899
CGGTCAGCAACAAGAT-1.WT	T lymphocytes_c42	WT	11.1882	1.59133
TTGTGTTGTCGAGCAA-1.WT	T lymphocytes_c42	WT	11.2783	1.25782
CTTGATTCATCATCCC-1.MAS	T lymphocytes_c42	MAS	12.4264	0.501149
GCTTTCGTCGTTAGAC-1.WT	T lymphocytes_c42	WT	13.3147	0.4521
GATCGTATCTATACTC-1.WT	T lymphocytes_c42	WT	12.2467	2.10666
TAGGGTTGTAGTAAGT-1.WT	T lymphocytes_c42	WT	12.1728	2.48242
ACGCACGGTACTTCCC-1.MAS	T lymphocytes_c42	MAS	11.3044	1.27881
CGAATTGGTAACACGG-1.WT	T lymphocytes_c42	WT	13.3031	1.73372
ATCTTCAGTGCATGAG-1.MAS	T lymphocytes_c42	MAS	12.8804	0.0702091
CTGATCCGTTAGGACG-1.WT	T lymphocytes_c42	WT	10.8302	1.91786
TTGGGATGTTTCACAG-1.WT	T lymphocytes_c42	WT	13.294	1.60826
TATCAGGAGACGAGCT-1.WT	T lymphocytes_c42	WT	10.9935	1.80506
AGGAAATGTTAAGGGC-1.MAS	T lymphocytes_c42	MAS	12.6776	0.240067
CAACAGTCAAGATTGA-1.MAS	T lymphocytes_c42	MAS	12.7308	0.127652
ACTATCTCACCAAAGG-1.WT	T lymphocytes_c42	WT	13.3523	0.788052
TCATCCGCAGGTAGTG-1.WT	T lymphocytes_c42	WT	13.2931	1.72256
CGAATTGAGACAGCGT-1.MAS	T lymphocytes_c42	MAS	12.815	0.765673
CCTCTAGAGCGTTCCG-1.WT	T lymphocytes_c42	WT	13.0166	1.37704
CCTATCGAGCAAGTCG-1.MAS	T lymphocytes_c42	MAS	12.8932	0.797975
TGGATCAAGGTAGGCT-1.WT	T lymphocytes_c42	WT	13.2465	1.50522
CCTCTAGCACTCCTGT-1.WT	T lymphocytes_c42	WT	11.4977	2.20841
CATACAGCAATCGCGC-1.WT	T lymphocytes_c42	WT	13.5039	1.21041
TGCATCCGTGTCTTGA-1.WT	T lymphocytes_c42	WT	13.0802	1.31053
AAGTGAATCAATCCGA-1.WT	T lymphocytes_c42	WT	13.6011	1.32112
AGGTGTTCATGACCCG-1.WT	T lymphocytes_c42	WT	10.7746	1.37009
TGCGACGAGAATCGCG-1.WT	T lymphocytes_c42	WT	11.8752	1.40137
AGCTTCCTCTTTACAC-1.WT	T lymphocytes_c42	WT	13.3702	0.866515
TTCCGTGAGGGACTGT-1.WT	T lymphocytes_c42	WT	11.0911	1.98581
GGGCTACAGCTGACCC-1.MAS	T lymphocytes_c42	MAS	12.8075	0.63366
TAATCTCGTGCATCTA-1.WT	T lymphocytes_c42	WT	11.5185	0.611143
TTTGGAGAGTGATCGG-1.WT	T lymphocytes_c42	WT	12.8854	1.36459
CCTGCATAGTCTTGGT-1.WT	T lymphocytes_c42	WT	13.3771	1.48126
GGAGAACGTCTGCGCA-1.WT	T lymphocytes_c42	WT	13.0408	1.6971
CCTCAACGTGAGGATC-1.WT	T lymphocytes_c42	WT	11.8755	2.01966
AGTTCCCCAAGTGACG-1.WT	T lymphocytes_c42	WT	13.4346	1.01784
TGCACGGTCTTGCGCT-1.WT	T lymphocytes_c42	WT	11.4318	2.25631
TTTCATGCAGAAGCTG-1.WT	T lymphocytes_c42	WT	11.1466	1.88433
CATTCCGTCTTGGTGA-1.WT	T lymphocytes_c42	WT	11.6609	1.27636
GGTTCTCAGAACGTGC-1.WT	T lymphocytes_c42	WT	13.2204	1.45493
GGTGAAGAGCGACTTT-1.MAS	T lymphocytes_c42	MAS	13.4111	0.763029
CGACAGCCAAGACGAC-1.WT	T lymphocytes_c42	WT	12.6346	1.70314
AGTGTTGAGTTCATGC-1.WT	T lymphocytes_c42	WT	13.2049	1.30111
AAGCCATGTGGATCGA-1.WT	T lymphocytes_c42	WT	12.346	1.7067
GCGATCGGTTGTTGTG-1.MAS	T lymphocytes_c42	MAS	12.4181	0.556038
TTGAACGTCGAGCCTG-1.WT	T lymphocytes_c42	WT	12.2665	2.17698
TTATTGCAGGTGAGCT-1.WT	T lymphocytes_c42	WT	12.3144	1.90957
ACGTAGTGTCCCACGA-1.MAS	T lymphocytes_c42	MAS	12.2871	0.133958
GCGTGCAAGTGAGTTA-1.WT	T lymphocytes_c42	WT	12.6599	1.26693
AGGATCTGTCATCGGC-1.WT	T lymphocytes_c42	WT	12.7892	1.56761
CATCGTCGTTGAATCC-1.WT	T lymphocytes_c42	WT	11.6221	1.90057
TGCTTGCGTTGCATTG-1.MAS	T lymphocytes_c42	MAS	10.9185	1.55009
AGTTCCCAGAGGTATT-1.MAS	T lymphocytes_c42	MAS	13.1841	0.83086
CTATAGGAGAGCATCG-1.WT	T lymphocytes_c42	WT	11.9358	2.12865
TGCTCCATCAGGTGTT-1.MAS	T lymphocytes_c42	MAS	12.6617	0.513002
GTCATCCCAATGTCTG-1.WT	T lymphocytes_c42	WT	11.0416	1.70498
TCCATGCGTACCAATC-1.WT	T lymphocytes_c42	WT	11.5805	2.23771
ATTCCTAGTCTTCTAT-1.WT	T lymphocytes_c42	WT	10.9849	1.5119
CACTGGGCATCCTCAC-1.WT	T lymphocytes_c42	WT	13.2393	1.72113
AGGATCTAGACGCCAA-1.MAS	T lymphocytes_c42	MAS	12.3572	0.973582
GAAGGGTAGGTGATAT-1.MAS	T lymphocytes_c42	MAS	10.8301	1.52465
TTCCTAAAGCTGACCC-1.MAS	T lymphocytes_c42	MAS	12.9184	0.869856
CTACGGGTCATCTGTT-1.WT	T lymphocytes_c42	WT	11.2675	2.31978
GGTAATCCATTATGCG-1.MAS	T lymphocytes_c42	MAS	13.2316	0.733849
CATTCTAAGCATCAAA-1.WT	T lymphocytes_c42	WT	12.4803	1.77639
AGTGACTCAGACAAGC-1.WT	T lymphocytes_c42	WT	13.5979	1.21148
ACGATGTTCACAGTGT-1.WT	T lymphocytes_c42	WT	13.2097	1.36987
CATCAAGGTGTCCGGT-1.WT	T lymphocytes_c42	WT	13.427	1.34511
TGTCCCATCAAAGGAT-1.MAS	T lymphocytes_c42	MAS	10.5891	1.25578
TCATACTAGGTCACCC-1.WT	T lymphocytes_c42	WT	13.2355	0.328352
TTCTGTATCGGTCAGC-1.WT	T lymphocytes_c42	WT	12.359	0.150538
TGTTGAGCATTAAGCC-1.WT	T lymphocytes_c42	WT	13.3117	1.50229
CACTGAATCTGGCCTT-1.MAS	T lymphocytes_c42	MAS	12.9676	0.496185
ATTTACCGTTCAAGTC-1.MAS	T lymphocytes_c42	MAS	12.8677	0.688416
CTCAATTCAGGGACTA-1.WT	T lymphocytes_c42	WT	11.4044	1.70193
CGATCGGTCGCAGAGA-1.WT	T lymphocytes_c42	WT	12.7562	1.55171
TCTACCGCACATGACT-1.WT	T lymphocytes_c42	WT	11.9412	2.0129
CCTTTGGCAGCTGTTA-1.WT	T lymphocytes_c42	WT	13.0713	1.80589
CATACAGCACATTCTT-1.WT	T lymphocytes_c42	WT	11.6052	1.92641
CAGCACGAGGGCAGTT-1.WT	T lymphocytes_c42	WT	12.927	1.67008
TATTTCGGTCGCGGTT-1.WT	T lymphocytes_c42	WT	13.1718	1.61244
TTGTTGTAGTCACGAG-1.WT	T lymphocytes_c42	WT	12.9803	0.707944
CTGCATCGTGTCCAAT-1.MAS	T lymphocytes_c42	MAS	10.9311	1.23149
TCCTCGACATACAGAA-1.WT	T lymphocytes_c42	WT	11.9303	2.15722
TCAGTGATCTAACACG-1.WT	T lymphocytes_c42	WT	11.2485	2.20781
ATGAAAGCAACGAGGT-1.WT	T lymphocytes_c42	WT	12.2495	0.99619
TAGCACATCCGTAGGC-1.WT	T lymphocytes_c42	WT	11.9099	1.48862
TGTTCATCAATAAGGT-1.WT	T lymphocytes_c42	WT	12.9045	0.625762
TACATTCTCAAGAAAC-1.WT	T lymphocytes_c42	WT	11.1868	2.09084
TCATACTTCGGCTCTT-1.WT	T lymphocytes_c42	WT	10.7807	1.68255
CATTCCGCACCTGCAG-1.MAS	T lymphocytes_c42	MAS	12.3247	1.11776
AGACCCGTCACTTGGA-1.WT	T lymphocytes_c42	WT	13.0457	1.11881
GGGTGAAGTACGAAAT-1.WT	T lymphocytes_c42	WT	13.3512	1.61225
GATCACATCTCGACCT-1.MAS	T lymphocytes_c42	MAS	12.6929	1.13514
CCGATGGCAGTTGGTT-1.MAS	T lymphocytes_c42	MAS	11.2249	1.8024
TTAGTCTCAGGCAATG-1.MAS	T lymphocytes_c42	MAS	12.8329	0.222619
TGAGACTCACATACTG-1.WT	T lymphocytes_c42	WT	12.1391	1.45363
TGCACGGGTACCCACG-1.MAS	T lymphocytes_c42	MAS	11.1379	1.07913
CCGGTGAGTCCCTCAT-1.WT	T lymphocytes_c42	WT	12.5755	0.344828
TGGAACTCAATGTCTG-1.WT	T lymphocytes_c42	WT	11.9437	2.13182
CATAAGCTCTCCGAAA-1.WT	T lymphocytes_c42	WT	12.2295	1.1369
ATCATTCAGCCGATTT-1.MAS	T lymphocytes_c42	MAS	11.3996	1.21884
CATGCTCCAGCTTTGA-1.WT	T lymphocytes_c42	WT	11.4416	2.02737
TTTCATGGTCGCACGT-1.WT	T lymphocytes_c42	WT	12.6057	1.5385
TCAGGTAAGGGTTGCA-1.MAS	T lymphocytes_c42	MAS	12.7433	0.371383
GTGCTGGTCGCTCTCA-1.WT	T lymphocytes_c42	WT	11.9462	-0.180209
AAACGCTTCTGCTGAA-1.MAS	T lymphocytes_c42	MAS	12.0753	0.778879
TCGCTCAAGATCGCCC-1.MAS	T lymphocytes_c42	MAS	12.484	0.153359
GCACGGTGTGTTAGCT-1.MAS	T lymphocytes_c42	MAS	11.3353	1.70658
GTTGTAGCACAAATAG-1.MAS	T lymphocytes_c42	MAS	11.912	-0.183321
TTAATCCCACCAGCCA-1.MAS	T lymphocytes_c42	MAS	12.1876	0.611795
ACTTTCAGTAAGCAAT-1.MAS	T lymphocytes_c42	MAS	11.1808	1.37255
TATACCTCACCGCTGA-1.MAS	T lymphocytes_c42	MAS	11.2128	1.02239
TGGATGTCATCGGCCA-1.WT	T lymphocytes_c42	WT	12.6191	0.784289
GCTTCACCAGCAGGAT-1.WT	T lymphocytes_c42	WT	12.3941	1.70028
TTTACTGCACTGCGAC-1.MAS	T lymphocytes_c42	MAS	11.3977	0.698601
CACAGGCCACTCCTTG-1.MAS	T lymphocytes_c42	MAS	11.7523	1.00235
GCCAGTGTCTTCCCGA-1.WT	T lymphocytes_c42	WT	13.3892	1.76116
TGCGGGTTCCAACTGA-1.WT	T lymphocytes_c42	WT	11.9852	1.36376
CCCATTGAGCGACATG-1.WT	T lymphocytes_c42	WT	11.6141	1.51416
GAGAGGTGTACTCCGG-1.WT	T lymphocytes_c42	WT	11.933	2.10073
CTCCGATGTGGTTTAC-1.WT	T lymphocytes_c42	WT	13.4126	1.06105
CTCCAACAGCGTGAGT-1.MAS	T lymphocytes_c42	MAS	13.2097	0.662372
ACGGGTCAGAGTTGAT-1.WT	T lymphocytes_c42	WT	12.5728	1.88363
GAAGGGTGTTAGGAGC-1.WT	T lymphocytes_c42	WT	11.5753	1.98335
CCGGACAAGTTCTACG-1.WT	T lymphocytes_c42	WT	11.9303	2.13948
TGTGATGTCTGGACCG-1.MAS	T lymphocytes_c42	MAS	11.1859	1.03281
AACAAGAAGTGGTTCT-1.WT	T lymphocytes_c42	WT	12.1979	2.03718
CTCCACATCCGACAGC-1.WT	T lymphocytes_c42	WT	11.8206	2.31158
CACGGGTGTTGGGAAC-1.WT	T lymphocytes_c42	WT	13.2513	1.56223
ATGACCATCCCTCGAT-1.WT	T lymphocytes_c42	WT	11.7724	1.65283
GAAACCTAGGCCTTGC-1.MAS	T lymphocytes_c42	MAS	12.8415	0.55611
GGAAGTGAGGGTAATT-1.WT	T lymphocytes_c42	WT	11.398	2.12163
GCCAGCAGTGGAGAAA-1.WT	T lymphocytes_c42	WT	12.6086	1.56252
AACGGGACATCCTTGC-1.WT	T lymphocytes_c42	WT	11.37	1.76389
GTCTGTCCAGAGTGTG-1.MAS	T lymphocytes_c42	MAS	11.0036	0.943368
CTTTCGGGTTTGGAGG-1.MAS	T lymphocytes_c42	MAS	10.8817	0.972335
GAGTTACCATCTAGAC-1.WT	T lymphocytes_c42	WT	13.2507	1.00355
ACCGTTCAGGCGTTAG-1.WT	T lymphocytes_c42	WT	11.1319	1.76308
GACCTTCCAGGATGAC-1.MAS	T lymphocytes_c42	MAS	13.1944	0.468182
CTGAGGCGTGCCCTTT-1.WT	T lymphocytes_c42	WT	12.1879	2.10681
GAACACTGTAACACGG-1.MAS	T lymphocytes_c42	MAS	10.8212	1.57259
AGGCATTTCCATTGGA-1.MAS	T lymphocytes_c42	MAS	12.318	0.646121
GTTGTCCGTAGACTGG-1.WT	T lymphocytes_c42	WT	11.4852	2.1756
CCCATTGCAATTCACG-1.MAS	T lymphocytes_c42	MAS	10.9361	0.918694
AAGGTAAGTGACTCGC-1.WT	T lymphocytes_c42	WT	11.8564	2.09564
ACTGATGGTTCCGCAG-1.MAS	T lymphocytes_c42	MAS	11.1637	1.92087
TACACCCTCCTCAGAA-1.WT	T lymphocytes_c42	WT	12.8788	1.45641
CTATCCGGTGATCGTT-1.WT	T lymphocytes_c42	WT	12.3914	2.50386
TGCGGCAAGAACTCCT-1.WT	T lymphocytes_c42	WT	13.0246	1.06843
AAGGAATGTAGACAAT-1.WT	T lymphocytes_c42	WT	12.0188	1.98859
TCCTTTCGTACCTAAC-1.WT	T lymphocytes_c42	WT	12.891	1.39704
GGTAACTGTGTCTTCC-1.MAS	T lymphocytes_c42	MAS	12.0885	0.552838
GGGTTTATCTCTGCCA-1.WT	T lymphocytes_c42	WT	12.2137	0.672207
GAGTGAGTCCATGATG-1.WT	T lymphocytes_c42	WT	11.1756	1.84002
TGGGAAGGTTTCGATG-1.MAS	T lymphocytes_c42	MAS	11.2711	1.06102
AAAGGTACATAGGCGA-1.WT	T lymphocytes_c42	WT	13.1364	1.71778
ACTCTCGTCTCTCTTC-1.WT	T lymphocytes_c42	WT	11.6116	1.61563
TGCTTCGAGCTAGCCC-1.WT	T lymphocytes_c42	WT	11.8264	1.27675
CCCAACTAGGGAGTTC-1.MAS	T lymphocytes_c42	MAS	11.2294	0.704939
GTGCGTGCATCCTAAG-1.MAS	T lymphocytes_c42	MAS	13.1041	0.517532
TGCCGAGAGGTTGACG-1.MAS	T lymphocytes_c42	MAS	11.3053	1.16966
GTTACGAGTGGCGCTT-1.MAS	T lymphocytes_c42	MAS	12.9448	0.393108
ATAGACCTCAGCTGTA-1.MAS	T lymphocytes_c42	MAS	12.7986	0.441029
GTTCTATAGCTGTGCC-1.MAS	T lymphocytes_c42	MAS	10.4251	1.0428
CATGCAACAATCTGCA-1.WT	T lymphocytes_c42	WT	12.1842	2.29374
CACGTGGTCAGTGTCA-1.WT	T lymphocytes_c42	WT	11.6538	1.89855
ATTCGTTAGGGTCTTT-1.WT	T lymphocytes_c42	WT	11.0022	1.93268
TTCCAATTCCATTTGT-1.MAS	T lymphocytes_c42	MAS	12.8987	0.820346
CATGCTCAGTGTACCT-1.WT	T lymphocytes_c42	WT	13.3391	1.3645
AGTGCCGCATAATCCG-1.WT	T lymphocytes_c42	WT	12.858	1.44026
TCCGAAACAATGTTGC-1.MAS	T lymphocytes_c42	MAS	12.6222	0.47194
CATGCAAAGTTGAAAC-1.WT	T lymphocytes_c42	WT	13.1302	1.57216
AAGACAACAGACCATT-1.MAS	T lymphocytes_c42	MAS	12.4814	0.800348
TGGTTAGCAACGAGGT-1.WT	T lymphocytes_c42	WT	12.7351	1.75165
TAGGTACGTGTGAGCA-1.WT	T lymphocytes_c42	WT	11.2898	1.93977
ATGCGATTCTACGCGG-1.WT	T lymphocytes_c42	WT	12.8165	1.17065
CGAAGTTGTCTAACTG-1.WT	T lymphocytes_c42	WT	12.8938	1.3425
GTAACCATCGGCCAAC-1.WT	T lymphocytes_c42	WT	13.648	1.11497
CCTCAACTCATAGGCT-1.WT	T lymphocytes_c42	WT	11.143	2.24521
AAGGAATAGCGTGTTT-1.WT	T lymphocytes_c42	WT	13.1083	1.44948
TTTGGTTAGAACTTCC-1.WT	T lymphocytes_c42	WT	13.0445	1.21903
GACCTTCAGTCTTCGA-1.MAS	T lymphocytes_c42	MAS	12.445	0.556658
ACGGTCGTCTGTCGTC-1.WT	T lymphocytes_c42	WT	13.2573	1.54235
ACAGAAAGTGTCCGGT-1.WT	T lymphocytes_c42	WT	10.6717	1.85154
GCAACCGGTTGGGATG-1.WT	T lymphocytes_c42	WT	13.0029	1.90717
CCACACTGTACGTACT-1.WT	T lymphocytes_c42	WT	11.1667	2.17658
TTCCTTCAGTTCTCTT-1.WT	T lymphocytes_c42	WT	12.7434	1.32703
AGCTACACAAGAATAC-1.WT	T lymphocytes_c42	WT	11.665	1.39172
CAACCAAAGAAGCCTG-1.MAS	T lymphocytes_c42	MAS	11.034	0.960313
AGTACCAAGGCTAACG-1.WT	T lymphocytes_c42	WT	13.428	1.0422
ACTCTCGGTGATCGTT-1.WT	T lymphocytes_c42	WT	12.8475	1.71107
TATCTGTAGTGATCGG-1.WT	T lymphocytes_c42	WT	12.8476	1.0523
AATGGAAGTGGCTCTG-1.WT	T lymphocytes_c42	WT	11.5669	2.4621
TGTCAGACATCCTATT-1.WT	T lymphocytes_c42	WT	11.9267	2.40494
TGGTACACACGACGAA-1.WT	T lymphocytes_c42	WT	13.278	1.41651
GATCGTAGTGTCCACG-1.MAS	T lymphocytes_c42	MAS	12.1369	1.53419
GTGCAGCGTGAATATG-1.WT	T lymphocytes_c42	WT	12.6845	1.81378
TGATTCTGTGACATCT-1.MAS	T lymphocytes_c42	MAS	11.422	0.950893
TTACGCCCACAGACGA-1.WT	T lymphocytes_c42	WT	13.4029	1.10252
ATTCCATGTAACACGG-1.MAS	T lymphocytes_c42	MAS	12.5906	0.542232
ACCTACCGTCCTGAAT-1.WT	T lymphocytes_c42	WT	11.3012	1.58016
GCGGATCAGGGCTTCC-1.MAS	T lymphocytes_c42	MAS	11.2383	0.742361
GCCAACGCAAGTCCCG-1.MAS	T lymphocytes_c42	MAS	11.0866	1.18625
CTTAGGATCGTTATCT-1.MAS	T lymphocytes_c42	MAS	11.7243	1.45883
ACGGTCGGTAGGTAGC-1.WT	T lymphocytes_c42	WT	13.429	1.49958
GTAAGTCCAGCTTTGA-1.MAS	T lymphocytes_c42	MAS	12.6662	0.997448
GGGATCCAGGCATCTT-1.WT	T lymphocytes_c42	WT	12.0539	1.56578
GTTATGGAGTAGCAAT-1.WT	T lymphocytes_c42	WT	13.6054	1.3103
CGCATAATCCGTCAAA-1.WT	T lymphocytes_c42	WT	11.9685	2.02692
TACCCGTTCTAACGGT-1.WT	T lymphocytes_c42	WT	11.9527	1.73027
TCCGGGATCGTGACTA-1.MAS	T lymphocytes_c42	MAS	13.0643	0.748409
TTGTTCATCTGTAAGC-1.WT	T lymphocytes_c42	WT	13.1921	1.07713
AACGTCAGTGTCCCTT-1.MAS	T lymphocytes_c42	MAS	12.7405	0.631866
GATGACTTCCATACTT-1.WT	T lymphocytes_c42	WT	11.7244	2.09368
CCTCACACATCTGCGG-1.WT	T lymphocytes_c42	WT	13.3233	1.48875
ACAACCAGTCCCTAAA-1.MAS	T lymphocytes_c42	MAS	12.1727	0.781348
AAGTACCTCATCGTAG-1.WT	T lymphocytes_c42	WT	12.8343	0.522154
TGTTGGATCGTGGAAG-1.MAS	T lymphocytes_c42	MAS	10.6025	1.26593
CCTCATGGTCGAGATG-1.MAS	T lymphocytes_c42	MAS	12.4553	1.21168
CCGTGAGTCTCACCCA-1.WT	T lymphocytes_c42	WT	11.4737	2.24315
ACCCAAAAGGGCGAAG-1.WT	T lymphocytes_c42	WT	12.5965	0.998767
ACTGTGAGTCACTTAG-1.MAS	T lymphocytes_c42	MAS	10.9206	1.13962
CAGTTAGGTGGTCTAT-1.WT	T lymphocytes_c42	WT	13.066	1.65749
ATCAGGTGTCTTCCGT-1.WT	T lymphocytes_c42	WT	11.7952	2.06839
CCGGTGACAATGAAAC-1.WT	T lymphocytes_c42	WT	11.5367	2.41573
GTCATTTGTGGCTAGA-1.WT	T lymphocytes_c42	WT	12.5937	1.10113
TCAGTCCAGTTTGTCG-1.WT	T lymphocytes_c42	WT	12.8122	1.14497
TACCCACCAGCATTGT-1.WT	T lymphocytes_c42	WT	13.0736	0.9705
GTTAGACAGGACATCG-1.MAS	T lymphocytes_c42	MAS	11.1923	1.3521
ACTATGGTCTACTGAG-1.MAS	T lymphocytes_c42	MAS	11.2336	1.52307
GGGTGAACACGGCGTT-1.WT	T lymphocytes_c42	WT	11.4063	1.68045
TCACATTAGAGTCACG-1.WT	T lymphocytes_c42	WT	13.0919	1.53687
TGGGATTTCTTCTGGC-1.WT	T lymphocytes_c42	WT	13.5825	1.45005
GAAATGAGTGAATTAG-1.MAS	T lymphocytes_c42	MAS	12.4008	0.353822
TCAGCCTGTAGCGCCT-1.WT	T lymphocytes_c42	WT	12.287	1.40325
CTTCCTTCATGAGATA-1.WT	T lymphocytes_c42	WT	13.3307	1.45986
TCTGTCGCAACACGTT-1.WT	T lymphocytes_c42	WT	13.3707	1.95424
AGAGAATGTGTCATTG-1.WT	T lymphocytes_c42	WT	11.3079	1.71191
TACCCGTGTTGCATTG-1.WT	T lymphocytes_c42	WT	12.0097	1.40153
TAGCACACATTCAGCA-1.MAS	T lymphocytes_c42	MAS	10.7551	0.956289
TAACCAGGTTAAGGAT-1.WT	T lymphocytes_c42	WT	13.4255	1.88387
CAGGTATAGAACTCCT-1.WT	T lymphocytes_c42	WT	13.3201	1.57513
TACCTCGTCCGAGTGC-1.WT	T lymphocytes_c42	WT	12.0593	-0.0478965
CCGTAGGCAGTTCTAG-1.WT	T lymphocytes_c42	WT	12.467	1.95692
AACACACCACCAGCCA-1.WT	T lymphocytes_c42	WT	12.1251	0.597281
TCATTGTGTACTGCCG-1.WT	T lymphocytes_c42	WT	13.0315	1.16695
AATCGACGTCTTACTT-1.MAS	T lymphocytes_c42	MAS	12.6089	0.399533
TTCACGCGTACCCACG-1.MAS	T lymphocytes_c42	MAS	10.9934	1.20448
TTCCGTGTCTGTCGCT-1.WT	T lymphocytes_c42	WT	12.1159	2.04638
CCAATTTGTGCCCAGT-1.WT	T lymphocytes_c42	WT	11.4076	1.50357
AATGGAAAGGAAGAAC-1.WT	T lymphocytes_c42	WT	11.2378	1.5169
CATGCGGTCCACGGGT-1.WT	T lymphocytes_c42	WT	12.1347	1.15814
GAAACCTCACAACGCC-1.MAS	T lymphocytes_c42	MAS	12.842	0.298385
TCCCAGTAGTCCGTCG-1.MAS	T lymphocytes_c42	MAS	11.725	1.40356
CTGTATTCAGTCAGAG-1.MAS	T lymphocytes_c42	MAS	12.8143	0.353394
GCACTAATCGACCATA-1.WT	T lymphocytes_c42	WT	13.0935	1.16439
GTCAAACCACTACGGC-1.WT	T lymphocytes_c42	WT	13.1506	0.965979
CTTCTAACATAATCGC-1.MAS	T lymphocytes_c42	MAS	10.5576	0.773215
TTGTGGACAGCAGGAT-1.MAS	T lymphocytes_c42	MAS	10.8122	1.15213
CTAACTTCAGCTCATA-1.WT	T lymphocytes_c42	WT	11.5659	2.16372
TTGTGTTTCTACACAG-1.WT	T lymphocytes_c42	WT	12.305	1.96008
GTGTCCTCAAGCACAG-1.WT	T lymphocytes_c42	WT	11.3449	1.92126
CGCAGGTGTACCCGCA-1.MAS	T lymphocytes_c42	MAS	12.1559	0.455749
AGCTCAAGTCTCGGGT-1.WT	T lymphocytes_c42	WT	11.0436	1.54642
ATATCCTAGGTTCTTG-1.WT	T lymphocytes_c42	WT	12.2035	1.20542
CATACTTTCCAGCCTT-1.WT	T lymphocytes_c42	WT	11.7819	2.44515
AAATGGAGTGGCTCTG-1.WT	T lymphocytes_c42	WT	11.9747	2.10576
CGGGTCATCTTTCGAT-1.WT	T lymphocytes_c42	WT	12.5338	0.709894
GTCGCGACATGGGATG-1.WT	T lymphocytes_c42	WT	12.1819	2.07627
ACTTCGCCAGTCACGC-1.WT	T lymphocytes_c42	WT	12.6224	1.33139
TTGTTGTCAGGAAGTC-1.WT	T lymphocytes_c42	WT	12.4769	1.27153
GTCAAGTCACTGAATC-1.WT	T lymphocytes_c42	WT	11.1318	2.08389
TCGGATACATGAAAGT-1.MAS	T lymphocytes_c42	MAS	12.5397	1.12448
CGGGTCACATGAGGGT-1.MAS	T lymphocytes_c42	MAS	10.7379	0.873348
CCAATGAGTCTTGTCC-1.WT	T lymphocytes_c42	WT	13.2308	1.13046
GTAACACGTCGAGCAA-1.WT	T lymphocytes_c42	WT	11.8158	1.88411
GGGTCACAGGTTCTAC-1.MAS	T lymphocytes_c42	MAS	10.5463	1.33306
GAACACTTCGCAGTTA-1.WT	T lymphocytes_c42	WT	10.7734	1.62386
TTTCATGCATGGGAAC-1.WT	T lymphocytes_c42	WT	11.5407	2.39796
CAGAGCCCAACTTGCA-1.WT	T lymphocytes_c42	WT	13.4434	1.55038
GTAGAGGCAGTCGCTG-1.WT	T lymphocytes_c42	WT	12.1025	2.21207
TAACGACTCTCACTCG-1.MAS	T lymphocytes_c42	MAS	12.52	0.313143
CAGGGCTTCCCGAACG-1.WT	T lymphocytes_c42	WT	13.0555	1.22883
CGGAGAAAGGTCCTGC-1.WT	T lymphocytes_c42	WT	11.351	2.01976
CCATAAGGTAATGTGA-1.WT	T lymphocytes_c42	WT	11.5235	1.65793
GTCGTAACATACAGCT-1.WT	T lymphocytes_c42	WT	11.4732	2.27846
AACTTCTGTCTCGACG-1.WT	T lymphocytes_c42	WT	11.3407	1.36968
TCCCACACATACGCAT-1.WT	T lymphocytes_c42	WT	13.1466	0.896697
GTTACGACAGTAGAGC-1.WT	T lymphocytes_c42	WT	12.589	1.64001
TGCACGGCAGAGTTGG-1.MAS	T lymphocytes_c42	MAS	11.5731	1.46851
ACCTGAAGTGAGCGAT-1.WT	T lymphocytes_c42	WT	11.2557	2.19237
CGGTCAGAGCCGATTT-1.WT	T lymphocytes_c42	WT	12.9761	1.01877
AGTACTGAGGTGAGCT-1.MAS	T lymphocytes_c42	MAS	12.5983	1.00641
TCGCAGGGTGACCGTC-1.MAS	T lymphocytes_c42	MAS	10.9054	1.64719
CAATCGACACGCGGTT-1.WT	T lymphocytes_c42	WT	11.6348	1.89418
ATCCTATGTCTACATG-1.MAS	T lymphocytes_c42	MAS	12.6338	0.0741703
CACTGTCCAGGCGTTC-1.WT	T lymphocytes_c42	WT	13.0132	0.924294
AATGACCCATAGATGA-1.WT	T lymphocytes_c42	WT	12.0573	1.79663
GGTGTTACAGTAACAA-1.MAS	T lymphocytes_c42	MAS	11.063	1.20643
ATGACCACAACGGCCT-1.WT	T lymphocytes_c42	WT	12.7946	1.70281
ACATCCCGTATCGGTT-1.MAS	T lymphocytes_c42	MAS	11.2861	1.63778
CCATAAGGTCGTACTA-1.WT	T lymphocytes_c42	WT	11.3974	1.54641
CTTCTAAAGACCAACG-1.WT	T lymphocytes_c42	WT	13.3523	1.35676
GTGCTGGCATCCGGCA-1.WT	T lymphocytes_c42	WT	11.5153	1.81851
AGATAGAAGACTCATC-1.WT	T lymphocytes_c42	WT	13.4304	1.54242
CTCAACCTCTTTCCGG-1.WT	T lymphocytes_c42	WT	13.1534	1.64691
GGCTTGGGTACGCGTC-1.WT	T lymphocytes_c42	WT	11.8959	1.4409
GGAGGATCAGAATCGG-1.WT	T lymphocytes_c42	WT	12.5221	1.67661
TGGCGTGTCCTCCACA-1.WT	T lymphocytes_c42	WT	12.1039	1.84225
CTGGCAGGTTCTCCTG-1.MAS	T lymphocytes_c42	MAS	12.1301	1.00716
AATCGTGCACTGTGAT-1.MAS	T lymphocytes_c42	MAS	10.4966	1.31064
CAAGAGGAGGTCGTGA-1.WT	T lymphocytes_c42	WT	12.5625	1.12299
GATGAGGCATCGTGCG-1.WT	T lymphocytes_c42	WT	11.8585	1.88315
CTCCATGCATTCTCCG-1.WT	T lymphocytes_c42	WT	12.782	1.43616
TAGACCAAGAGTTGAT-1.MAS	T lymphocytes_c42	MAS	12.7095	0.788655
CAGCAATTCTCCTACG-1.MAS	T lymphocytes_c42	MAS	10.8184	1.54421
GATGTTGAGTCGCCAC-1.MAS	T lymphocytes_c42	MAS	13.107	0.879262
TCCTTCTTCTGGGAGA-1.WT	T lymphocytes_c42	WT	12.2364	2.02224
GATTGGTCATAGATGA-1.MAS	T lymphocytes_c42	MAS	11.3244	1.65465
TATGTTCCACAACCGC-1.WT	T lymphocytes_c42	WT	13.0237	0.818977
CACGTGGTCCGATGCG-1.WT	T lymphocytes_c42	WT	13.2498	2.09147
TCTTCCTAGTTCCTGA-1.MAS	T lymphocytes_c42	MAS	12.771	0.695738
TGATTTCTCGTGACTA-1.WT	T lymphocytes_c42	WT	12.1577	2.09484
ATCAGGTTCGTGTGGC-1.WT	T lymphocytes_c42	WT	13.5031	0.887806
TTAGGCAGTTGCATGT-1.MAS	T lymphocytes_c42	MAS	12.6215	0.504342
CCACGTTTCCATACTT-1.WT	T lymphocytes_c42	WT	11.5035	1.66221
CGGTCAGGTCGGTAAG-1.MAS	T lymphocytes_c42	MAS	12.3718	0.906554
GATTTCTGTTGTCAGT-1.WT	T lymphocytes_c42	WT	11.9522	2.25789
TCTTGCGTCAAGAGGC-1.WT	T lymphocytes_c42	WT	11.8766	0.880518
ACGATCATCGCTGCGA-1.MAS	T lymphocytes_c42	MAS	12.782	0.234195
TGGTTAGTCAACGAGG-1.WT	T lymphocytes_c42	WT	11.4613	1.82572
AGTGCCGAGAAAGCGA-1.MAS	T lymphocytes_c42	MAS	12.3288	0.947594
GAAACCTTCCCAATAG-1.WT	T lymphocytes_c42	WT	11.7471	1.86244
TTCTGTACATGATGCT-1.WT	T lymphocytes_c42	WT	13.2048	1.58091
TGAATCGGTGTCCAAT-1.WT	T lymphocytes_c42	WT	11.175	1.67851
GCCCAGACAATGGCCC-1.WT	T lymphocytes_c42	WT	11.1355	2.33118
AGTTAGCGTTGCATGT-1.WT	T lymphocytes_c42	WT	11.7578	2.19693
TCAAGACTCTAAGCGT-1.MAS	T lymphocytes_c42	MAS	11.3817	1.02161
GTCCTCACACTGCATA-1.WT	T lymphocytes_c42	WT	13.1939	0.625647
TCCCATGGTTAGAGTA-1.MAS	T lymphocytes_c42	MAS	11.5696	1.2505
GTCATGACAAGTACCT-1.WT	T lymphocytes_c42	WT	13.3771	1.25223
CACTGTCGTCGTATGT-1.WT	T lymphocytes_c42	WT	11.1378	1.52652
AATGGAATCTGTCAGA-1.MAS	T lymphocytes_c42	MAS	10.6063	0.629128
TTGAGTGGTATCGGTT-1.WT	T lymphocytes_c42	WT	11.9755	2.22907
AGAGCAGTCTCAACCC-1.WT	T lymphocytes_c42	WT	11.2811	2.20462
AGATGAATCAACTACG-1.MAS	T lymphocytes_c42	MAS	10.6655	1.14756
CGGTCAGCAATTGAAG-1.WT	T lymphocytes_c42	WT	12.2377	2.01553
TACAGGTCACCTGTCT-1.MAS	T lymphocytes_c42	MAS	11.531	0.827781
CCGATGGAGTATAGGT-1.MAS	T lymphocytes_c42	MAS	11.6919	0.98668
CAGCGTGGTACCTTCC-1.WT	T lymphocytes_c42	WT	11.4571	2.06036
GGTAGAGTCACCTCTG-1.WT	T lymphocytes_c42	WT	12.4958	1.54587
GACTATGCAGCGGATA-1.WT	T lymphocytes_c42	WT	11.3647	1.72634
GGGCTACGTCTATGAC-1.WT	T lymphocytes_c42	WT	10.7753	1.52916
TCACATTAGAAACCCG-1.MAS	T lymphocytes_c42	MAS	12.1687	1.07206
CTACCTGAGAGATGCC-1.MAS	T lymphocytes_c42	MAS	11.432	0.67288
CTCCTCCTCACTGTTT-1.MAS	T lymphocytes_c42	MAS	11.7029	1.38874
TGGAACTCAGCGTTTA-1.WT	T lymphocytes_c42	WT	11.6433	2.58058
GAAGTAAGTAATGATG-1.WT	T lymphocytes_c42	WT	13.0623	1.04413
CTCGAGGAGCTGTACT-1.WT	T lymphocytes_c42	WT	13.3497	1.64801
TAAGTCGTCACTGATG-1.WT	T lymphocytes_c42	WT	11.8188	2.39253
GTAGATCGTGGCGTAA-1.MAS	T lymphocytes_c42	MAS	12.9507	0.676981
CATAAGCCATCTAGAC-1.WT	T lymphocytes_c42	WT	11.5607	1.94319
TCGTGCTTCAACTACG-1.WT	T lymphocytes_c42	WT	12.7178	1.20222
GGCAGTCGTACGTTCA-1.WT	T lymphocytes_c42	WT	11.2895	2.14871
GACCCAGCAGACCTAT-1.MAS	T lymphocytes_c42	MAS	10.7644	1.27605
GTAGCTAAGAGCAGAA-1.MAS	T lymphocytes_c42	MAS	12.8342	0.561426
CCGGTGAGTTACGTAC-1.WT	T lymphocytes_c42	WT	13.4342	0.903874
CGTAGTAGTCTGTCAA-1.WT	T lymphocytes_c42	WT	12.5186	1.42356
GCATCTCGTTCTAAGC-1.WT	T lymphocytes_c42	WT	13.4355	1.14936
GTGTGATCAACGCATT-1.MAS	T lymphocytes_c42	MAS	13.1996	1.1301
CCGGACACACGTACTA-1.WT	T lymphocytes_c42	WT	13.2854	1.31233
TTCTCTCTCACTCCGT-1.MAS	T lymphocytes_c42	MAS	11.5967	1.46544
ATACTTCTCAGTCTTT-1.MAS	T lymphocytes_c42	MAS	11.0993	1.11315
AGGGTTTGTCTTCAAG-1.WT	T lymphocytes_c42	WT	11.8066	1.88415
CGATGCGCAGGTAGTG-1.WT	T lymphocytes_c42	WT	13.566	0.789804
AGCGCTGCATCGTTCC-1.WT	T lymphocytes_c42	WT	12.6543	1.26137
CACTGAACATCGATGT-1.WT	T lymphocytes_c42	WT	12.9279	1.27318
CAGCACGCAGAGGACT-1.WT	T lymphocytes_c42	WT	11.3461	1.92535
CTGAATGAGGATACAT-1.WT	T lymphocytes_c42	WT	11.0088	1.10869
CCACGAGTCGACGAGA-1.WT	T lymphocytes_c42	WT	10.4774	1.24082
AGTTCGAAGCTTAGTC-1.WT	T lymphocytes_c42	WT	11.0816	1.43248
AAACGAAGTATGAGAT-1.MAS	T lymphocytes_c42	MAS	12.8438	0.279433
TTCCTTCGTCGTGCCA-1.MAS	T lymphocytes_c42	MAS	12.5477	1.20586
ACACCAAAGAAACCAT-1.WT	T lymphocytes_c42	WT	13.2214	1.33142
TGGTACAGTTACACAC-1.WT	T lymphocytes_c42	WT	13.028	1.69165
AACCACAGTCAGGAGT-1.MAS	T lymphocytes_c42	MAS	12.2454	0.384724
TTCGATTGTGTCCTAA-1.WT	T lymphocytes_c42	WT	11.1563	1.98879
GGAGGATTCATTCACT-1.WT	T lymphocytes_c42	WT	11.6345	1.96939
CCAATTTGTTGGATCT-1.WT	T lymphocytes_c42	WT	12.3828	1.99237
AGAACAAGTAGTCGTT-1.MAS	T lymphocytes_c42	MAS	10.5931	1.17105
TGTCCCAGTCTTCATT-1.WT	T lymphocytes_c42	WT	10.9386	2.12285
GGTTGTAGTCGAGATG-1.MAS	T lymphocytes_c42	MAS	10.9047	1.70189
GTCATCCCATTGAAGA-1.WT	T lymphocytes_c42	WT	13.0355	1.87393
GTTATGGAGACCTCAT-1.MAS	T lymphocytes_c42	MAS	11.169	0.920368
ACCCTCAAGTGATCGG-1.WT	T lymphocytes_c42	WT	10.9747	1.69035
TCACGGGTCGATACTG-1.MAS	T lymphocytes_c42	MAS	10.9443	1.10125
CATCCGTGTGCCGAAA-1.WT	T lymphocytes_c42	WT	11.6757	2.20027
CTTCCGATCTCTGCTG-1.MAS	T lymphocytes_c42	MAS	10.7011	0.902565
TGTCCACTCTTCTGGC-1.MAS	T lymphocytes_c42	MAS	12.0914	1.00954
TATCCTACAAGAGGCT-1.WT	T lymphocytes_c42	WT	13.2544	0.955929
GTAATGCCAGGCCCTA-1.WT	T lymphocytes_c42	WT	12.9669	1.77398
AGGGCCTTCTGGACTA-1.WT	T lymphocytes_c42	WT	11.2187	1.91164
CGCCATTCAAGGTCGA-1.WT	T lymphocytes_c42	WT	11.2551	2.00423
AGTCAACTCCCGAACG-1.WT	T lymphocytes_c42	WT	13.1856	1.19282
GCATGATCATCCCACT-1.MAS	T lymphocytes_c42	MAS	12.7049	0.786314
GTCTAGACATAATCGC-1.WT	T lymphocytes_c42	WT	13.3034	1.5555
TGTAGACTCACCTCAC-1.MAS	T lymphocytes_c42	MAS	11.6768	1.28166
AGCCAATTCCACAGCG-1.MAS	T lymphocytes_c42	MAS	12.9557	0.751193
GGTAGAGGTTATCTTC-1.WT	T lymphocytes_c42	WT	11.9102	2.24349
TGAGTCAGTCGTCAGC-1.WT	T lymphocytes_c42	WT	11.5395	1.91705
TCATGAGAGCTGTGCC-1.WT	T lymphocytes_c42	WT	12.6779	1.75288
TAGGGTTTCGCACTCT-1.MAS	T lymphocytes_c42	MAS	12.9277	0.602496
ATTCCCGCAAAGGTTA-1.WT	T lymphocytes_c42	WT	11.6329	2.31514
AAAGTGAAGCCGAATG-1.WT	T lymphocytes_c42	WT	11.6007	2.29633
TGCAGTAAGTGGACGT-1.WT	T lymphocytes_c42	WT	11.2218	1.09417
ATCCCTGCATAGAAAC-1.MAS	T lymphocytes_c42	MAS	13.0164	0.900974
TATTTCGCACCGTCGA-1.WT	T lymphocytes_c42	WT	12.869	1.09814
TGAGCATTCTTCGGAA-1.MAS	T lymphocytes_c42	MAS	12.1686	0.853768
AGGTCTACAGAATTCC-1.MAS	T lymphocytes_c42	MAS	12.3106	0.0254433
GAGGGATGTACCGTCG-1.WT	T lymphocytes_c42	WT	13.3483	1.16539
GTTATGGTCCACGTAA-1.MAS	T lymphocytes_c42	MAS	12.6218	0.0686365
CATTCATCAGATACTC-1.WT	T lymphocytes_c42	WT	12.992	1.82018
AGCGCTGGTAGGTGCA-1.WT	T lymphocytes_c42	WT	13.287	1.123
CTCCACACAGTGCCTG-1.MAS	T lymphocytes_c42	MAS	13.0493	0.739913
TGTTTGTGTGTATTCG-1.WT	T lymphocytes_c42	WT	11.4826	2.28586
GCACATAAGTCCCTAA-1.WT	T lymphocytes_c42	WT	11.7652	1.60904
GATCATGGTGGCAGAT-1.WT	T lymphocytes_c42	WT	12.601	1.64698
GCAGTTAGTATACAGA-1.MAS	T lymphocytes_c42	MAS	12.9985	1.37694
GGGTATTCACAAATAG-1.WT	T lymphocytes_c42	WT	11.4307	2.24772
TGTTGGAGTAATCAGA-1.MAS	T lymphocytes_c42	MAS	10.7948	1.28833
ATCTTCAGTACGAGTG-1.WT	T lymphocytes_c42	WT	10.9949	1.66866
GACATCAAGGGCAACT-1.MAS	T lymphocytes_c42	MAS	11.2105	1.3217
CTCAACCCAAGTGGGT-1.MAS	T lymphocytes_c42	MAS	12.9073	0.399357
TTTATGCTCGGACTTA-1.WT	T lymphocytes_c42	WT	13.0513	1.88243
ACTATTCCAGAGCCCT-1.WT	T lymphocytes_c42	WT	13.2874	1.52733
CTCAATTGTGAGATCG-1.WT	T lymphocytes_c42	WT	13.3946	1.52925
GATCAGTTCAAAGAAC-1.MAS	T lymphocytes_c42	MAS	11.2081	1.44651
GGTTAACGTGGCCTCA-1.WT	T lymphocytes_c42	WT	12.7431	1.50734
ACACGCGGTGAGGAAA-1.WT	T lymphocytes_c42	WT	11.3196	0.809031
CTTTCGGTCATGCGGC-1.MAS	T lymphocytes_c42	MAS	12.7728	0.713436
GACGTTAGTGGTTTGT-1.MAS	T lymphocytes_c42	MAS	10.8758	0.74148
AACTTCTCACTGCGTG-1.MAS	T lymphocytes_c42	MAS	11.3808	1.17065
AGATAGAAGCGTCTGC-1.WT	T lymphocytes_c42	WT	11.6097	1.84327
ATTTCACCACATCATG-1.WT	T lymphocytes_c42	WT	4.29658	-8.24083
CATGAGTTCCCGATCT-1.WT	T lymphocytes_c42	WT	11.7694	2.11195
TGATTTCCAAAGCGTG-1.WT	T lymphocytes_c42	WT	11.2464	2.05246
ATTTCACTCCTGGGTG-1.WT	T lymphocytes_c42	WT	11.2543	2.02473
TCCTCGACAGCTCCTT-1.WT	T lymphocytes_c42	WT	11.8219	2.00936
ACCCAAAAGTCATGCT-1.WT	T lymphocytes_c42	WT	11.9751	2.1363
CACGTTCCACACGGAA-1.WT	T lymphocytes_c42	WT	11.8679	1.62914
AGTCAACAGGTTCAGG-1.WT	T lymphocytes_c42	WT	12.9624	2.02371
TGGGAAGGTGGCCACT-1.WT	T lymphocytes_c42	WT	11.2806	2.20583
TCAGGGCGTTCCTAAG-1.WT	T lymphocytes_c42	WT	11.374	1.87246
TTTCACAGTCCCTCAT-1.WT	T lymphocytes_c42	WT	11.278	1.79325
TGGGAAGGTACTGCCG-1.MAS	T lymphocytes_c42	MAS	12.6929	1.04922
CTCGAGGAGTGGAAGA-1.MAS	T lymphocytes_c42	MAS	12.3183	0.948806
CTGTATTCAATGGCAG-1.WT	T lymphocytes_c42	WT	12.4541	1.18332
TTTACTGCACTTGGGC-1.MAS	T lymphocytes_c42	MAS	12.5061	-0.10906
AGGACTTCAAGTTCCA-1.MAS	T lymphocytes_c42	MAS	12.6275	0.928196
TTTGGTTTCGACGCGT-1.WT	T lymphocytes_c42	WT	12.6932	1.05424
ATTTCACTCGCTTTAT-1.WT	T lymphocytes_c42	WT	11.871	1.18194
CATAAGCGTCCGACGT-1.MAS	T lymphocytes_c42	MAS	11.8971	0.481048
CCACACTAGCTACTGT-1.MAS	T lymphocytes_c42	MAS	12.5026	0.295352
CAAGGGACACACCAGC-1.WT	T lymphocytes_c42	WT	12.7161	1.42701
CAAGAGGGTGTGTCGC-1.WT	T lymphocytes_c42	WT	11.7138	1.58985
AGATGAAGTTCCATTT-1.MAS	T lymphocytes_c42	MAS	11.2509	1.28207
CCCTAACTCCGACGGT-1.WT	T lymphocytes_c42	WT	10.9319	1.73612
TCCGGGACAGTAGTGG-1.MAS	T lymphocytes_c42	MAS	12.5718	0.312228
CAGTTAGAGGGATCAC-1.WT	T lymphocytes_c42	WT	11.5149	2.0732
TTCACGCTCGCTTGAA-1.WT	T lymphocytes_c42	WT	13.0141	1.75355
TCGTAGACAACAGAGC-1.WT	T lymphocytes_c42	WT	11.6537	1.70227
GCATCTCTCTGTAAGC-1.WT	T lymphocytes_c42	WT	12.5598	1.40517
TGCACGGTCGGCCAAC-1.WT	T lymphocytes_c42	WT	11.763	1.50297
GTGGGAAGTAGTTACC-1.MAS	T lymphocytes_c42	MAS	11.3952	0.863525
TCCGTGTGTAAGGAGA-1.MAS	T lymphocytes_c42	MAS	12.5476	0.951751
CTCTGGTAGACGCCAA-1.MAS	T lymphocytes_c42	MAS	11.5774	1.15197
GCAGGCTGTGTTTACG-1.WT	T lymphocytes_c42	WT	13.5025	1.48072
TGAGGTTGTTGCCATA-1.WT	T lymphocytes_c42	WT	13.4136	1.47155
GTGTGATGTTTGAAAG-1.WT	T lymphocytes_c42	WT	11.5448	1.95502
TTAATCCAGAGAATCT-1.MAS	T lymphocytes_c42	MAS	12.2776	0.973165
TGACCCTGTGGCTTGC-1.WT	T lymphocytes_c42	WT	13.455	1.43581
AGTAGCTTCCCATACC-1.WT	T lymphocytes_c42	WT	13.4965	1.71197
TGTTCATTCCTTCACG-1.WT	T lymphocytes_c42	WT	11.4568	1.65919
TTCAATCCAGTCAGCC-1.MAS	T lymphocytes_c42	MAS	12.3331	0.231562
AGGATAAGTGGATCAG-1.WT	T lymphocytes_c42	WT	11.5338	1.81128
GTCCCATTCTGTCGCT-1.WT	T lymphocytes_c42	WT	11.748	1.52556
TGTCAGACATATGGCT-1.WT	T lymphocytes_c42	WT	13.3078	1.40632
TTCCTTCCAAATAAGC-1.WT	T lymphocytes_c42	WT	12.7428	1.88318
CAACAGTTCTACTGAG-1.MAS	T lymphocytes_c42	MAS	10.7666	1.44013
TTCGATTTCCAACCAA-1.WT	T lymphocytes_c42	WT	11.7497	2.36574
AGACAGGGTTCCGCAG-1.WT	T lymphocytes_c42	WT	10.7765	1.76906
GAATCACTCTTTCAGT-1.MAS	T lymphocytes_c42	MAS	11.1549	1.13056
TTTATGCAGATAGTCA-1.MAS	T lymphocytes_c42	MAS	12.0102	0.176138
GGCTTTCGTCTTTCAT-1.WT	T lymphocytes_c42	WT	11.98	1.47346
ACTCCCAAGCCGAACA-1.WT	T lymphocytes_c42	WT	10.787	1.56433
GGAACCCTCCCTATTA-1.WT	T lymphocytes_c42	WT	12.8487	1.55258
TTATTGCAGTCGCCAC-1.WT	T lymphocytes_c42	WT	12.8613	1.54625
ACCGTTCTCCTCATAT-1.MAS	T lymphocytes_c42	MAS	11.1052	1.09827
TAGACTGAGCAGCGAT-1.WT	T lymphocytes_c42	WT	11.0068	1.41924
TCACAAGCATGCACTA-1.WT	T lymphocytes_c42	WT	12.7489	1.52041
CGTAATGTCCTAAGTG-1.WT	T lymphocytes_c42	WT	11.9447	2.343
CAGCGTGCAGCCTATA-1.WT	T lymphocytes_c42	WT	10.971	1.27768
TTCCACGCAGAGATTA-1.WT	T lymphocytes_c42	WT	12.8763	1.42263
TAACCAGCAGAGGTAC-1.WT	T lymphocytes_c42	WT	11.0465	1.71678
CCTCATGAGGTGAGAA-1.MAS	T lymphocytes_c42	MAS	11.1568	0.789418
GCCAGGTTCGACCTAA-1.MAS	T lymphocytes_c42	MAS	11.3187	1.35419
TCGACGGCACCTGCAG-1.WT	T lymphocytes_c42	WT	13.2381	1.34132
GAACACTTCTACAGGT-1.MAS	T lymphocytes_c42	MAS	12.0324	0.465987
TACTTGTAGCGTTACT-1.WT	T lymphocytes_c42	WT	11.8198	0.847669
GCCTGTTAGGACGCAT-1.WT	T lymphocytes_c42	WT	11.3278	2.21952
GACGCTGTCGAACGCC-1.WT	T lymphocytes_c42	WT	12.1748	1.73795
ATACCTTTCGAGATAA-1.MAS	T lymphocytes_c42	MAS	10.6871	1.34754
TCATCATAGCTAGATA-1.WT	T lymphocytes_c42	WT	11.007	2.01133
GGTTCTCCACTGCGTG-1.WT	T lymphocytes_c42	WT	13.1732	0.786929
CTCCCAATCTCATTTG-1.WT	T lymphocytes_c42	WT	11.096	1.63145
TCCCAGTCAGAGGACT-1.MAS	T lymphocytes_c42	MAS	13.1789	0.255146
GGAGGATTCGTAGGGA-1.MAS	T lymphocytes_c42	MAS	13.1119	0.503216
ACACCAAGTAGAGTTA-1.MAS	T lymphocytes_c42	MAS	11.2585	1.59794
CCCAACTCAACAAGTA-1.WT	T lymphocytes_c42	WT	11.5133	2.12096
AACGTCAGTAGTTAGA-1.WT	T lymphocytes_c42	WT	12.7422	1.49206
TTAATCCCACCCGTAG-1.MAS	T lymphocytes_c42	MAS	12.8834	-0.0582186
GAACTGTCATCATCTT-1.WT	T lymphocytes_c42	WT	11.7505	2.11919
TCGGTCTTCGAGAGAC-1.WT	T lymphocytes_c42	WT	12.6927	1.68837
TCCTGCACATACCGTA-1.MAS	T lymphocytes_c42	MAS	12.0888	0.974157
GGAATGGGTGGCTGCT-1.MAS	T lymphocytes_c42	MAS	12.5304	0.400814
AGTAACCAGAGATTCA-1.WT	T lymphocytes_c42	WT	12.6451	1.80054
TCACGGGGTTAGGGAC-1.MAS	T lymphocytes_c42	MAS	12.4013	0.36487
GAGATGGTCGCTTGCT-1.WT	T lymphocytes_c42	WT	11.8453	2.26096
GACTCTCGTTGCTAGT-1.WT	T lymphocytes_c42	WT	12.6713	1.96475
TAGATCGCAACTACGT-1.WT	T lymphocytes_c42	WT	10.7948	1.21503
TCATTACCACAACGCC-1.WT	T lymphocytes_c42	WT	12.0095	0.71291
GGAACCCCAAGACCTT-1.WT	T lymphocytes_c42	WT	13.0184	0.997699
TGTCCTGGTGGGAGAG-1.WT	T lymphocytes_c42	WT	11.6915	1.78483
TTACAGGCATGGCACC-1.WT	T lymphocytes_c42	WT	13.1221	1.56401
GACGCTGGTCGATGCC-1.WT	T lymphocytes_c42	WT	11.88	1.83821
AAATGGAGTAATGCTC-1.MAS	T lymphocytes_c42	MAS	10.4274	0.950907
GAAGTAACATGAATAG-1.WT	T lymphocytes_c42	WT	13.3272	1.04239
CGAGTGCGTCTGTTAG-1.MAS	T lymphocytes_c42	MAS	11.9689	0.505014
TGCTCGTGTTAATGAG-1.WT	T lymphocytes_c42	WT	11.6387	2.38017
TCTTGCGAGTGCCGAA-1.WT	T lymphocytes_c42	WT	12.8704	1.68296
GAGGCCTCACCCAACG-1.WT	T lymphocytes_c42	WT	12.0325	0.0973187
ATCAGGTGTTGCATTG-1.WT	T lymphocytes_c42	WT	12.2076	-0.0916903
TAGCACAGTATCGTTG-1.WT	T lymphocytes_c42	WT	13.5776	0.871451
TCACACCCAATGGGTG-1.WT	T lymphocytes_c42	WT	12.9007	0.583917
GCTACAAGTGAATGTA-1.WT	T lymphocytes_c42	WT	12.5214	1.7904
TTTCATGTCTACCTTA-1.MAS	T lymphocytes_c42	MAS	12.7364	0.451593
GTGGAGATCATTCGGA-1.WT	T lymphocytes_c42	WT	12.9106	1.7228
GATGCTATCTAGAACC-1.WT	T lymphocytes_c42	WT	12.8517	1.57013
CACAGGCTCTGCCTGT-1.WT	T lymphocytes_c42	WT	12.9273	1.76088
TTGTTCAAGACCATAA-1.WT	T lymphocytes_c42	WT	11.9372	1.16366
CATTGTTCAGTTCCAA-1.MAS	T lymphocytes_c42	MAS	11.7509	1.01998
CTCCATGAGGCCCAAA-1.MAS	T lymphocytes_c42	MAS	11.4031	0.524101
ATTTACCAGTGAGTGC-1.WT	T lymphocytes_c42	WT	12.8363	1.43255
ATCATTCAGAGTGGCT-1.WT	T lymphocytes_c42	WT	12.7348	0.578987
ACCCAAAGTAGGCAAC-1.WT	T lymphocytes_c42	WT	13.1016	1.21991
GTCTGTCGTACAGTAA-1.WT	T lymphocytes_c42	WT	13.6483	1.63326
CCACAAACAAGGTCGA-1.MAS	T lymphocytes_c42	MAS	10.6349	0.91952
GGGAGATAGCTCGAAG-1.WT	T lymphocytes_c42	WT	13.2154	1.73011
AAGGAATCAGTGCGCT-1.WT	T lymphocytes_c42	WT	12.277	1.88525
GATGATCAGCAGGGAG-1.WT	T lymphocytes_c42	WT	4.27229	-8.25423
AGACAAAAGTGGACGT-1.WT	T lymphocytes_c42	WT	12.865	1.6127
TGAGGTTTCTAGTCAG-1.MAS	T lymphocytes_c42	MAS	11.1572	0.621484
GGGTGAAAGCACTGGA-1.WT	T lymphocytes_c42	WT	13.1549	1.50005
CATCGGGTCTCGGGAC-1.MAS	T lymphocytes_c42	MAS	11.6193	1.34052
TCAGCCTAGATTACCC-1.WT	T lymphocytes_c42	WT	13.1613	1.05121
GAGATGGTCTCTGACC-1.MAS	T lymphocytes_c42	MAS	12.5194	0.532499
GCCAGGTCATAAGATG-1.WT	T lymphocytes_c42	WT	11.4918	1.61593
TCGATTTGTACGTGTT-1.WT	T lymphocytes_c42	WT	13.1257	1.50609
TTGCTGCTCAACCTCC-1.WT	T lymphocytes_c42	WT	12.9596	1.22603
GCAGCTGGTTGCTTGA-1.WT	T lymphocytes_c42	WT	12.0029	2.12433
AACAACCTCCCATAGA-1.WT	T lymphocytes_c42	WT	12.3685	1.28544
CGGGACTTCTGCACCT-1.WT	T lymphocytes_c42	WT	13.4735	0.887914
ACGTAACTCGTAGGGA-1.MAS	T lymphocytes_c42	MAS	10.8584	1.27948
CTCTCGATCGTAGGGA-1.MAS	T lymphocytes_c42	MAS	12.2008	-0.0568622
TGCACGGTCATTTGCT-1.MAS	T lymphocytes_c42	MAS	11.1983	0.992242
TCAGGTATCGAATCCA-1.WT	T lymphocytes_c42	WT	13.1016	1.65768
ATTTCACCAAGTCCCG-1.WT	T lymphocytes_c42	WT	4.56129	-7.9462
TCATTGTTCCTCTAGC-1.WT	T lymphocytes_c42	WT	4.36692	-7.84236
TGCTCGTCATCTTCGC-1.WT	T lymphocytes_c42	WT	11.7588	1.27976
CATACCCCATCGAAGG-1.WT	T lymphocytes_c42	WT	11.1579	2.00242
TGTTCATAGGTTAGTA-1.WT	T lymphocytes_c42	WT	12.7588	1.78706
TTCATTGGTGTAAACA-1.WT	T lymphocytes_c42	WT	12.1319	1.80145
CTGTCGTGTGGAAATT-1.MAS	T lymphocytes_c42	MAS	10.8673	1.07233
TTCGGTCAGCGAACTG-1.WT	T lymphocytes_c42	WT	12.7119	1.12034
GTGAGTTAGGTTCCAT-1.MAS	T lymphocytes_c42	MAS	12.3813	1.14553
AGGAATACAAGCCATT-1.WT	T lymphocytes_c42	WT	12.1766	1.75358
GGTGATTAGCACTCGC-1.MAS	T lymphocytes_c42	MAS	11.5465	1.78028
ACATCCCTCTATTTCG-1.WT	T lymphocytes_c42	WT	11.5486	2.3184
GTTGCTCCATGGTACT-1.MAS	T lymphocytes_c42	MAS	11.5319	1.10308
ACGGTTAAGGTGATAT-1.WT	T lymphocytes_c42	WT	11.2492	1.49909
TGTAACGTCAATCTCT-1.WT	T lymphocytes_c42	WT	12.8749	1.67834
CGGTCAGAGTAGCCAG-1.MAS	T lymphocytes_c42	MAS	12.5158	0.289071
AGAAGCGCACTCCTGT-1.WT	T lymphocytes_c42	WT	12.6359	1.84199
ATCTTCACACGCCAGT-1.WT	T lymphocytes_c42	WT	11.4584	1.90516
GCACATAAGGCCTTCG-1.WT	T lymphocytes_c42	WT	11.3302	2.04936
TAGACTGTCAGACCGC-1.WT	T lymphocytes_c42	WT	11.5812	2.14109
TTCGCTGCAACGACTT-1.WT	T lymphocytes_c42	WT	13.1567	1.18289
CGACAGCGTAGAGCTG-1.WT	T lymphocytes_c42	WT	13.1995	1.73994
CTGAATGTCAAATAGG-1.WT	T lymphocytes_c42	WT	13.2291	1.50504
GTCCACTTCCGCACGA-1.MAS	T lymphocytes_c42	MAS	12.6067	0.547682
TTGTTTGAGCCTCGTG-1.WT	T lymphocytes_c42	WT	11.6988	1.59651
CCCGAAGGTCCAGGTC-1.WT	T lymphocytes_c42	WT	11.3833	1.33644
AGATGAATCACAAGGG-1.MAS	T lymphocytes_c42	MAS	12.7747	0.542595
ACAAAGAGTGTATACC-1.WT	T lymphocytes_c42	WT	11.6797	2.48965
GGTAACTTCGGTCGGT-1.WT	T lymphocytes_c42	WT	10.7085	1.88646
GTCAGCGTCGGAGATG-1.MAS	T lymphocytes_c42	MAS	12.1402	0.505906
AAGACAATCGGATTAC-1.WT	T lymphocytes_c42	WT	13.1392	1.68193
GGAAGTGTCAACCTCC-1.MAS	T lymphocytes_c42	MAS	12.3013	0.51996
TGATCTTAGATGGTAT-1.MAS	T lymphocytes_c42	MAS	12.1886	0.370627
TGTCCACCACCAATTG-1.MAS	T lymphocytes_c42	MAS	11.6346	0.35575
CGGCAGTCAGAGGCTA-1.WT	T lymphocytes_c42	WT	12.7381	1.43434
GGAGAACTCGCCAGAC-1.WT	T lymphocytes_c42	WT	10.8812	2.37468
TAGCACACAAGTTCGT-1.WT	T lymphocytes_c42	WT	12.8959	1.89508
TACCGAACATAGAATG-1.WT	T lymphocytes_c42	WT	11.7685	1.72882
CTTCCGAGTGTCTTGA-1.MAS	T lymphocytes_c42	MAS	12.1957	0.515524
GCAGTTAGTCCATACA-1.WT	T lymphocytes_c42	WT	4.25973	-8.32873
GCCAGTGAGGCCCAAA-1.WT	T lymphocytes_c42	WT	11.7259	1.64455
ATCGATGGTGTTTACG-1.MAS	T lymphocytes_c42	MAS	12.4392	0.531786
TCCCATGCAGGTTTAC-1.WT	T lymphocytes_c42	WT	13.2673	1.32074
CCACGAGCATTCAGCA-1.MAS	T lymphocytes_c42	MAS	12.5429	1.19867
GAAGTAAGTGTCCTAA-1.WT	T lymphocytes_c42	WT	13.304	1.23652
ACTATCTTCAGAACCT-1.WT	T lymphocytes_c42	WT	12.9145	1.56166
GCGAGAATCACGATAC-1.MAS	T lymphocytes_c42	MAS	12.7975	0.766371
ACATTTCGTATCACGT-1.WT	T lymphocytes_c42	WT	12.5433	0.951868
AAGTGAAGTAGTGTGG-1.WT	T lymphocytes_c42	WT	11.9847	2.21151
CAGATCATCGAGAGAC-1.MAS	T lymphocytes_c42	MAS	12.7506	0.230563
CCTCACAGTCGCTTAA-1.MAS	T lymphocytes_c42	MAS	12.9957	0.615119
TGGGTTATCAACTACG-1.MAS	T lymphocytes_c42	MAS	11.3725	1.10948
ACGATGTCAAAGGCAC-1.WT	T lymphocytes_c42	WT	10.4123	0.988582
CGTGATAGTAGTCTTG-1.MAS	T lymphocytes_c42	MAS	12.314	1.28615
CTCACTGCACCAGTTA-1.WT	T lymphocytes_c42	WT	11.2031	1.95219
GAGTCTACAATCCAGT-1.MAS	T lymphocytes_c42	MAS	10.5272	1.49444
TTCGCTGTCGATCCCT-1.MAS	T lymphocytes_c42	MAS	10.5924	1.28812
CCTCAGTCAGAGTTCT-1.WT	T lymphocytes_c42	WT	11.0455	0.569127
CAAGAGGAGGTTGGAC-1.WT	T lymphocytes_c42	WT	12.8031	1.40072
GAGTTGTGTTCTCCAC-1.MAS	T lymphocytes_c42	MAS	11.1161	0.889578
AAGACTCCAACTCATG-1.WT	T lymphocytes_c42	WT	11.6265	1.60072
CATTTCAAGTTAACGA-1.MAS	T lymphocytes_c42	MAS	12.952	0.820253
CCGGTAGGTCGCATCG-1.WT	T lymphocytes_c42	WT	10.9413	1.70495
TGGGAAGAGGAGGTTC-1.WT	T lymphocytes_c42	WT	11.2466	1.26903
GTTGTAGCAAGCCATT-1.WT	T lymphocytes_c42	WT	12.5097	1.45398
TTACGTTCAACCACAT-1.WT	T lymphocytes_c42	WT	11.448	2.18043
CGTGTCTGTGGGTTGA-1.WT	T lymphocytes_c42	WT	12.6523	1.76928
TGCGGCACATCGAACT-1.WT	T lymphocytes_c42	WT	11.2535	1.25846
AGTCACATCTTACGGA-1.WT	T lymphocytes_c42	WT	12.9114	1.72988
GGTAGAGGTCATCGCG-1.WT	T lymphocytes_c42	WT	12.7683	1.63722
TACGGTATCCTCTCGA-1.WT	T lymphocytes_c42	WT	12.3003	0.341855
TTCGCTGTCTCCGAGG-1.MAS	T lymphocytes_c42	MAS	12.6803	1.41708
GCTTCACCAGCTCGGT-1.WT	T lymphocytes_c42	WT	12.82	1.73787
AGTAACCTCTGTGCAA-1.MAS	T lymphocytes_c42	MAS	13.0205	0.879353
AAGTTCGAGATAACAC-1.MAS	T lymphocytes_c42	MAS	11.2909	1.55924
AGGATAATCGTGCGAC-1.WT	T lymphocytes_c42	WT	11.8681	0.187565
GGGTGTCGTATTGGCT-1.WT	T lymphocytes_c42	WT	10.9195	1.69541
TTCTCTCCAAGAGATT-1.MAS	T lymphocytes_c42	MAS	12.2573	0.587747
CCTGTTGCAGCTAACT-1.WT	T lymphocytes_c42	WT	13.0114	1.82924
CCTGCATGTACGTTCA-1.MAS	T lymphocytes_c42	MAS	12.1568	0.648342
GAACTGTAGGTCCCGT-1.MAS	T lymphocytes_c42	MAS	12.3982	1.26131
GATGACTCATAGTCGT-1.MAS	T lymphocytes_c42	MAS	12.7028	0.90205
CTATCCGTCTGGTGCG-1.WT	T lymphocytes_c42	WT	12.4259	1.20444
ATTCCCGGTTAGAGTA-1.WT	T lymphocytes_c42	WT	13.3499	0.695511
TGGAACTCACATCCCT-1.MAS	T lymphocytes_c42	MAS	11.0734	0.963077
AGGTAGGTCGGATACT-1.WT	T lymphocytes_c42	WT	11.1816	1.79128
TGCCGAGGTGTCCTAA-1.WT	T lymphocytes_c42	WT	11.3125	1.68216
GCCATGGTCCCTCTTT-1.MAS	T lymphocytes_c42	MAS	4.15597	-8.00624
CGAGTGCGTTGCTCAA-1.MAS	T lymphocytes_c42	MAS	10.8964	1.51218
TGCACGGGTCGCAGTC-1.MAS	T lymphocytes_c42	MAS	12.0629	0.388987
TGAGGTTAGGGCCCTT-1.WT	T lymphocytes_c42	WT	13.0818	2.05487
TATCAGGCATCAGCAT-1.WT	T lymphocytes_c42	WT	12.753	0.631705
ATTTACCAGATCCGAG-1.MAS	T lymphocytes_c42	MAS	10.7764	0.903882
CACCGTTAGCTATCTG-1.MAS	T lymphocytes_c42	MAS	12.0532	0.161798
GTAGGTTGTACTGCGC-1.WT	T lymphocytes_c42	WT	12.9012	1.34874
TCCTCCCGTGAACTAA-1.WT	T lymphocytes_c42	WT	12.1109	0.932941
GGATCTATCGGTGTAT-1.WT	T lymphocytes_c42	WT	11.6317	0.853137
TGTTCCGAGGGTTGCA-1.WT	T lymphocytes_c42	WT	12.6859	1.78339
TCACACCGTTCGGGTC-1.WT	T lymphocytes_c42	WT	12.2605	1.69373
CGGGCATGTATCGATC-1.WT	T lymphocytes_c42	WT	12.921	1.74863
CCGGTAGCAGCGACAA-1.WT	T lymphocytes_c42	WT	13.314	1.17323
TCCTAATCACGACGCT-1.WT	T lymphocytes_c42	WT	11.2299	1.86317
TTGATGGGTCCGCAGT-1.WT	T lymphocytes_c42	WT	12.8087	1.9493
AGGTGTTGTATCACGT-1.WT	T lymphocytes_c42	WT	4.71592	-7.82308
GAGATGGGTCCTGTCT-1.MAS	T lymphocytes_c42	MAS	11.785	0.115928
GAGACCCCAGGTCCGT-1.WT	T lymphocytes_c42	WT	12.9634	0.560221
CTCTCGAGTACTAGCT-1.WT	T lymphocytes_c42	WT	12.8756	1.6776
TTTATGCTCTCGACCT-1.WT	T lymphocytes_c42	WT	11.0142	2.1605
AACCATGCAATCCTAG-1.MAS	T lymphocytes_c42	MAS	11.5752	0.775924
AACGGGATCTCATTAC-1.WT	T lymphocytes_c42	WT	13.3003	1.69789
TTGTTTGTCCCAGCGA-1.MAS	T lymphocytes_c42	MAS	10.5617	1.41528
TGAGCATAGGTAGATT-1.WT	T lymphocytes_c42	WT	11.4532	2.21579
TTTGATCAGACCAGAC-1.MAS	T lymphocytes_c42	MAS	12.5512	0.689626
GGGCGTTTCCTCTGCA-1.WT	T lymphocytes_c42	WT	12.6982	1.54558
GACTATGAGTATGGAT-1.WT	T lymphocytes_c42	WT	12.5939	1.32374
GTTTACTTCACCGACG-1.WT	T lymphocytes_c42	WT	12.6857	1.46787
CAAGCTAAGATCCGAG-1.WT	T lymphocytes_c42	WT	11.9958	1.48243
CGGTCAGCATCTTCGC-1.MAS	T lymphocytes_c42	MAS	10.7455	0.550287
CATTGAGTCATGAGGG-1.WT	T lymphocytes_c42	WT	11.4711	1.25687
TTAGGGTGTTGCCTAA-1.WT	T lymphocytes_c42	WT	12.1933	2.26079
AGCGCTGGTCAGCGTC-1.WT	T lymphocytes_c42	WT	11.9431	1.76864
GCCGTGAGTACTGTTG-1.WT	T lymphocytes_c42	WT	11.3885	2.06313
AGCGCTGCAGCACGAA-1.WT	T lymphocytes_c42	WT	12.8146	1.91757
AAACGCTCAACCAGAG-1.WT	T lymphocytes_c42	WT	12.9041	1.47202
CAGTTAGTCCGAAGGA-1.WT	T lymphocytes_c42	WT	6.10901	1.16434
CGCATAAGTTATCCAG-1.WT	T lymphocytes_c42	WT	4.25387	-8.24228
TGCACGGTCTAGCAAC-1.MAS	T lymphocytes_c42	MAS	12.7107	0.429549
ATTCGTTCACAGCATT-1.WT	T lymphocytes_c42	WT	12.5452	1.74716
ACTTCGCGTAACAAGT-1.WT	T lymphocytes_c42	WT	11.5533	1.57794
ACTGTCCTCCGGGACT-1.MAS	T lymphocytes_c42	MAS	12.4992	0.611963
AACAAGAAGGATATAC-1.WT	T lymphocytes_c42	WT	10.7548	1.43939
TTATTGCTCTGGGCAC-1.WT	T lymphocytes_c42	WT	12.923	1.12465
GGTGTTATCCGATGTA-1.WT	T lymphocytes_c42	WT	11.3006	1.55477
GTCTCACCACGATTCA-1.WT	T lymphocytes_c42	WT	12.6987	1.45488
GAGTTACGTAGGTAGC-1.WT	T lymphocytes_c42	WT	11.2707	1.96213
CATTGCCAGCCTAGGA-1.WT	T lymphocytes_c42	WT	12.056	0.738991
TTCTTCCAGCTTGTGT-1.WT	T lymphocytes_c42	WT	12.8303	1.71214
GTTATGGAGTCGCCCA-1.WT	T lymphocytes_c42	WT	11.2865	1.84894
TCAAGCACATAACAGA-1.WT	T lymphocytes_c42	WT	11.6941	2.12508
AAGTACCAGATGATTG-1.MAS	T lymphocytes_c42	MAS	12.7681	0.648284
ACGATCACAAGGTCAG-1.WT	T lymphocytes_c42	WT	11.4159	1.2157
CACGTGGCAATTCGTG-1.MAS	T lymphocytes_c42	MAS	12.4274	0.620557
GGCTGTGCAGTCGCAC-1.WT	T lymphocytes_c42	WT	12.7026	1.80637
CACTGGGTCGGTTGTA-1.WT	T lymphocytes_c42	WT	12.5738	0.520381
CGTAATGAGAGAATCT-1.WT	T lymphocytes_c42	WT	11.5166	1.62139
AACAAGAGTCACGTGC-1.WT	T lymphocytes_c42	WT	12.7618	1.48837
TCATTCACAGCAGACA-1.MAS	T lymphocytes_c42	MAS	11.4228	0.368833
CTCCGATAGCAGAAAG-1.WT	T lymphocytes_c42	WT	11.364	1.7948
AGTTCCCAGGATCACG-1.MAS	T lymphocytes_c42	MAS	12.0656	0.279075
ATAGAGACACGACAAG-1.MAS	T lymphocytes_c42	MAS	10.9164	0.944343
TCATGTTGTCCTATAG-1.MAS	T lymphocytes_c42	MAS	11.3349	1.52806
TCTTTGAGTATATGGA-1.MAS	T lymphocytes_c42	MAS	10.8994	0.751798
CTCAGAAAGTCGAATA-1.MAS	T lymphocytes_c42	MAS	12.5014	0.635846
TGTTCTAAGGATTACA-1.WT	T lymphocytes_c42	WT	12.4987	1.69235
ACCTGAAAGAGCGACT-1.WT	T lymphocytes_c42	WT	13.0957	1.61237
AGGTCTAGTCCTGGTG-1.WT	T lymphocytes_c42	WT	12.9667	1.34075
ATCACGACAGGAGGAG-1.WT	T lymphocytes_c42	WT	10.443	1.2641
GACTTCCAGGTCCTGC-1.WT	T lymphocytes_c42	WT	11.6802	2.09922
CTACGGGTCGAAGTGG-1.MAS	T lymphocytes_c42	MAS	12.8664	0.550953
TGTGAGTGTCGAGCTC-1.WT	T lymphocytes_c42	WT	12.8676	1.72868
CGATGGCTCGGTTAGT-1.WT	T lymphocytes_c42	WT	12.499	1.37198
CTGCCATGTAAGGAGA-1.MAS	T lymphocytes_c42	MAS	11.5579	0.492644
AAGGTAAGTGGCATCC-1.WT	T lymphocytes_c42	WT	12.5346	1.15492
TCTACCGCACCGTGGT-1.WT	T lymphocytes_c42	WT	12.7323	1.8357
TAACTTCTCGGTGTAT-1.WT	T lymphocytes_c42	WT	13.1892	0.979223
ACGGAAGTCGGACAAG-1.WT	T lymphocytes_c42	WT	12.9653	2.02535
CTCAGAATCTGAGTCA-1.WT	T lymphocytes_c42	WT	12.9679	0.921884
TGTGAGTAGATCGGTG-1.WT	T lymphocytes_c42	WT	12.022	0.724472
GAGGCCTCACTTTAGG-1.MAS	T lymphocytes_c42	MAS	12.2681	1.00171
GTTAGTGTCTTTCTAG-1.MAS	T lymphocytes_c42	MAS	11.7551	0.699856
TGTCAGATCTCTTCAA-1.MAS	T lymphocytes_c42	MAS	11.0779	0.916983
GAGACTTGTACCTAGT-1.WT	T lymphocytes_c42	WT	11.3587	1.84962
CCTACGTTCTCGTGAA-1.WT	T lymphocytes_c42	WT	12.0519	1.80879
GAGACTTGTCCTGTTC-1.WT	T lymphocytes_c42	WT	12.9034	1.62311
TCTGGCTCACCATAAC-1.WT	T lymphocytes_c42	WT	11.5942	1.6523
TAAGCACCAAGCGGAT-1.WT	T lymphocytes_c42	WT	13.3141	1.5744
AAGTGAATCAATCGGT-1.WT	T lymphocytes_c42	WT	12.8772	1.58209
CAGCGTGTCCCTTCCC-1.MAS	T lymphocytes_c42	MAS	10.6286	0.858939
GTGTGGCTCGACATAC-1.MAS	T lymphocytes_c42	MAS	10.6651	1.04874
ATCTCTATCCGATGCG-1.WT	T lymphocytes_c42	WT	13.7484	1.37507
CAAGGGAGTAACACGG-1.WT	T lymphocytes_c42	WT	12.6256	1.01883
CGGACACAGAGGATGA-1.WT	T lymphocytes_c42	WT	12.7673	1.38716
CTGGCAGCATGAGGGT-1.WT	T lymphocytes_c42	WT	12.8045	1.22553
TCAATCTGTTGATCGT-1.WT	T lymphocytes_c42	WT	10.7799	1.58435
ATGCATGAGAGGCTGT-1.WT	T lymphocytes_c42	WT	11.8869	1.61078
CTGCCATAGGTAGTCG-1.MAS	T lymphocytes_c42	MAS	12.7408	0.321235
CATACCCAGTTATGGA-1.MAS	T lymphocytes_c42	MAS	12.1234	0.414248
GCAGGCTGTCGTCATA-1.MAS	T lymphocytes_c42	MAS	10.8575	0.958226
GGGACCTTCTTTCAGT-1.MAS	T lymphocytes_c42	MAS	11.7174	0.345041
GTGTTCCTCGTGTCAA-1.WT	T lymphocytes_c42	WT	12.7085	1.79517
TACCTCGAGCAAGTGC-1.WT	T lymphocytes_c42	WT	10.7911	1.3084
TTGTTCACAGTCCCGA-1.MAS	T lymphocytes_c42	MAS	11.4886	1.6737
TGCTTCGGTACTCCGG-1.MAS	T lymphocytes_c42	MAS	12.128	0.350253
CTTCGGTTCTTCGTGC-1.WT	T lymphocytes_c42	WT	13.1623	1.79187
CACATGATCTGGGCGT-1.WT	T lymphocytes_c42	WT	13.0458	1.83238
GTGTGATGTCAAGGCA-1.WT	T lymphocytes_c42	WT	11.6918	0.952286
GGTGGCTTCTCCATAT-1.MAS	T lymphocytes_c42	MAS	12.5037	0.721805
GTCAAACTCATCGACA-1.WT	T lymphocytes_c42	WT	3.92831	-8.3572
ACACGCGGTTCACCGG-1.WT	T lymphocytes_c42	WT	11.2378	1.5144
GAATAGATCGAGAATA-1.WT	T lymphocytes_c42	WT	13.4132	1.31907
TGGAGGATCTAGACCA-1.WT	T lymphocytes_c42	WT	12.8723	1.69272
ACCCTCAAGTATCTGC-1.WT	T lymphocytes_c42	WT	11.9788	1.04739
CTAACCCGTAGCTGAG-1.WT	T lymphocytes_c42	WT	12.9621	1.249
TCCACCAGTTAGAGTA-1.WT	T lymphocytes_c42	WT	11.5085	0.255739
TGTGATGCAAGACTGG-1.WT	T lymphocytes_c42	WT	12.4925	0.807707
ATCCACCGTTTGATCG-1.WT	T lymphocytes_c42	WT	12.9328	1.22269
CGCCATTCACCCTCTA-1.WT	T lymphocytes_c42	WT	13.274	1.82466
TTTCCTCGTGTTCGTA-1.WT	T lymphocytes_c42	WT	4.38962	-8.22272
TCACGGGTCCTACCGT-1.WT	T lymphocytes_c42	WT	11.772	1.97341
GGAGCAAAGCAGCGAT-1.MAS	T lymphocytes_c42	MAS	12.2596	0.913728
CACATGATCACTGGGC-1.WT	T lymphocytes_c42	WT	4.12241	-8.35702
TCGGGCAAGTAGCAAT-1.MAS	T lymphocytes_c42	MAS	12.4076	0.990669
GTTCTATTCGCCAGTG-1.WT	T lymphocytes_c42	WT	11.5206	0.719353
TCTATCACAGAGGGTT-1.WT	T lymphocytes_c42	WT	13.0664	1.54138
CGTAAGTGTTTGGGTT-1.WT	T lymphocytes_c42	WT	13.1001	1.27566
TCCCAGTGTCTAGATC-1.WT	T lymphocytes_c42	WT	11.5565	1.75598
GTTCTATTCAGTCTTT-1.WT	T lymphocytes_c42	WT	12.8195	1.8194
AGTGATCCACTAGTAC-1.MAS	T lymphocytes_c42	MAS	11.0333	1.00142
TCGGGCACAATCTGCA-1.WT	T lymphocytes_c42	WT	11.7651	2.45293
AAGATAGCATTCCTAT-1.MAS	T lymphocytes_c42	MAS	12.3664	-0.224513
CTCAACCGTCTGTGGC-1.WT	T lymphocytes_c42	WT	13.0732	1.68789
AGGGAGTGTTTGGCTA-1.WT	T lymphocytes_c42	WT	10.3778	1.06145
GGTGATTTCAGCCTTC-1.WT	T lymphocytes_c42	WT	13.1896	1.88353
AATCGACGTAGCGAGT-1.MAS	T lymphocytes_c42	MAS	12.9225	0.84367
TCGACGGCATACAGAA-1.MAS	T lymphocytes_c42	MAS	12.653	0.253018
TGGATCATCCGACGGT-1.WT	T lymphocytes_c42	WT	12.7388	1.50681
TCTGCCAAGCGCCGTT-1.WT	T lymphocytes_c42	WT	12.4249	1.32535
TATTCCAGTTGCTGAT-1.WT	T lymphocytes_c42	WT	11.7938	1.28701
CAGTGCGGTTTGGGTT-1.MAS	T lymphocytes_c42	MAS	10.7511	1.03906
TACGTCCCAACTGCTA-1.WT	T lymphocytes_c42	WT	12.1562	1.30714
AACCATGTCATTTCGT-1.WT	T lymphocytes_c42	WT	10.9201	0.347148
AACAAAGGTTGGATCT-1.MAS	T lymphocytes_c42	MAS	13.2088	0.437264
TGGCGTGTCACCATAG-1.WT	T lymphocytes_c42	WT	11.0503	1.12803
TACAACGAGAGAAGGT-1.MAS	T lymphocytes_c42	MAS	12.9563	0.954466
GAGTTGTAGGAACTAT-1.WT	T lymphocytes_c42	WT	11.1036	1.41167
AACGGGACAATCTAGC-1.WT	T lymphocytes_c42	WT	13.2184	1.77621
CACTGAAGTGTTCAGT-1.WT	T lymphocytes_c42	WT	10.9864	1.54752
GTTGCTCAGGGTCTTT-1.MAS	T lymphocytes_c42	MAS	12.4637	1.07733
CATACTTGTAAGGTCG-1.MAS	T lymphocytes_c42	MAS	12.5761	0.868097
TGGGCGTAGCCAGAGT-1.WT	T lymphocytes_c42	WT	12.3355	0.261594
ATTCCTACATAGGTAA-1.WT	T lymphocytes_c42	WT	10.9644	2.01923
CAGATCAGTGTTTCTT-1.MAS	T lymphocytes_c42	MAS	12.8162	1.3273
CTCTCAGAGCACCAGA-1.MAS	T lymphocytes_c42	MAS	10.3995	0.716083
TTTCCTCTCTTACACT-1.WT	T lymphocytes_c42	WT	10.6356	1.63304
TGAACGTGTGGACTAG-1.WT	T lymphocytes_c42	WT	4.28768	-8.34593
CCTCCTCGTCATAAAG-1.WT	T lymphocytes_c42	WT	11.0802	1.83206
GTTAGTGGTGTATCCA-1.WT	T lymphocytes_c42	WT	4.67731	-7.65949
AGATAGAAGGCATTTC-1.WT	T lymphocytes_c42	WT	4.45688	-7.88233
GTCATCCCACGCGCAT-1.WT	T lymphocytes_c42	WT	13.6046	1.85999
AATTCCTAGGCGTCCT-1.WT	T lymphocytes_c42	WT	11.9701	0.620779
GATGGAGCATAGCTGT-1.WT	T lymphocytes_c42	WT	12.51	1.7489
AACACACGTGCATCTA-1.WT	T lymphocytes_c42	WT	13.3342	1.37198
CAGCCAGTCAGCGCAC-1.MAS	T lymphocytes_c42	MAS	11.8613	0.205131
TCCCAGTAGAGAGCAA-1.MAS	T lymphocytes_c42	MAS	12.2798	0.57822
TTGGATGTCGACTCCT-1.WT	T lymphocytes_c42	WT	12.6003	1.13949
CTGCCATCAAGGTACG-1.MAS	T lymphocytes_c42	MAS	12.5428	0.721165
ATCCCTGGTGTTCATG-1.WT	T lymphocytes_c42	WT	10.2043	0.609137
ACAGCCGCATGGCCCA-1.WT	T lymphocytes_c42	WT	13.5174	1.39409
AATGAAGTCAGACTGT-1.MAS	T lymphocytes_c42	MAS	12.2396	0.520778
TAAGTCGAGGGTCACA-1.WT	T lymphocytes_c42	WT	12.6579	1.57267
CTTGATTTCCAACTGA-1.MAS	T lymphocytes_c42	MAS	11.9668	1.34634
AGTACTGAGAAGTCTA-1.MAS	T lymphocytes_c42	MAS	10.942	1.29597
GGGTTTATCTACTGCC-1.MAS	T lymphocytes_c42	MAS	11.8838	0.661727
GTTTGGATCCGCACGA-1.WT	T lymphocytes_c42	WT	12.7391	1.36475
GTCACTCCAGCTAACT-1.WT	T lymphocytes_c42	WT	13.1591	1.84042
ATTCCTAGTCGGTAAG-1.WT	T lymphocytes_c42	WT	12.6657	1.22985
GTACAACCAGCCGTCA-1.MAS	T lymphocytes_c42	MAS	12.2073	0.0351004
GGTAGAGGTCGCACGT-1.WT	T lymphocytes_c42	WT	12.9271	1.4608
GTGGAGAAGGGCAGAG-1.MAS	T lymphocytes_c42	MAS	10.648	0.640471
CTACGGGCAGAGGGTT-1.WT	T lymphocytes_c42	WT	12.4027	0.856859
GGGCTCAGTCAGGTAG-1.WT	T lymphocytes_c42	WT	11.6971	1.40287
GAAGGACAGCTTCTAG-1.MAS	T lymphocytes_c42	MAS	10.6687	1.07805
GTCTACCCATGCAGGA-1.WT	T lymphocytes_c42	WT	13.5138	1.17629
ACGATGTAGCCTTTGA-1.MAS	T lymphocytes_c42	MAS	10.578	1.05158
TAACGACAGATAACAC-1.WT	T lymphocytes_c42	WT	4.66064	-7.85057
GGGAAGTCATCGAAGG-1.MAS	T lymphocytes_c42	MAS	12.0229	0.758184
CTCCTTTAGGTCACTT-1.WT	T lymphocytes_c42	WT	12.7435	1.31575
CTAGACACATCTCAAG-1.WT	T lymphocytes_c42	WT	12.5426	1.84343
ATTCCTAGTGGGTCAA-1.MAS	T lymphocytes_c42	MAS	6.04212	1.04555
ACCTACCAGATTAGAC-1.WT	T lymphocytes_c42	WT	12.6938	1.06482
CGGCAGTGTGACAGGT-1.WT	T lymphocytes_c42	WT	12.4015	0.612931
AGCGCTGGTGTCCTAA-1.MAS	T lymphocytes_c42	MAS	11.9645	0.127572
CGTAATGAGTCTAGAA-1.MAS	T lymphocytes_c42	MAS	12.7451	0.663871
GGGAGTATCGACGATT-1.MAS	T lymphocytes_c42	MAS	10.6697	0.862077
CTCCTTTGTTCCAGGC-1.MAS	T lymphocytes_c42	MAS	12.2529	0.463013
CCTATCGCAGGACTAG-1.MAS	T lymphocytes_c42	MAS	11.8356	0.690458
TTCTGTAAGATGTTCC-1.WT	T lymphocytes_c42	WT	13.1112	1.14854
ATGGGTTGTTAGAAGT-1.MAS	T lymphocytes_c42	MAS	10.2733	0.808503
TTACCATAGACCATAA-1.WT	T lymphocytes_c42	WT	10.5377	1.51777
GAACGTTGTCGCCACA-1.WT	T lymphocytes_c42	WT	11.5395	1.61837
TATCTGTTCATTGCGA-1.WT	T lymphocytes_c42	WT	12.8905	1.86419
CGACAGCAGTAGCCAG-1.WT	T lymphocytes_c42	WT	12.6928	0.395051
TGTCCCAAGTCCTGCG-1.WT	T lymphocytes_c42	WT	11.7997	1.91105
TGGAGAGAGTGGAATT-1.WT	T lymphocytes_c42	WT	10.5896	1.02806
ACCTGTCGTCGTACTA-1.MAS	T lymphocytes_c42	MAS	10.7015	1.22411
GAGCTGCTCGCATTAG-1.WT	T lymphocytes_c42	WT	12.276	1.29379
TATCTTGCACGCGTGT-1.MAS	T lymphocytes_c42	MAS	12.1558	0.15574
CACGAATCAGAGCGTA-1.WT	T lymphocytes_c42	WT	12.2057	1.0549
CTGATCCCACCTGATA-1.MAS	T lymphocytes_c42	MAS	11.7508	0.0476732
CATTCATTCCTTATGT-1.WT	T lymphocytes_c42	WT	10.3868	1.15801
CAGGCCAGTCTGTGCG-1.WT	T lymphocytes_c42	WT	5.22464	1.07334
CCTCTAGCAACCTAAC-1.WT	T lymphocytes_c42	WT	12.2771	0.538722
GCTTGGGGTCTACTGA-1.MAS	T lymphocytes_c42	MAS	11.6481	0.607916
TACTTACTCTCTGCCA-1.WT	T lymphocytes_c42	WT	12.3634	0.164581
TTGACCCAGATTTGCC-1.MAS	T lymphocytes_c42	MAS	12.1022	-0.116059
CTAGGTAAGCTAAACA-1.WT	T lymphocytes_c42	WT	13.0526	1.30031
TTCAATCAGAGAGCGG-1.MAS	T lymphocytes_c42	MAS	3.95057	-7.95294
GTCGTTCAGAGGCGTT-1.MAS	T lymphocytes_c42	MAS	12.858	0.811994
GTAACCACAGTCACGC-1.WT	T lymphocytes_c42	WT	12.9312	1.67351
TTCCTAATCGGTTCAA-1.MAS	T lymphocytes_c42	MAS	12.1126	0.152449
CAGCAGCTCATTATCC-1.MAS	T lymphocytes_c42	MAS	12.1723	0.647403
AGCGTCGGTCCATACA-1.WT	T lymphocytes_c42	WT	10.4139	0.722324
CATGCTCAGCTCCACG-1.WT	T lymphocytes_c42	WT	13.2507	0.893136
GTCATTTTCCCTCGAT-1.MAS	T lymphocytes_c42	MAS	12.8359	0.848586
CAACAACCAGCAGTTT-1.WT	T lymphocytes_c42	WT	4.07852	-8.3387
GTGCGTGAGTCGAGGT-1.WT	T lymphocytes_c42	WT	13.2521	1.76957
ACATCGACAGCGTAGA-1.WT	T lymphocytes_c42	WT	11.8582	1.41167
AATGACCGTTTCTATC-1.WT	T lymphocytes_c42	WT	12.3518	0.922456
AACCACATCGACATCA-1.MAS	T lymphocytes_c42	MAS	8.19558	6.80774
TCCGGGAAGTCACAGG-1.MAS	T lymphocytes_c42	MAS	8.10323	7.00512
TGCAGTATCCATATGG-1.WT	T lymphocytes_c42	WT	11.0584	2.34685
CAACCTCTCACTAGCA-1.WT	T lymphocytes_c42	WT	-0.427506	-12.4485
ATGTCTTAGTGACACG-1.WT	T lymphocytes_c42	WT	13.3186	1.73931
TCCTCCCCAGGTCAGA-1.WT	T lymphocytes_c42	WT	12.4966	1.03465
GTTAGTGGTACGGTTT-1.WT	T lymphocytes_c42	WT	12.2236	1.48538
AAACGAAGTCACGCTG-1.WT	T lymphocytes_c42	WT	12.8519	1.29576
TCCATCGCATGACTGT-1.WT	T lymphocytes_c42	WT	4.6121	-7.82791
TGCAGGCGTCATCACA-1.WT	T lymphocytes_c42	WT	10.8254	0.917514
AAACGCTAGGTGCTAG-1.WT	T lymphocytes_c42	WT	11.6883	-0.00885723
AAGACAAAGCCGATTT-1.MAS	T lymphocytes_c42	MAS	12.8904	0.403194
TACGCTCGTGTTCATG-1.WT	T lymphocytes_c42	WT	13.1774	1.97469
CTTTCAAAGGGCTAAC-1.WT	T lymphocytes_c42	WT	4.18326	-8.24525
GACCCAGAGTAGTGCG-1.MAS	T lymphocytes_c42	MAS	10.4014	-0.570305
AGATGCTTCGAATGCT-1.WT	T lymphocytes_c42	WT	10.4201	1.04716
CCCTAACGTTTCTATC-1.WT	T lymphocytes_c42	WT	8.12831	6.98955
TATATCCAGATGAATC-1.MAS	T lymphocytes_c42	MAS	11.8046	0.64498
AGACCATCAGGCTATT-1.MAS	T lymphocytes_c42	MAS	12.0587	0.112729
CTCATCGTCCACTGGG-1.MAS	T lymphocytes_c42	MAS	10.0413	0.680953
TCGAACATCCAAAGGG-1.MAS	T lymphocytes_c42	MAS	12.7478	0.474981
GTGCACGGTGGACCAA-1.WT	T lymphocytes_c42	WT	4.32147	-8.0067
CTTAGGAAGTCATGAA-1.WT	T lymphocytes_c42	WT	10.296	0.716366
ACAAGCTAGGACTATA-1.MAS	T lymphocytes_c42	MAS	10.0932	0.479054
TCGAACATCAAGATAG-1.MAS	T lymphocytes_c42	MAS	10.1815	0.578767
CCTCACATCTTTCAGT-1.WT	T lymphocytes_c42	WT	5.56396	0.867491
TCGAACAAGTTATGGA-1.WT	T lymphocytes_c42	WT	12.3387	1.23728
ATGGATCTCACACCCT-1.MAS	T lymphocytes_c42	MAS	11.5813	0.33686
CGAGTGCCAGACCAGA-1.WT	T lymphocytes_c42	WT	10.3994	0.794153
TCATATCGTTCTGAGT-1.WT	T lymphocytes_c42	WT	4.05095	-8.41956
TTCCAATCATGTGGCC-1.WT	T lymphocytes_c42	WT	11.042	1.72655
GTGTTAGGTGGATTTC-1.WT	T lymphocytes_c42	WT	12.4412	1.02112
GCATCGGAGAGGATCC-1.WT	T lymphocytes_c42	WT	12.4651	1.00422
GCCAACGAGCCTCCAG-1.WT	T lymphocytes_c42	WT	11.7234	0.706845
TTACCATAGATGCTTC-1.WT	T lymphocytes_c42	WT	-6.97503	-3.85464
TCGAACAAGGTGCTAG-1.WT	T lymphocytes_c42	WT	-6.65737	4.32033
ATGGAGGAGTGAACAT-1.WT	T lymphocytes_c42	WT	16.9256	11.645
GATCGTAGTAGACGTG-1.WT	T lymphocytes_c42	WT	12.1044	1.25267
ATGAGGGCAGAATGTA-1.WT	T lymphocytes_c42	WT	4.23401	-8.24723
CGTAAGTCACCGTACG-1.WT	T lymphocytes_c42	WT	10.3753	0.762457
ATGATCGCACTCCTGT-1.WT	T lymphocytes_c42	WT	10.3342	0.584664
GACTATGGTATCGAGG-1.WT	T lymphocytes_c42	WT	11.88	1.7611
CGAATTGAGGTCATAA-1.WT	T lymphocytes_c42	WT	12.7951	1.5356
TAACGACTCCGGTTCT-1.MAS	T lymphocytes_c42	MAS	11.8504	0.795572
ATGCCTCCATGACGTT-1.MAS	T lymphocytes_c42	MAS	12.4578	1.02658
ACCTGTCGTACGATGG-1.WT	T lymphocytes_c42	WT	11.4932	2.09287
TCTTGCGCACTCGATA-1.WT	T lymphocytes_c42	WT	11.4731	0.414419
CTGCCATAGCATCCCG-1.WT	T lymphocytes_c42	WT	12.7281	0.479537
CCGTGAGGTATTGGCT-1.MAS	T lymphocytes_c42	MAS	11.5447	0.818715
CCTCCTCTCAAACGAA-1.MAS	T lymphocytes_c42	MAS	10.2498	0.725638
TCCATCGCAACGGCTC-1.MAS	T lymphocytes_c42	MAS	11.9032	0.226395
AACAGGGAGCAATAAC-1.MAS	T lymphocytes_c42	MAS	7.9619	7.30997
TACCCGTGTTAGGGTG-1.WT	T lymphocytes_c42	WT	3.82692	-8.60061
ACAAAGAGTGAGTTGG-1.WT	T lymphocytes_c42	WT	4.41588	-8.26656
CGTTGGGCATGGGAAC-1.WT	T lymphocytes_c42	WT	11.9685	1.43122
AAGACTCTCCACGTGG-1.WT	T lymphocytes_c42	WT	10.6803	1.26623
GTGTCCTCATATCTGG-1.WT	T lymphocytes_c42	WT	12.2987	1.4803
CCTACGTTCGTCGCTT-1.WT	T lymphocytes_c42	WT	4.2705	-8.36996
GAGACCCTCCGTATAG-1.WT	T lymphocytes_c42	WT	12.0019	0.236783
GCACGGTAGTTTGAGA-1.WT	T lymphocytes_c42	WT	13.1547	1.40257
GATAGAAGTTTCCCAC-1.WT	T lymphocytes_c42	WT	12.1882	0.802558
TTACTGTGTTCTCGTC-1.MAS	T lymphocytes_c42	MAS	11.7236	0.558922
GTGCTGGGTAACATGA-1.MAS	T lymphocytes_c42	MAS	10.0914	0.78801
TCACAAGCAGAGCGTA-1.MAS	T lymphocytes_c42	MAS	-7.04785	-3.79446
TATTTCGGTGGCATCC-1.WT	T lymphocytes_c42	WT	12.6619	11.4554
ATCGGCGTCTGGCCGA-1.WT	T lymphocytes_c42	WT	12.6124	1.37219
CGAGTGCAGAGATCGC-1.MAS	T lymphocytes_c42	MAS	10.9808	1.33752
GAGTCTAAGTCATGAA-1.WT	T lymphocytes_c42	WT	10.6091	1.01845
GTGTGATAGCCACCGT-1.WT	T lymphocytes_c42	WT	12.4181	1.56686
TTGACCCAGTACCATC-1.WT	T lymphocytes_c42	WT	13.1133	1.23268
GATTGGTAGCACTCTA-1.WT	T lymphocytes_c42	WT	-0.448473	-12.0284
GCTCAAAGTTAAGAAC-1.MAS	T lymphocytes_c42	MAS	11.9052	0.55753
TTGGGTACAGAAGTGC-1.MAS	T lymphocytes_c42	MAS	11.7954	0.689283
GAGGCCTAGATACAGT-1.WT	T lymphocytes_c42	WT	-7.01695	-3.40851
AACAACCTCAAAGAAC-1.WT	T lymphocytes_c42	WT	12.9864	1.9212
TACCTCGCATGCTGCG-1.WT	T lymphocytes_c42	WT	10.1765	0.592326
CTGTATTAGTAGTCCT-1.WT	T lymphocytes_c42	WT	11.7535	1.27813
CTGTACCCAAATGATG-1.WT	T lymphocytes_c42	WT	4.71587	-7.76949
ACCATTTCACTGCGAC-1.WT	T lymphocytes_c42	WT	4.52866	-8.20814
ACAAGCTTCCCAACTC-1.WT	T lymphocytes_c42	WT	10.1594	0.674995
TCAGGTATCCTCACTG-1.WT	T lymphocytes_c42	WT	12.5996	1.58072
AGAAGTAGTGCGGCTT-1.WT	T lymphocytes_c42	WT	-7.1532	-3.74952
CGATCGGGTCCACTCT-1.WT	T lymphocytes_c42	WT	12.5614	0.369822
AGATAGATCCACATAG-1.MAS	T lymphocytes_c42	MAS	11.8812	-0.0522054
ACGATGTGTGATACAA-1.WT	T lymphocytes_c42	WT	-7.10477	-3.7079
CGACAGCGTAGACGTG-1.WT	T lymphocytes_c42	WT	10.678	0.733802
AACCTGATCATTTGTC-1.WT	T lymphocytes_c42	WT	5.20434	1.03652
TCTTTGACAGTAACGG-1.WT	T lymphocytes_c42	WT	4.95377	1.09185
CATTGCCAGAATTGTG-1.WT	T lymphocytes_c42	WT	10.6389	1.14467
TTCAATCCATCAGCTA-1.WT	T lymphocytes_c42	WT	-6.93803	-3.46731
TTGAACGAGTAAGAGG-1.WT	T lymphocytes_c42	WT	12.4302	1.61069
CGATCGGTCCGTAGGC-1.MAS	T lymphocytes_c42	MAS	-4.25114	14.8356
GTAAGTCGTTAGTCGT-1.WT	T lymphocytes_c42	WT	11.9456	0.549446
TGATCAGGTATGAGCG-1.MAS	T lymphocytes_c42	MAS	11.9197	-0.00481987
GCAGTTAAGCTGTTAC-1.WT	T lymphocytes_c42	WT	12.5036	1.90507
CCGGTAGCATAGATGA-1.WT	T lymphocytes_c42	WT	13.0241	1.75761
GTTAGACCATACGCAT-1.MAS	T lymphocytes_c42	MAS	11.7016	0.673686
TACTTCAAGAATCGAT-1.WT	T lymphocytes_c42	WT	12.3113	11.2898
TGTGTGAGTCCCTAAA-1.WT	T lymphocytes_c42	WT	12.5504	10.9981
TCCTTCTCAATGTGGG-1.MAS	T lymphocytes_c42	MAS	11.8584	0.242717
GTGCACGCACTGCTTC-1.WT	T lymphocytes_c42	WT	10.2459	0.819676
AGGGTTTAGAATTGCA-1.WT	T lymphocytes_c42	WT	11.8324	1.61601
GGAACCCTCATGGGAG-1.WT	T lymphocytes_c42	WT	10.142	1.02699
TTTGGTTAGGCATCTT-1.MAS	T lymphocytes_c42	MAS	11.71	0.467412
ACGGTCGTCCGCGAGT-1.WT	T lymphocytes_c42	WT	11.0361	0.816405
GTCTTTACACTAAACC-1.MAS	T lymphocytes_c42	MAS	9.87432	0.295731
GTCTTTACAACAGCCC-1.WT	T lymphocytes_c42	WT	4.79537	1.17676
CGCATAATCGGAGTGA-1.WT	T lymphocytes_c42	WT	12.2347	1.39041
TATTTCGCATGACTCA-1.WT	T lymphocytes_c42	WT	12.1934	1.54204
GACTTCCCAGGTTCAT-1.WT	T lymphocytes_c42	WT	3.47034	-8.85349
ATGTCTTCATTACTCT-1.MAS	T lymphocytes_c42	MAS	11.8468	0.577054
GGGTGTCGTCACTTCC-1.WT	T lymphocytes_c42	WT	4.44898	-8.07946
CTCCTCCGTTGGCCTG-1.WT	T lymphocytes_c42	WT	10.4165	0.336914
CGGGTCAGTTATCTTC-1.WT	T lymphocytes_c42	WT	12.0466	0.38143
GCCATGGAGACAGCTG-1.WT	T lymphocytes_c42	WT	11.3246	-0.41989
TTGAGTGAGTAAGAGG-1.WT	T lymphocytes_c42	WT	10.2885	0.0130935
ACGTAACTCAAGCCCG-1.WT	T lymphocytes_c42	WT	4.66487	1.35122
GGTAGAGTCCATGCAA-1.WT	T lymphocytes_c42	WT	10.7611	1.20984
ATCGTCCTCACGGAGA-1.WT	T lymphocytes_c42	WT	4.16119	-8.09372
AATCGACGTTCGAACT-1.WT	T lymphocytes_c42	WT	3.56159	-8.50942
CAGGGCTAGCTAGAGC-1.MAS	T lymphocytes_c42	MAS	-7.40328	-2.90325
GATCATGGTTTGGAGG-1.MAS	T lymphocytes_c42	MAS	-3.4292	14.6777
TGGGCTGCAGCATTGT-1.WT	T lymphocytes_c42	WT	4.66849	-7.652
TCTGCCACATCGCTAA-1.WT	T lymphocytes_c42	WT	4.35282	-8.18546
CTCTCGACAGGGTTGA-1.MAS	T lymphocytes_c42	MAS	-3.52276	14.9294
ACATGCACATGTGACT-1.WT	T lymphocytes_c42	WT	3.68917	-9.02313
GTCAAACAGCATGTTC-1.WT	T lymphocytes_c42	WT	4.91807	0.940113
GTGGGAACATACTGTG-1.WT	T lymphocytes_c42	WT	15.9233	11.6541
TCCCACATCCTGTACC-1.WT	T lymphocytes_c42	WT	3.15261	-9.09644
TCACGGGGTAACAGGC-1.MAS	T lymphocytes_c42	MAS	11.8634	0.378256
GTCGAATTCAATCTCT-1.MAS	T lymphocytes_c42	MAS	-3.62743	15.1129
GTAGATCTCGAAGAAT-1.WT	T lymphocytes_c42	WT	3.47979	-8.80748
TTAGGCAAGGCATGCA-1.WT	gamma-delta T cell_c37	WT	11.9257	-1.33935
TTCTTGATCCGCTGTT-1.WT	gamma-delta T cell_c37	WT	12.0053	-1.24279
GCATTAGGTTTCACTT-1.WT	gamma-delta T cell_c37	WT	12.0684	-1.41768
AGTCACACAATATCCG-1.WT	gamma-delta T cell_c37	WT	12.1391	-1.35179
GGTGAAGTCAAGCCAT-1.WT	gamma-delta T cell_c37	WT	12.2167	-1.45486
GAATAGAAGCGAGGAG-1.MAS	gamma-delta T cell_c37	MAS	12.3104	-1.49883
GAGACTTCAGAAGTTA-1.WT	gamma-delta T cell_c37	WT	12.2574	-1.24831
TATTGCTTCCCTATTA-1.WT	gamma-delta T cell_c37	WT	12.0316	-1.26852
CACAGATTCTAGGCCG-1.WT	gamma-delta T cell_c37	WT	12.0974	-1.37761
CCACGAGCAATATCCG-1.WT	gamma-delta T cell_c37	WT	12.2317	-1.4603
GTCGTAAGTATGGAAT-1.WT	gamma-delta T cell_c37	WT	12.1423	-1.30926
AACCACAGTTGGACCC-1.WT	gamma-delta T cell_c37	WT	12.2488	-1.39868
GGGTTATGTACCGGAA-1.WT	gamma-delta T cell_c37	WT	12.1578	-1.24955
AGAGAATGTGGATGAC-1.WT	gamma-delta T cell_c37	WT	12.1098	-1.25068
GCCAACGTCATGCCAA-1.WT	gamma-delta T cell_c37	WT	11.8516	-0.972942
TCCTCTTGTAATCAAG-1.WT	gamma-delta T cell_c37	WT	12.0232	-1.44729
GTGCTTCGTCGTATGT-1.WT	gamma-delta T cell_c37	WT	12.2985	-1.15526
CTCCATGAGTTGCGCC-1.MAS	gamma-delta T cell_c37	MAS	11.1919	-0.487774
CAGCAGCGTAACAGTA-1.WT	gamma-delta T cell_c37	WT	12.2407	-0.802553
GGAGAACCACAGCATT-1.WT	gamma-delta T cell_c37	WT	11.3737	-0.395279
TGTTTGTGTCAGGTAG-1.WT	gamma-delta T cell_c37	WT	12.2075	-1.06882
GGGTTTATCACACCGG-1.WT	gamma-delta T cell_c37	WT	12.272	-1.09167
TGACCCTTCCTCGCAT-1.WT	gamma-delta T cell_c37	WT	12.1791	-1.26406
CATAAGCTCGTTCCCA-1.WT	gamma-delta T cell_c37	WT	12.3318	-1.18756
TTTACTGGTCATCGGC-1.WT	gamma-delta T cell_c37	WT	11.6965	-0.904664
GTAGAAATCAGGGTAG-1.MAS	gamma-delta T cell_c37	MAS	11.6942	-0.609877
TCTATCAAGAGGGTGG-1.WT	gamma-delta T cell_c37	WT	11.9199	-1.0928
GGAGGATAGAGCTGCA-1.MAS	gamma-delta T cell_c37	MAS	11.6296	-0.952038
CTTTCAATCTCGTGAA-1.MAS	gamma-delta T cell_c37	MAS	12.2186	-0.864389
ATCGATGGTGGGACAT-1.WT	gamma-delta T cell_c37	WT	12.2898	-0.872709
TCGGGCATCGGAGTGA-1.WT	gamma-delta T cell_c37	WT	12.158	-1.17476
CATACAGCATAGTCGT-1.MAS	gamma-delta T cell_c37	MAS	11.7763	-1.09093
TACTTCAAGGATACGC-1.WT	gamma-delta T cell_c37	WT	12.2061	-1.45226
GCCTGTTAGAACGCGT-1.WT	gamma-delta T cell_c37	WT	11.5879	-0.779535
TGAGTCATCTCCGTGT-1.WT	gamma-delta T cell_c37	WT	12.3519	-1.08962
TTGTGTTGTAGATCGG-1.WT	gamma-delta T cell_c37	WT	11.7189	-0.974086
CGTTGGGCAGTGGGTA-1.MAS	gamma-delta T cell_c37	MAS	11.1873	-0.647424
GCTGGGTCAGAGTGAC-1.WT	gamma-delta T cell_c37	WT	11.6844	-0.933904
AATAGAGGTCTTTATC-1.WT	gamma-delta T cell_c37	WT	11.9256	-0.642563
AGTAGTCTCCGCATAA-1.MAS	gamma-delta T cell_c37	MAS	11.6241	-0.711995
ACAACCATCACCTGTC-1.WT	gamma-delta T cell_c37	WT	11.7434	-0.835734
GTGTTCCGTACTAACC-1.WT	gamma-delta T cell_c37	WT	11.6272	-0.837692
AGTGACTTCGTTGTGA-1.MAS	gamma-delta T cell_c37	MAS	11.5028	-0.710553
TAGACCATCCTCTTTC-1.WT	gamma-delta T cell_c37	WT	12.1895	-1.13156
TCAAGCAGTAGAGCTG-1.WT	gamma-delta T cell_c37	WT	11.5663	-0.616816
GAATCACGTTCGAAGG-1.WT	gamma-delta T cell_c37	WT	11.6559	-0.460405
CAGGCCAGTTGAAGTA-1.WT	gamma-delta T cell_c37	WT	11.9162	-0.405766
CCAATTTGTACTCGTA-1.WT	gamma-delta T cell_c37	WT	11.914	-0.670482
AGGCATTGTGCGAACA-1.WT	gamma-delta T cell_c37	WT	11.5763	-0.406572
ACTCCCATCTTGTTAC-1.WT	gamma-delta T cell_c37	WT	11.8133	-0.396332
AATGGCTAGCTTTCCC-1.WT	gamma-delta T cell_c37	WT	12.0566	-0.223223
CCCTAACCATAAGCAA-1.MAS	gamma-delta T cell_c37	MAS	11.4371	-0.489472
TGGGCGTCATGAGAAT-1.WT	gamma-delta T cell_c37	WT	10.6929	-0.516174
GCATTAGCAACGATCT-1.WT	gamma-delta T cell_c37	WT	-6.3288	-3.04426
TGCACGGTCAGTGATC-1.WT	gamma-delta T cell_c37	WT	12.3231	0.0771257
CAACGGCGTACCTGTA-1.MAS	gamma-delta T cell_c37	MAS	11.6398	-0.86914
GGAGCAAGTATGACAA-1.WT	gamma-delta T cell_c37	WT	12.281	-0.289242
CAGGTATCACGACTAT-1.WT	gamma-delta T cell_c37	WT	11.5185	-0.522779
GTAATGCAGTCAAGCG-1.MAS	gamma-delta T cell_c37	MAS	9.48784	-0.847702
AGTAGCTGTTATCCAG-1.WT	gamma-delta T cell_c37	WT	11.2875	-0.279008
TGGAACTTCACGGGAA-1.WT	gamma-delta T cell_c37	WT	11.3009	-0.645765
TGGATCATCATTCGTT-1.MAS	gamma-delta T cell_c37	MAS	11.6648	-0.545187
TGCGACGCAGTGGGTA-1.WT	gamma-delta T cell_c37	WT	-5.91793	-1.24817
AGAGCAGAGAGATCGC-1.MAS	gamma-delta T cell_c37	MAS	4.0102	-8.19571
CGAGTTATCCCAGGCA-1.WT	gamma-delta T cell_c37	WT	11.4135	-0.409333
CTTCGGTAGCTGACTT-1.WT	gamma-delta T cell_c37	WT	11.9873	-0.390086
CTGGTCTGTCACTTAG-1.MAS	gamma-delta T cell_c37	MAS	11.223	-0.517594
GGGAAGTTCGCGGACT-1.MAS	gamma-delta T cell_c37	MAS	11.2275	-0.478722
CCCTCTCAGGATGGCT-1.MAS	gamma-delta T cell_c37	MAS	11.9182	-0.266464
TGCGGGTGTCACCGCA-1.WT	gamma-delta T cell_c37	WT	11.2549	-0.478191
TAGTGCAGTGTCCATA-1.MAS	gamma-delta T cell_c37	MAS	11.913	0.273698
CAACCTCCAAGCCTGC-1.WT	gamma-delta T cell_c37	WT	8.10032	7.01677
ACTGTCCCATCATTGG-1.WT	gamma-delta T cell_c37	WT	10.8785	-0.645088
CTGAGGCAGGCCTTCG-1.MAS	gamma-delta T cell_c37	MAS	11.9529	-0.065091
GCCAGTGGTTCGCGTG-1.WT	gamma-delta T cell_c37	WT	11.4218	-0.149215
GGGACAAAGGCATGCA-1.MAS	gamma-delta T cell_c37	MAS	11.7974	-0.22283
TTTCAGTCACTCCCTA-1.WT	gamma-delta T cell_c37	WT	12.4101	0.47936
CATACCCAGAGTGTGC-1.WT	gamma-delta T cell_c37	WT	11.4185	-0.227475
ATTATCCTCCTAAACG-1.MAS	gamma-delta T cell_c37	MAS	11.516	-0.198537
AGGATCTGTATTTCCT-1.WT	gamma-delta T cell_c37	WT	11.323	-0.324497
ATTCCTAAGGGCGAAG-1.MAS	gamma-delta T cell_c37	MAS	11.7216	-0.138853
CGAATTGAGCCTTCTC-1.WT	gamma-delta T cell_c37	WT	11.2314	-0.399793
AGAAGCGTCATGAGGG-1.MAS	gamma-delta T cell_c37	MAS	11.1842	-0.69489
TGTCAGAAGGAATTAC-1.WT	gamma-delta T cell_c37	WT	12.4522	0.383547
GCCATTCCAGCGCGTT-1.WT	gamma-delta T cell_c37	WT	9.60701	0.130347
CACTGGGGTGAGATCG-1.MAS	megakaryocytes_c23	MAS	2.68163	7.51397
ATAGACCCATGACCCG-1.MAS	megakaryocytes_c23	MAS	2.64468	7.58444
ACATCGAGTCCCGGTA-1.MAS	megakaryocytes_c23	MAS	2.71517	7.46748
TCATGGAAGATACAGT-1.MAS	megakaryocytes_c23	MAS	2.82154	7.35117
CTGCGAGAGTAACAGT-1.MAS	megakaryocytes_c23	MAS	2.89092	7.31766
TGGATGTTCATCACAG-1.MAS	megakaryocytes_c23	MAS	2.6144	7.58861
GACGTTACACAGCGCT-1.MAS	megakaryocytes_c23	MAS	2.64537	7.58178
TCAGGTAAGGTCATAA-1.MAS	megakaryocytes_c23	MAS	2.83569	7.35165
TGACGCGCACCATTCC-1.MAS	megakaryocytes_c23	MAS	2.85191	7.39862
ATATCCTGTACCTATG-1.MAS	megakaryocytes_c23	MAS	2.83203	7.40346
AGTGACTGTTCGGACC-1.WT	megakaryocytes_c23	WT	2.67141	7.56375
TCCATGCCAAGTTGGG-1.MAS	megakaryocytes_c23	MAS	2.8088	7.38628
CCACGAGGTCATTGCA-1.MAS	megakaryocytes_c23	MAS	2.67398	7.24249
TTCATTGTCCATGATG-1.WT	megakaryocytes_c23	WT	2.15081	8.20283
CGTAGTATCCGGTTCT-1.WT	AT1 cells_c11	WT	20.3957	-2.25557
GAAACCTCACCGTGGT-1.WT	AT1 cells_c11	WT	19.9914	-2.27008
CCACGTTAGTCAGCGA-1.MAS	AT1 cells_c11	MAS	20.3099	-2.49063
CCGGTGATCCCATACC-1.WT	AT1 cells_c11	WT	20.0757	-2.30713
AAGACTCGTCTAACGT-1.WT	AT1 cells_c11	WT	19.9617	-2.10638
CATGCTCCAGGCACTC-1.WT	AT1 cells_c11	WT	20.1862	-2.48348
GAAATGAGTCGGAACA-1.WT	AT1 cells_c11	WT	20.1939	-2.44741
GCGAGAATCCACGGGT-1.WT	AT1 cells_c11	WT	20.2538	-2.6381
AGAACCTCAGTAACGG-1.WT	AT1 cells_c11	WT	20.1646	-2.28055
TCTGCCAAGTATGACA-1.WT	AT1 cells_c11	WT	20.1631	-2.26947
TGAATCGAGTCGAGGT-1.WT	AT1 cells_c11	WT	20.1774	-2.12415
AATGAAGAGTCTGCGC-1.WT	AT1 cells_c11	WT	20.1375	-2.2816
TGGGTTACAATCGCGC-1.WT	AT1 cells_c11	WT	20.1393	-2.48065
CTAACCCGTTAAGTCC-1.WT	AT1 cells_c11	WT	20.0478	-2.4542
TAACGACTCATTTGCT-1.WT	AT1 cells_c11	WT	20.2739	-2.54412
TTCGATTAGACTTGTC-1.WT	AT1 cells_c11	WT	20.2735	-2.40301
TACGTCCGTATGGTAA-1.WT	AT1 cells_c11	WT	20.2478	-2.41653
AGGACTTCAAATGGAT-1.WT	AT1 cells_c11	WT	19.9947	-2.30243
TCAGTCCTCGCTATTT-1.WT	AT1 cells_c11	WT	20.1775	-2.35838
TACATTCTCATCGTAG-1.MAS	AT1 cells_c11	MAS	20.2776	-2.62774
CCATCACTCTGAACGT-1.WT	AT1 cells_c11	WT	19.9544	-2.19871
TTGAACGTCCGTAGGC-1.WT	AT1 cells_c11	WT	19.7889	-2.30196
CAAGACTTCCGTGTGG-1.MAS	AT1 cells_c11	MAS	19.8494	-2.1794
GGAACCCGTTACGATC-1.WT	AT1 cells_c11	WT	19.7861	-1.99326
TATTCCAAGCTCTTCC-1.WT	AT1 cells_c11	WT	20.0685	-2.64575
CATTCATCACTATCCC-1.WT	AT1 cells_c11	WT	19.8161	-2.06164
GTAACCACAACCAATC-1.WT	AT1 cells_c11	WT	19.8671	-2.41136
TACTTGTGTTCGGTAT-1.WT	AT1 cells_c11	WT	19.8771	-2.21347
CACAGGCCACCGCTGA-1.WT	AT1 cells_c11	WT	19.6853	-2.0166
TGACTCCCACGGTGAA-1.WT	AT1 cells_c11	WT	19.8274	-1.96912
CCGGTAGTCTGCCTGT-1.WT	AT1 cells_c11	WT	20.1756	-1.92478
AAAGGATAGTAAGAGG-1.WT	AT1 cells_c11	WT	20.0943	-1.99679
GGTGAAGCAGGCGATA-1.WT	AT1 cells_c11	WT	19.9562	-2.33723
GCCAACGAGTTTGTCG-1.WT	AT1 cells_c11	WT	20.0177	-2.2064
ATAGACCAGTACCATC-1.WT	AT1 cells_c11	WT	20.1146	-2.42525
TGCAGGCGTTCCGTTC-1.WT	AT1 cells_c11	WT	20.1934	-2.42211
ACTGTCCTCCAATCTT-1.WT	AT1 cells_c11	WT	19.9719	-2.06468
TCACAAGCAAGTATCC-1.WT	AT1 cells_c11	WT	19.8024	-2.37792
TAGACTGTCTAGCCAA-1.WT	AT1 cells_c11	WT	19.7026	-2.31017
CTAACCCCAATGTGGG-1.WT	AT1 cells_c11	WT	19.8108	-1.96772
GACCCTTGTCGCTTAA-1.WT	AT1 cells_c11	WT	19.5992	-2.05573
TACGTCCTCCATTGCC-1.WT	AT1 cells_c11	WT	20.0855	-2.45912
ATTATCCAGCTGTTCA-1.WT	AT1 cells_c11	WT	20.115	-2.43762
CGGGTCAAGAGCATCG-1.WT	AT1 cells_c11	WT	20.0334	-2.40019
ACATGCAGTGAGTAAT-1.WT	AT1 cells_c11	WT	19.6364	-2.04629
TCTACCGTCACCCTGT-1.WT	AT1 cells_c11	WT	19.7682	-2.20587
ACATTTCAGTGGTGAC-1.WT	AT1 cells_c11	WT	19.6945	-2.02207
GGGTTATTCCACAGCG-1.WT	AT1 cells_c11	WT	20.209	-2.5961
AGGACTTGTGTTAACC-1.WT	AT1 cells_c11	WT	19.7211	-2.10832
AGTACTGTCGACATTG-1.WT	AT1 cells_c11	WT	19.7694	-2.2253
CTGTAGAAGTGTTCAC-1.WT	AT1 cells_c11	WT	20.1438	-2.5797
CATGAGTTCTCTCCGA-1.WT	AT1 cells_c11	WT	20.2319	-2.16886
TCAATCTGTTCACCGG-1.WT	AT1 cells_c11	WT	20.0847	-2.36009
CTGTAGAAGCTGTGCC-1.WT	AT1 cells_c11	WT	19.9725	-2.14995
GCATTAGGTCTTCGAA-1.WT	AT1 cells_c11	WT	19.5563	-2.23189
CACTTCGGTATTTCCT-1.WT	AT1 cells_c11	WT	19.8495	-2.16585
TGCAGATCAAGACCGA-1.WT	AT1 cells_c11	WT	19.611	-2.00346
GGCGTCAAGTTAACAG-1.WT	AT1 cells_c11	WT	20.0843	-2.43438
CACACAAGTAATACCC-1.WT	AT1 cells_c11	WT	19.7316	-2.32592
AGTACTGGTTCTGAGT-1.WT	AT1 cells_c11	WT	19.6921	-2.0524
AAGTGAATCCATTCAT-1.WT	AT1 cells_c11	WT	19.8084	-2.01431
ACTCTCGAGTCGGCAA-1.WT	AT1 cells_c11	WT	19.554	-1.96744
TTCACGCTCTGAATGC-1.WT	AT1 cells_c11	WT	19.583	-1.98331
TCACGGGGTAATCAAG-1.WT	AT1 cells_c11	WT	19.686	-2.13998
AGATCGTGTGCGTCGT-1.WT	AT1 cells_c11	WT	19.7161	-2.0833
TGACAGTAGGCGATAC-1.WT	AT1 cells_c11	WT	20.0302	-2.7363
TGGTGATAGGGCTGAT-1.WT	AT1 cells_c11	WT	20.0603	-2.38606
AGTACCATCCAATGCA-1.MAS	AT1 cells_c11	MAS	19.6951	-2.25535
ATGCATGGTTAGTCGT-1.WT	AT1 cells_c11	WT	19.5659	-1.88833
GTCGAATCAGCATGCC-1.WT	AT1 cells_c11	WT	19.9579	-2.40649
GTCTGTCGTATCTCGA-1.WT	AT1 cells_c11	WT	19.7733	-2.15417
GTCTGTCCACGTCGGT-1.WT	AT1 cells_c11	WT	19.7945	-2.0868
GCGTGCAGTAGCTGCC-1.WT	AT1 cells_c11	WT	19.3769	-1.92482
ACATTTCTCTGCACCT-1.WT	AT1 cells_c11	WT	19.8245	-2.54696
CTATCTATCCAACCGG-1.WT	AT1 cells_c11	WT	19.6011	-2.01278
TGGGAAGTCCGCATAA-1.WT	AT1 cells_c11	WT	20.0268	-2.27281
CCCGGAAGTAAGTTGA-1.WT	AT1 cells_c11	WT	19.658	-2.08174
CTCAACCTCAAGCGTT-1.WT	AT1 cells_c11	WT	20.0952	-2.27008
AGTCATGTCCGACGGT-1.WT	AT1 cells_c11	WT	19.8964	-2.27157
CTGGACGAGTGCTAGG-1.MAS	AT1 cells_c11	MAS	19.9918	-2.29187
TTCACGCCAGTATACC-1.WT	AT1 cells_c11	WT	19.6086	-2.0376
ATTCAGGAGACACACG-1.WT	AT1 cells_c11	WT	19.7056	-2.05382
ATGAAAGTCCAACCAA-1.MAS	AT1 cells_c11	MAS	19.8939	-2.43837
TGGGTTAGTCGTGTTA-1.WT	AT1 cells_c11	WT	20.2344	-2.53613
TGCATCCTCAACGCTA-1.WT	AT1 cells_c11	WT	19.8796	-2.59112
GCCAGCAAGCTCCCTT-1.WT	AT1 cells_c11	WT	20.1176	-2.48348
CTGTATTCACCAATTG-1.WT	AT1 cells_c11	WT	19.8712	-2.44996
TTTACTGCAACCACAT-1.WT	AT1 cells_c11	WT	19.8586	-2.43151
ATTCAGGTCCCGTAAA-1.WT	AT1 cells_c11	WT	20.0538	-2.26196
CACTGGGGTACGTAGG-1.WT	AT1 cells_c11	WT	19.7172	-2.18472
GGGTTATTCCATCAGA-1.WT	AT1 cells_c11	WT	19.7746	-2.04372
GGGAGATCACCCATAA-1.WT	AT1 cells_c11	WT	19.8903	-2.63891
AGTCACATCCCTCTCC-1.WT	AT1 cells_c11	WT	19.6807	-2.46937
GATAGAATCGACGATT-1.WT	AT1 cells_c11	WT	19.6739	-2.25062
CTGTGAATCCGACGGT-1.WT	AT1 cells_c11	WT	19.8594	-2.26819
TCCACGTGTTGATGTC-1.WT	AT1 cells_c11	WT	19.9073	-2.26856
TCGGATACAGTCGGTC-1.WT	AT1 cells_c11	WT	19.6448	-2.1684
ATTACTCAGTGGACTG-1.WT	AT1 cells_c11	WT	19.4029	-1.79556
CCACGTTTCTTAATCC-1.WT	AT1 cells_c11	WT	19.4598	-1.94474
GCCAGTGTCTAAGAAG-1.WT	AT1 cells_c11	WT	19.6142	-2.04412
GACTATGAGGAACTCG-1.WT	AT1 cells_c11	WT	19.5738	-1.96597
GGCACGTAGTTACTCG-1.WT	AT1 cells_c11	WT	19.3791	-1.75971
TCAATTCCATCAGCGC-1.WT	AT1 cells_c11	WT	19.7767	-2.14147
TGGGTTAAGGATACAT-1.WT	AT1 cells_c11	WT	19.573	-1.99921
GATCATGAGAGCCCAA-1.WT	AT1 cells_c11	WT	19.8345	-2.22723
CCCATTGTCACTTATC-1.WT	cap-a endothelial_c2	WT	-1.36375	-13.8468
GATGCTAAGGCAGGGA-1.WT	cap-a endothelial_c2	WT	-1.82482	-13.5605
CTCCCAACATTAAAGG-1.WT	cap-a endothelial_c2	WT	-1.479	-13.721
ATGGTTGTCAGCTGTA-1.WT	cap-a endothelial_c2	WT	-1.16841	-13.7303
GGGTGTCCAGTCGGAA-1.WT	cap-a endothelial_c2	WT	-1.47519	-13.7803
CCTACGTTCCTAAGTG-1.WT	cap-a endothelial_c2	WT	-1.27897	-13.7666
CCGGTAGTCCTCAGGG-1.WT	cap-a endothelial_c2	WT	-1.34735	-13.8415
ACTATGGTCAAGCTTG-1.WT	cap-a endothelial_c2	WT	-1.43271	-13.2557
CGAGGAAGTGGCCACT-1.WT	cap-a endothelial_c2	WT	-1.52352	-13.4579
TTGTGGAAGACTGTTC-1.WT	cap-a endothelial_c2	WT	-1.70489	-14.1202
TGAACGTAGTGCCAGA-1.WT	cap-a endothelial_c2	WT	-1.76317	-13.4299
ACATTTCTCTAACGCA-1.WT	cap-a endothelial_c2	WT	-1.6618	-13.7425
CCGGTGAGTAAGCAAT-1.WT	cap-a endothelial_c2	WT	-1.2521	-13.002
TGAGGAGCACAGTCAT-1.WT	cap-a endothelial_c2	WT	-1.72421	-13.3524
AAGTGAAGTCGCATTA-1.WT	cap-a endothelial_c2	WT	-1.344	-13.8299
ATGCATGGTGGCTGAA-1.WT	cap-a endothelial_c2	WT	-1.28714	-13.6262
TGCTCGTAGGATACGC-1.WT	cap-a endothelial_c2	WT	-1.23945	-13.501
GAGACTTTCTGGGCGT-1.WT	cap-a endothelial_c2	WT	-1.6653	-13.8189
GCCTGTTTCTGTTGGA-1.WT	cap-a endothelial_c2	WT	-1.55367	-14.0414
GATTGGTAGGATACAT-1.WT	cap-a endothelial_c2	WT	-1.45783	-13.7942
AGATCCAGTGATGGCA-1.WT	cap-a endothelial_c2	WT	-0.550395	-13.692
CCTCAACCAGGTTCGC-1.WT	cap-a endothelial_c2	WT	-1.25679	-13.6148
TGCTCCAAGGTTACAA-1.WT	cap-a endothelial_c2	WT	-1.58897	-13.5629
TTCGCTGCAATGTCAC-1.WT	cap-a endothelial_c2	WT	-0.851082	-13.3792
ACCACAAGTCAAAGTA-1.WT	cap-a endothelial_c2	WT	-1.43782	-13.8134
CGTAAGTCAACTGATC-1.WT	cap-a endothelial_c2	WT	-1.62016	-13.2508
AACACACCAATCTCGA-1.WT	cap-a endothelial_c2	WT	-1.03879	-13.3878
CAAGAGGCATGGAATA-1.WT	cap-a endothelial_c2	WT	-0.962014	-13.7351
TCCAGAAAGGACAACC-1.WT	cap-a endothelial_c2	WT	-1.36609	-13.6738
TACTTGTTCGTTCCTG-1.WT	cap-a endothelial_c2	WT	-1.63852	-13.638
CACGAATCACAAAGTA-1.WT	cap-a endothelial_c2	WT	-1.38245	-13.8578
AAAGTCCCACCATAAC-1.WT	cap-a endothelial_c2	WT	-1.74503	-13.8028
TCATACTTCGACTCCT-1.WT	cap-a endothelial_c2	WT	-1.64315	-13.8571
CCGATCTAGCTGAAGC-1.MAS	cap-a endothelial_c2	MAS	-1.19749	-13.1301
CGCGTGATCGGACGTC-1.WT	cap-a endothelial_c2	WT	-1.73681	-13.4086
GGTGGCTCAGGTGAGT-1.WT	cap-a endothelial_c2	WT	-1.60623	-13.3104
GGAAGTGTCAACACGT-1.WT	cap-a endothelial_c2	WT	-1.53811	-13.0306
ATCACGAAGCGGACAT-1.WT	cap-a endothelial_c2	WT	-1.70473	-13.4864
ATCACTTAGCTGGCCT-1.WT	cap-a endothelial_c2	WT	-1.24709	-13.4668
TGGGCTGTCTCGTCAC-1.WT	cap-a endothelial_c2	WT	-1.45989	-13.4405
CATTCATGTCTTTCTA-1.WT	cap-a endothelial_c2	WT	-1.60467	-13.831
GTAATCGGTTCTCCTG-1.WT	cap-a endothelial_c2	WT	-1.65919	-13.656
GGCGTCATCATGTCTT-1.WT	cap-a endothelial_c2	WT	-1.86086	-13.2974
ACTATTCCAACACAGG-1.WT	cap-a endothelial_c2	WT	-1.04722	-13.1497
GAGAAATGTGAAGCGT-1.WT	cap-a endothelial_c2	WT	-1.46782	-13.5581
GGTAACTTCATTTCGT-1.WT	cap-a endothelial_c2	WT	-1.12275	-13.382
TTAATCCAGACAGTCG-1.WT	cap-a endothelial_c2	WT	-1.57095	-13.2383
TTCACGCCATCGATGT-1.WT	cap-a endothelial_c2	WT	-1.62233	-13.4932
GGGTTATAGCACAAAT-1.WT	cap-a endothelial_c2	WT	-1.71216	-13.2167
AAGGAATGTCTAGTGT-1.WT	cap-a endothelial_c2	WT	-1.20271	-13.2195
GATCATGAGGAGAGGC-1.WT	cap-a endothelial_c2	WT	-0.886406	-13.0061
AATAGAGTCGAAGCCC-1.WT	cap-a endothelial_c2	WT	-1.13294	-13.6315
ACACAGTCACTCTGCT-1.WT	cap-a endothelial_c2	WT	-1.44262	-13.962
TAAGCCAGTTATAGAG-1.WT	cap-a endothelial_c2	WT	-1.17074	-13.7334
AAAGGGCCACCTTCGT-1.WT	cap-a endothelial_c2	WT	-1.737	-13.3207
AACAGGGCAGCTATTG-1.WT	cap-a endothelial_c2	WT	-1.1021	-13.4742
CCTAAGACATGACGTT-1.WT	cap-a endothelial_c2	WT	-1.28694	-13.3558
GAGAAATTCAACGAGG-1.WT	cap-a endothelial_c2	WT	-1.69604	-13.3397
ATTTACCTCGAGTGGA-1.WT	cap-a endothelial_c2	WT	-1.4759	-13.26
AGGCCACCACAATTCG-1.WT	cap-a endothelial_c2	WT	-1.74686	-13.555
TGAGCGCAGGTACAGC-1.WT	cap-a endothelial_c2	WT	-1.45608	-13.9331
AGAGCCCCAGGCATGA-1.WT	cap-a endothelial_c2	WT	-1.21666	-13.8343
CAACGATAGTCGAAGC-1.WT	cap-a endothelial_c2	WT	-1.8867	-13.7715
CTCATCGTCGCGTGCA-1.WT	cap-a endothelial_c2	WT	-1.40312	-13.7097
AATGGCTCATTACGGT-1.WT	cap-a endothelial_c2	WT	-1.5931	-13.7839
GAAATGAGTTTGTGGT-1.WT	cap-a endothelial_c2	WT	-1.60889	-13.7943
TCGACCTCATCGAGCC-1.WT	cap-a endothelial_c2	WT	-1.56261	-13.2051
GTTACAGCATAATGCC-1.WT	cap-a endothelial_c2	WT	-1.20248	-13.663
AGATGAAGTTAAGCAA-1.MAS	cap-a endothelial_c2	MAS	-1.334	-12.889
CCTCAGTCATGACTCA-1.WT	cap-a endothelial_c2	WT	-1.33133	-13.7793
ATCTCTATCCCGTTCA-1.WT	cap-a endothelial_c2	WT	-1.39645	-13.9095
GCGTGCAGTCATACCA-1.WT	cap-a endothelial_c2	WT	-0.989387	-13.5215
CGAGTGCTCTCTTGCG-1.WT	cap-a endothelial_c2	WT	-1.42474	-13.0945
AGTGTTGGTCGCTGCA-1.WT	cap-a endothelial_c2	WT	-1.34319	-13.5493
ATCGATGAGGCGTTGA-1.WT	cap-a endothelial_c2	WT	-1.73055	-13.2664
TCAGGGCTCAAACGTC-1.WT	cap-a endothelial_c2	WT	-1.37499	-13.7673
GAGTTTGGTATGCTAC-1.WT	cap-a endothelial_c2	WT	-1.55966	-13.5767
AATTCCTGTAGACAAT-1.WT	cap-a endothelial_c2	WT	-1.19273	-13.5166
CGATCGGTCTTAGCTT-1.WT	cap-a endothelial_c2	WT	-1.70259	-13.6112
CAGGGCTGTACAACGG-1.WT	cap-a endothelial_c2	WT	-1.24821	-13.1736
TATTGCTTCTATGCCC-1.WT	cap-a endothelial_c2	WT	-1.0733	-13.8354
[truncated: 12,956 more rows]

## Sheet: Table S4
#MarkerFinder Marker Genes for MAS Monocyte and Macrophage clusters
UID	Pearson rho	Pearson p-value	Cell State
Cd5l	0.584076	7.05513e-307	MAS-specific macrophage_c17
C1qb	0.569001	7.33813e-288	MAS-specific macrophage_c17
C1qc	0.562716	3.21396e-280	MAS-specific macrophage_c17
Itga9	0.514622	7.68978e-227	MAS-specific macrophage_c17
Mertk	0.49124	7.74641e-204	MAS-specific macrophage_c17
Slc40a1	0.429545	4.41308e-151	MAS-specific macrophage_c17
Spic	0.425268	8.21026e-148	MAS-specific macrophage_c17
Rgl1	0.398128	3.85916e-128	MAS-specific macrophage_c17
Nr1h3	0.394934	6.07024e-126	MAS-specific macrophage_c17
Dok2	0.387274	9.01185e-121	MAS-specific macrophage_c17
Acp5	0.384939	3.18978e-119	MAS-specific macrophage_c17
Lgmn	0.383631	2.3214e-118	MAS-specific macrophage_c17
Fcna	0.382069	2.4588e-117	MAS-specific macrophage_c17
Maf	0.372553	3.25443e-111	MAS-specific macrophage_c17
Slamf9	0.366567	1.81772e-107	MAS-specific macrophage_c17
Cfp	0.350688	6.58686e-98	MAS-specific macrophage_c17
Ckb	0.350281	1.13842e-97	MAS-specific macrophage_c17
Sdc3	0.349438	3.53385e-97	MAS-specific macrophage_c17
Wfdc17	0.342562	3.17423e-93	MAS-specific macrophage_c17
Ptgs1	0.33221	1.8524e-87	MAS-specific macrophage_c17
Frmd4b	0.328701	1.48898e-85	MAS-specific macrophage_c17
Sema6d	0.325908	4.68533e-84	MAS-specific macrophage_c17
Rgs1	0.323289	1.15103e-82	MAS-specific macrophage_c17
Fam213b	0.319939	6.60825e-81	MAS-specific macrophage_c17
Aif1	0.312864	2.88695e-77	MAS-specific macrophage_c17
Axl	0.305986	8.04796e-74	MAS-specific macrophage_c17
Calml4	0.303586	1.21987e-72	MAS-specific macrophage_c17
Tspan4	0.298335	4.26855e-70	MAS-specific macrophage_c17
Marco	0.287065	8.18954e-65	MAS-specific macrophage_c17
Cd38	0.277034	2.60206e-60	MAS-specific macrophage_c17
Blvrb	0.276798	3.30425e-60	MAS-specific macrophage_c17
Fcgrt	0.272583	2.25862e-58	MAS-specific macrophage_c17
Ftl1	0.26865	1.08711e-56	MAS-specific macrophage_c17
Mpp6	0.266207	1.16728e-55	MAS-specific macrophage_c17
Siglece	0.262233	5.26396e-54	MAS-specific macrophage_c17
Rhob	0.252748	3.59405e-50	MAS-specific macrophage_c17
Ctsd	0.250913	1.90114e-49	MAS-specific macrophage_c17
Serpinb6a	0.250641	2.43067e-49	MAS-specific macrophage_c17
Dnase1l3	0.248277	2.0311e-48	MAS-specific macrophage_c17
Grn	0.248086	2.40807e-48	MAS-specific macrophage_c17
Rasgef1b	0.246312	1.1656e-47	MAS-specific macrophage_c17
Vcam1	0.245904	1.67125e-47	MAS-specific macrophage_c17
Hebp1	0.240442	1.96548e-45	MAS-specific macrophage_c17
Cndp2	0.239372	4.93117e-45	MAS-specific macrophage_c17
Snx24	0.236887	4.10455e-44	MAS-specific macrophage_c17
Acp2	0.236426	6.06463e-44	MAS-specific macrophage_c17
Anpep	0.236356	6.43108e-44	MAS-specific macrophage_c17
Mafb	0.234497	3.07711e-43	MAS-specific macrophage_c17
Marcks	0.231178	4.86361e-42	MAS-specific macrophage_c17
Epb41l3	0.229214	2.43924e-41	MAS-specific macrophage_c17
Slc11a1	0.22773	8.17163e-41	MAS-specific macrophage_c17
Pltp	0.226801	1.73448e-40	MAS-specific macrophage_c17
Clec4n	0.225288	5.86354e-40	MAS-specific macrophage_c17
Sash1	0.221567	1.12873e-38	MAS-specific macrophage_c17
Pld3	0.220758	2.13093e-38	MAS-specific macrophage_c17
Slc15a3	0.220112	3.53423e-38	MAS-specific macrophage_c17
Ctsb	0.219697	4.88738e-38	MAS-specific macrophage_c17
Slamf7	0.219511	5.65034e-38	MAS-specific macrophage_c17
Blvra	0.219239	6.9887e-38	MAS-specific macrophage_c17
Prdx1	0.216558	5.5554e-37	MAS-specific macrophage_c17
Anxa3	0.214162	3.46164e-36	MAS-specific macrophage_c17
P2rx4	0.212993	8.38287e-36	MAS-specific macrophage_c17
Vat1	0.211317	2.95375e-35	MAS-specific macrophage_c17
Tmsb4x	0.210244	6.57535e-35	MAS-specific macrophage_c17
Gbp2b	0.210093	7.35689e-35	MAS-specific macrophage_c17
Kcnj10	0.206465	1.06517e-33	MAS-specific macrophage_c17
Eif5b	0.206327	1.17737e-33	MAS-specific macrophage_c17
Pira2	0.205093	2.88793e-33	MAS-specific macrophage_c17
Rexo2	0.203731	7.71686e-33	MAS-specific macrophage_c17
Stard5	0.20299	1.31316e-32	MAS-specific macrophage_c17
Adgre1	0.200214	9.45711e-32	MAS-specific macrophage_c17
Dmpk	0.200036	1.0728e-31	MAS-specific macrophage_c17
Pdgfb	0.198854	2.46186e-31	MAS-specific macrophage_c17
Itgad	0.198851	2.46685e-31	MAS-specific macrophage_c17
Itsn1	0.198188	3.92192e-31	MAS-specific macrophage_c17
Galnt3	0.197781	5.21258e-31	MAS-specific macrophage_c17
Tmc3	0.197676	5.60712e-31	MAS-specific macrophage_c17
Ywhah	0.197095	8.39798e-31	MAS-specific macrophage_c17
Fabp5	0.197016	8.87001e-31	MAS-specific macrophage_c17
Actn1	0.194998	3.56997e-30	MAS-specific macrophage_c17
Lgals3bp	0.194693	4.40157e-30	MAS-specific macrophage_c17
Slc45a3	0.1944	5.37836e-30	MAS-specific macrophage_c17
Gbp8	0.19425	5.96094e-30	MAS-specific macrophage_c17
Tlr1	0.194109	6.56154e-30	MAS-specific macrophage_c17
Eva1b	0.193834	7.9171e-30	MAS-specific macrophage_c17
Hist1h2bc	0.192589	1.84527e-29	MAS-specific macrophage_c17
Fcrl5	0.192345	2.17716e-29	MAS-specific macrophage_c17
Tnfrsf11a	0.190385	8.13574e-29	MAS-specific macrophage_c17
Myo1b	0.189914	1.11502e-28	MAS-specific macrophage_c17
Snx5	0.188415	3.01832e-28	MAS-specific macrophage_c17
Ccl4	0.187483	5.58522e-28	MAS-specific macrophage_c17
Slc28a2	0.18743	5.78404e-28	MAS-specific macrophage_c17
Pla2g15	0.186477	1.08076e-27	MAS-specific macrophage_c17
Hmox1	0.183488	7.52437e-27	MAS-specific macrophage_c17
Shtn1	0.181787	2.23648e-26	MAS-specific macrophage_c17
Cox5a	0.181747	2.29313e-26	MAS-specific macrophage_c17
Rab20	0.18161	2.50325e-26	MAS-specific macrophage_c17
Folr2	0.180747	4.32891e-26	MAS-specific macrophage_c17
Serpina3g	0.179667	8.56253e-26	MAS-specific macrophage_c17
Myo9a	0.179137	1.19519e-25	MAS-specific macrophage_c17
P2ry14	0.178862	1.41925e-25	MAS-specific macrophage_c17
Gtf2ird1	0.178548	1.72786e-25	MAS-specific macrophage_c17
Adap2	0.177073	4.32855e-25	MAS-specific macrophage_c17
Lipa	0.176287	7.04153e-25	MAS-specific macrophage_c17
Myo10	0.176235	7.26962e-25	MAS-specific macrophage_c17
Cd14	0.176232	7.28459e-25	MAS-specific macrophage_c17
Nenf	0.176221	7.33241e-25	MAS-specific macrophage_c17
Tmcc3	0.174938	1.61285e-24	MAS-specific macrophage_c17
Psma6	0.173525	3.81701e-24	MAS-specific macrophage_c17
Adk	0.173437	4.02611e-24	MAS-specific macrophage_c17
Slc7a8	0.171339	1.4257e-23	MAS-specific macrophage_c17
Gdf15	0.17042	2.46935e-23	MAS-specific macrophage_c17
Skp2	0.169013	5.68979e-23	MAS-specific macrophage_c17
Wdfy3	0.1689	6.07975e-23	MAS-specific macrophage_c17
Plxna1	0.168412	8.10471e-23	MAS-specific macrophage_c17
Lilr4b	0.168383	8.24474e-23	MAS-specific macrophage_c17
Gns	0.167515	1.37236e-22	MAS-specific macrophage_c17
Il18bp	0.167055	1.79494e-22	MAS-specific macrophage_c17
Nagk	0.166684	2.22862e-22	MAS-specific macrophage_c17
Ehd1	0.166494	2.48913e-22	MAS-specific macrophage_c17
Smad1	0.166489	2.49574e-22	MAS-specific macrophage_c17
Clec1b	0.16526	5.0863e-22	MAS-specific macrophage_c17
Itm2b	0.16436	8.53654e-22	MAS-specific macrophage_c17
Usp12	0.164118	9.80971e-22	MAS-specific macrophage_c17
Slc16a6	0.164067	1.00976e-21	MAS-specific macrophage_c17
Batf3	0.163041	1.81361e-21	MAS-specific macrophage_c17
Fmnl2	0.162365	2.66209e-21	MAS-specific macrophage_c17
Paox	0.161418	4.54451e-21	MAS-specific macrophage_c17
Hdac9	0.15844	2.39228e-20	MAS-specific macrophage_c17
Creg1	0.157637	3.72374e-20	MAS-specific macrophage_c17
Gm13431	0.156641	6.42712e-20	MAS-specific macrophage_c17
Sh3bp5	0.154994	1.57214e-19	MAS-specific macrophage_c17
Ephx1	0.154015	2.6625e-19	MAS-specific macrophage_c17
Fnbp1l	0.153891	2.846e-19	MAS-specific macrophage_c17
Hsp90aa1	0.153533	3.44725e-19	MAS-specific macrophage_c17
Zfp703	0.153475	3.55534e-19	MAS-specific macrophage_c17
Aoah	0.153257	3.99449e-19	MAS-specific macrophage_c17
Cnksr3	0.153003	4.57312e-19	MAS-specific macrophage_c17
Etv5	0.152884	4.87344e-19	MAS-specific macrophage_c17
Pla2g4a	0.152679	5.43518e-19	MAS-specific macrophage_c17
Uap1l1	0.151996	7.80924e-19	MAS-specific macrophage_c17
Dynll2	0.151061	1.27862e-18	MAS-specific macrophage_c17
Canx	0.15095	1.35566e-18	MAS-specific macrophage_c17
Paqr9	0.150848	1.4308e-18	MAS-specific macrophage_c17
Bank1	0.150476	1.73855e-18	MAS-specific macrophage_c17
Tuba1b	0.150466	1.74744e-18	MAS-specific macrophage_c17
Abcg1	0.149819	2.45087e-18	MAS-specific macrophage_c17
Mrps28	0.149637	2.69473e-18	MAS-specific macrophage_c17
Ksr2	0.149086	3.5886e-18	MAS-specific macrophage_c17
Plk3	0.148894	3.96561e-18	MAS-specific macrophage_c17
Arf2	0.148663	4.46999e-18	MAS-specific macrophage_c17
Rnf103	0.148406	5.1042e-18	MAS-specific macrophage_c17
Lap3	0.147239	9.30514e-18	MAS-specific macrophage_c17
Slc12a7	0.146209	1.57437e-17	MAS-specific macrophage_c17
Prkar2a	0.145728	2.00974e-17	MAS-specific macrophage_c17
Ndst1	0.144484	3.76645e-17	MAS-specific macrophage_c17
Abcg3	0.14439	3.95031e-17	MAS-specific macrophage_c17
Gfra2	0.14434	4.04957e-17	MAS-specific macrophage_c17
Kctd12	0.143885	5.08735e-17	MAS-specific macrophage_c17
Mitf	0.143561	5.98209e-17	MAS-specific macrophage_c17
Sepp1	0.143491	6.19425e-17	MAS-specific macrophage_c17
Tns3	0.142958	8.08106e-17	MAS-specific macrophage_c17
Atxn1	0.142859	8.48833e-17	MAS-specific macrophage_c17
Psmc1	0.14283	8.61172e-17	MAS-specific macrophage_c17
Klrg2	0.142799	8.74325e-17	MAS-specific macrophage_c17
Bvht	0.142317	1.11077e-16	MAS-specific macrophage_c17
St7	0.141767	1.4573e-16	MAS-specific macrophage_c17
Rxra	0.141397	1.74826e-16	MAS-specific macrophage_c17
Pitpnc1	0.141349	1.7904e-16	MAS-specific macrophage_c17
Gm10116	0.140958	2.16964e-16	MAS-specific macrophage_c17
Vps29	0.140486	2.73337e-16	MAS-specific macrophage_c17
P2ry13	0.140365	2.89976e-16	MAS-specific macrophage_c17
Soga1	0.140294	3.00135e-16	MAS-specific macrophage_c17
Stard7	0.140072	3.34464e-16	MAS-specific macrophage_c17
Slc7a7	0.139234	5.02437e-16	MAS-specific macrophage_c17
Epb41l1	0.138185	8.33289e-16	MAS-specific macrophage_c17
Dse	0.137728	1.03758e-15	MAS-specific macrophage_c17
Sirpa	0.13734	1.2494e-15	MAS-specific macrophage_c17
Ttyh2	0.137036	1.44434e-15	MAS-specific macrophage_c17
Anxa5	0.136875	1.55928e-15	MAS-specific macrophage_c17
Crip2	0.136117	2.23379e-15	MAS-specific macrophage_c17
Rgag4	0.135563	2.90226e-15	MAS-specific macrophage_c17
Rap2b	0.135517	2.96532e-15	MAS-specific macrophage_c17
Nop16	0.134838	4.08037e-15	MAS-specific macrophage_c17
Lox	0.134531	4.71128e-15	MAS-specific macrophage_c17
Gcnt1	0.133906	6.30664e-15	MAS-specific macrophage_c17
Bcat2	0.133194	8.77938e-15	MAS-specific macrophage_c17
Srm	0.131867	1.6175e-14	MAS-specific macrophage_c17
A930011G23Rik	0.131761	1.69843e-14	MAS-specific macrophage_c17
Psmd1	0.131707	1.74074e-14	MAS-specific macrophage_c17
Ust	0.131605	1.82379e-14	MAS-specific macrophage_c17
Timd4	0.131463	1.94646e-14	MAS-specific macrophage_c17
Ptprm	0.13104	2.36043e-14	MAS-specific macrophage_c17
Smc1b	0.13051	3.00432e-14	MAS-specific macrophage_c17
Pdlim4	0.130449	3.08754e-14	MAS-specific macrophage_c17
Denr	0.130289	3.3196e-14	MAS-specific macrophage_c17
Txnl1	0.130229	3.41134e-14	MAS-specific macrophage_c17
Ndfip1	0.130123	3.57878e-14	MAS-specific macrophage_c17
Sgcb	0.130043	3.71083e-14	MAS-specific macrophage_c17
Rhobtb1	0.129771	4.19705e-14	MAS-specific macrophage_c17
Eif4a1	0.129652	4.42758e-14	MAS-specific macrophage_c17
Slc3a2	0.129643	4.44518e-14	MAS-specific macrophage_c17
Ly9	0.12944	4.87014e-14	MAS-specific macrophage_c17
Dnase2a	0.129195	5.43703e-14	MAS-specific macrophage_c17
Ppp1r14b	0.128967	6.02454e-14	MAS-specific macrophage_c17
Gclm	0.128859	6.32341e-14	MAS-specific macrophage_c17
Gm15655	0.127331	1.24827e-13	MAS-specific macrophage_c17
Dhrs1	0.126897	1.51228e-13	MAS-specific macrophage_c17
Siglec1	0.12652	1.78541e-13	MAS-specific macrophage_c17
Acvrl1	0.126179	2.07388e-13	MAS-specific macrophage_c17
Cct3	0.126093	2.15336e-13	MAS-specific macrophage_c17
Ube2n	0.125923	2.32028e-13	MAS-specific macrophage_c17
Arhgdia	0.125848	2.39714e-13	MAS-specific macrophage_c17
Serpina3f	0.125486	2.80879e-13	MAS-specific macrophage_c17
Prokr1	0.125303	3.04115e-13	MAS-specific macrophage_c17
Hspa9	0.125191	3.1933e-13	MAS-specific macrophage_c17
Gdpd1	0.125041	3.40849e-13	MAS-specific macrophage_c17
Cystm1	0.124553	4.21271e-13	MAS-specific macrophage_c17
Car13	0.12431	4.67849e-13	MAS-specific macrophage_c17
Lilrb4a	0.124293	4.71339e-13	MAS-specific macrophage_c17
Gm6377	0.12429	4.71919e-13	MAS-specific macrophage_c17
Sdcbp	0.124143	5.02814e-13	MAS-specific macrophage_c17
Por	0.123746	5.96663e-13	MAS-specific macrophage_c17
Lrrc25	0.123062	8.00114e-13	MAS-specific macrophage_c17
Stx4a	0.122892	8.60726e-13	MAS-specific macrophage_c17
Il1a	0.122484	1.02415e-12	MAS-specific macrophage_c17
Ripk3	0.12165	1.45892e-12	MAS-specific macrophage_c17
Atp13a2	0.12151	1.54776e-12	MAS-specific macrophage_c17
Snx18	0.120345	2.52674e-12	MAS-specific macrophage_c17
Ctnnd1	0.120146	2.74518e-12	MAS-specific macrophage_c17
Madd	0.120075	2.82821e-12	MAS-specific macrophage_c17
Dtx2	0.119631	3.40333e-12	MAS-specific macrophage_c17
Ube2s	0.119446	3.67524e-12	MAS-specific macrophage_c17
Wfdc18	0.118981	4.45594e-12	MAS-specific macrophage_c17
Afp	0.118672	5.06242e-12	MAS-specific macrophage_c17
Sbf2	0.11861	5.19462e-12	MAS-specific macrophage_c17
Asph	0.118428	5.59895e-12	MAS-specific macrophage_c17
Cltc	0.118179	6.20273e-12	MAS-specific macrophage_c17
Psmc5	0.118029	6.5957e-12	MAS-specific macrophage_c17
St13	0.117981	6.7276e-12	MAS-specific macrophage_c17
Rnf7	0.117889	6.98728e-12	MAS-specific macrophage_c17
Dgki	0.117788	7.28035e-12	MAS-specific macrophage_c17
Uqcrb	0.117759	7.37026e-12	MAS-specific macrophage_c17
Atp6ap2	0.117662	7.66756e-12	MAS-specific macrophage_c17
Rnf141	0.117316	8.83192e-12	MAS-specific macrophage_c17
Ndufa12	0.116884	1.05288e-11	MAS-specific macrophage_c17
Grhl1	0.116805	1.08754e-11	MAS-specific macrophage_c17
Mmp27	0.116794	1.09246e-11	MAS-specific macrophage_c17
Ndufc2	0.116436	1.2628e-11	MAS-specific macrophage_c17
Ccl8	0.116345	1.31041e-11	MAS-specific macrophage_c17
Tmem141	0.11566	1.72771e-11	MAS-specific macrophage_c17
2310022A10Rik	0.114773	2.46463e-11	MAS-specific macrophage_c17
Vimp	0.114414	2.84386e-11	MAS-specific macrophage_c17
1110046J04Rik	0.11437	2.89447e-11	MAS-specific macrophage_c17
Odc1	0.114352	2.91507e-11	MAS-specific macrophage_c17
Morf4l2	0.114048	3.28989e-11	MAS-specific macrophage_c17
Calm3	0.113782	3.65467e-11	MAS-specific macrophage_c17
Mrpl42	0.11375	3.70241e-11	MAS-specific macrophage_c17
Eif2s1	0.113162	4.66882e-11	MAS-specific macrophage_c17
Pmaip1	0.113056	4.86708e-11	MAS-specific macrophage_c17
Slc48a1	0.113026	4.92579e-11	MAS-specific macrophage_c17
Tuba1c	0.11299	4.9964e-11	MAS-specific macrophage_c17
Ran	0.112732	5.52889e-11	MAS-specific macrophage_c17
Renbp	0.112517	6.01548e-11	MAS-specific macrophage_c17
Procr	0.112429	6.22521e-11	MAS-specific macrophage_c17
Cd2ap	0.112425	6.23451e-11	MAS-specific macrophage_c17
Tmem261	0.112188	6.83886e-11	MAS-specific macrophage_c17
Apex1	0.112155	6.93002e-11	MAS-specific macrophage_c17
Cela1	0.1117	8.27359e-11	MAS-specific macrophage_c17
Il10rb	0.111554	8.75592e-11	MAS-specific macrophage_c17
Amz1	0.111515	8.88969e-11	MAS-specific macrophage_c17
Vcp	0.111423	9.21323e-11	MAS-specific macrophage_c17
Fam162a	0.11114	1.02768e-10	MAS-specific macrophage_c17
Creb3l1	0.110689	1.22351e-10	MAS-specific macrophage_c17
Bsg	0.11066	1.23705e-10	MAS-specific macrophage_c17
Chd3	0.110635	1.24885e-10	MAS-specific macrophage_c17
F11r	0.110505	1.313e-10	MAS-specific macrophage_c17
Plbd2	0.110489	1.32117e-10	MAS-specific macrophage_c17
Pno1	0.110471	1.33029e-10	MAS-specific macrophage_c17
Cd164	0.110459	1.33664e-10	MAS-specific macrophage_c17
Calm2	0.110455	1.33864e-10	MAS-specific macrophage_c17
Sept8	0.110301	1.42001e-10	MAS-specific macrophage_c17
Htra4	0.110286	1.42848e-10	MAS-specific macrophage_c17
Tex264	0.110141	1.50991e-10	MAS-specific macrophage_c17
Eif1a	0.110001	1.59312e-10	MAS-specific macrophage_c17
Sgpl1	0.109089	2.25646e-10	MAS-specific macrophage_c17
Kcna2	0.108814	2.50397e-10	MAS-specific macrophage_c17
Dynlt1a	0.108772	2.54419e-10	MAS-specific macrophage_c17
Sh3bgrl	0.108451	2.87276e-10	MAS-specific macrophage_c17
Wdr36	0.108305	3.03559e-10	MAS-specific macrophage_c17
Suv39h2	0.108182	3.18001e-10	MAS-specific macrophage_c17
Hipk2	0.107772	3.70965e-10	MAS-specific macrophage_c17
Arap2	0.107568	4.00516e-10	MAS-specific macrophage_c17
Pdcd1lg2	0.107287	4.44902e-10	MAS-specific macrophage_c17
Mcfd2	0.106598	5.75083e-10	MAS-specific macrophage_c17
Amdhd2	0.106401	6.18703e-10	MAS-specific macrophage_c17
Syn1	0.106196	6.6744e-10	MAS-specific macrophage_c17
Hspa4	0.106124	6.85382e-10	MAS-specific macrophage_c17
4931406C07Rik	0.106114	6.87939e-10	MAS-specific macrophage_c17
Apoa1bp	0.106074	6.98095e-10	MAS-specific macrophage_c17
Psmb2	0.105766	7.82245e-10	MAS-specific macrophage_c17
Ap2m1	0.10569	8.04466e-10	MAS-specific macrophage_c17
1700003M07Rik	0.105682	8.06959e-10	MAS-specific macrophage_c17
Gnaq	0.105321	9.21436e-10	MAS-specific macrophage_c17
Vdac1	0.105276	9.36615e-10	MAS-specific macrophage_c17
Abca1	0.10479	1.11896e-09	MAS-specific macrophage_c17
Tesk1	0.104619	1.19122e-09	MAS-specific macrophage_c17
Ppt2	0.104351	1.31324e-09	MAS-specific macrophage_c17
Cmtm3	0.104251	1.36194e-09	MAS-specific macrophage_c17
Psmd12	0.103791	1.60919e-09	MAS-specific macrophage_c17
Psmc2	0.103503	1.7856e-09	MAS-specific macrophage_c17
A930033H14Rik	0.103472	1.80574e-09	MAS-specific macrophage_c17
Plin2	0.103452	1.8186e-09	MAS-specific macrophage_c17
Atp5g3	0.103449	1.82087e-09	MAS-specific macrophage_c17
Kcng2	0.103134	2.03928e-09	MAS-specific macrophage_c17
Dynlt1f	0.103089	2.07279e-09	MAS-specific macrophage_c17
Psmd14	0.102956	2.17357e-09	MAS-specific macrophage_c17
Engase	0.102751	2.33944e-09	MAS-specific macrophage_c17
Hsd17b4	0.102727	2.35959e-09	MAS-specific macrophage_c17
Hs6st1	0.102548	2.51584e-09	MAS-specific macrophage_c17
Hspd1	0.102489	2.56935e-09	MAS-specific macrophage_c17
Zbtb4	0.102412	2.64096e-09	MAS-specific macrophage_c17
Cd300lf	0.101515	3.63431e-09	MAS-specific macrophage_c17
Trpm2	0.10132	3.89329e-09	MAS-specific macrophage_c17
Arl8a	0.10112	4.17813e-09	MAS-specific macrophage_c17
1700039M10Rik	0.101103	4.20315e-09	MAS-specific macrophage_c17
Cenpi	0.100914	4.49331e-09	MAS-specific macrophage_c17
Cln8	0.100521	5.15789e-09	MAS-specific macrophage_c17
Tcn2	0.100503	5.19124e-09	MAS-specific macrophage_c17
Drap1	0.100456	5.27699e-09	MAS-specific macrophage_c17
Fcrl1	0.100313	5.54884e-09	MAS-specific macrophage_c17
Coq7	0.100312	5.55086e-09	MAS-specific macrophage_c17
Ndufv2	0.100201	5.77036e-09	MAS-specific macrophage_c17
Cnn3	0.100095	5.98802e-09	MAS-specific macrophage_c17
Hmox2	0.100002	6.18455e-09	MAS-specific macrophage_c17
Hdhd3	0.0999629	6.2701e-09	MAS-specific macrophage_c17
Dfna5	0.0997789	6.68541e-09	MAS-specific macrophage_c17
Arl6ip1	0.0997458	6.76294e-09	MAS-specific macrophage_c17
Mtr	0.0996443	7.00613e-09	MAS-specific macrophage_c17
Pgpep1	0.0996113	7.08691e-09	MAS-specific macrophage_c17
Asic3	0.099183	8.22218e-09	MAS-specific macrophage_c17
Myc	0.0990608	8.57748e-09	MAS-specific macrophage_c17
Poln	0.0987837	9.43881e-09	MAS-specific macrophage_c17
Psma3	0.0984926	1.0434e-08	MAS-specific macrophage_c17
Romo1	0.0984886	1.04483e-08	MAS-specific macrophage_c17
Ccl3	0.0984153	1.0715e-08	MAS-specific macrophage_c17
Gabarap	0.0984131	1.07229e-08	MAS-specific macrophage_c17
Ccr3	0.0983421	1.09879e-08	MAS-specific macrophage_c17
Vav2	0.0981965	1.15507e-08	MAS-specific macrophage_c17
Ptges3	0.0981612	1.16913e-08	MAS-specific macrophage_c17
Ube2m	0.0980772	1.20326e-08	MAS-specific macrophage_c17
Ano6	0.0980677	1.20721e-08	MAS-specific macrophage_c17
Crtap	0.0980631	1.20912e-08	MAS-specific macrophage_c17
Txndc17	0.0980238	1.22547e-08	MAS-specific macrophage_c17
Cd209b	0.0979801	1.24392e-08	MAS-specific macrophage_c17
Ubl4a	0.0978144	1.31644e-08	MAS-specific macrophage_c17
Set	0.0977627	1.33987e-08	MAS-specific macrophage_c17
Slc1a3	0.0976327	1.40068e-08	MAS-specific macrophage_c17
Tspan3	0.0974449	1.4932e-08	MAS-specific macrophage_c17
Rhoh	0.097391	1.52086e-08	MAS-specific macrophage_c17
Atp6v1g1	0.0973307	1.55237e-08	MAS-specific macrophage_c17
Serf1	0.0972847	1.5768e-08	MAS-specific macrophage_c17
Prdm8	0.0972423	1.59969e-08	MAS-specific macrophage_c17
Dennd1a	0.0971048	1.67611e-08	MAS-specific macrophage_c17
Colgalt1	0.0965924	1.99344e-08	MAS-specific macrophage_c17
Psmb6	0.0964142	2.11688e-08	MAS-specific macrophage_c17
Cisd3	0.0963811	2.14059e-08	MAS-specific macrophage_c17
Gm19582	0.0962512	2.23623e-08	MAS-specific macrophage_c17
Fam105a	0.0961375	2.32341e-08	MAS-specific macrophage_c17
Fbl	0.0960804	2.36833e-08	MAS-specific macrophage_c17
Grwd1	0.0960652	2.38047e-08	MAS-specific macrophage_c17
Cd86	0.0960362	2.40378e-08	MAS-specific macrophage_c17
Lrrc59	0.095963	2.46352e-08	MAS-specific macrophage_c17
Csrp1	0.0957401	2.65453e-08	MAS-specific macrophage_c17
Nsfl1c	0.0956975	2.6926e-08	MAS-specific macrophage_c17
Cluh	0.0956455	2.73981e-08	MAS-specific macrophage_c17
Kirrel	0.0956147	2.76823e-08	MAS-specific macrophage_c17
Slc39a6	0.0954913	2.88466e-08	MAS-specific macrophage_c17
Parvg	0.0952763	3.09904e-08	MAS-specific macrophage_c17
Akr1c12	0.0952715	3.10401e-08	MAS-specific macrophage_c17
Gnl3	0.0951209	3.26355e-08	MAS-specific macrophage_c17
Gm17057	0.0949154	3.49408e-08	MAS-specific macrophage_c17
Gspt1	0.0945697	3.91809e-08	MAS-specific macrophage_c17
Snx3	0.0945049	4.00292e-08	MAS-specific macrophage_c17
0610012G03Rik	0.0941919	4.43843e-08	MAS-specific macrophage_c17
Mgat5	0.0941787	4.45766e-08	MAS-specific macrophage_c17
Mras	0.0941733	4.46568e-08	MAS-specific macrophage_c17
Stip1	0.094102	4.57165e-08	MAS-specific macrophage_c17
Kdelc2	0.0940573	4.63952e-08	MAS-specific macrophage_c17
Capza2	0.0939543	4.79923e-08	MAS-specific macrophage_c17
Tpp1	0.0938536	4.9606e-08	MAS-specific macrophage_c17
Hk3	0.0937558	5.12239e-08	MAS-specific macrophage_c17
Snrpd1	0.0936164	5.36178e-08	MAS-specific macrophage_c17
E430025E21Rik	0.0935434	5.49145e-08	MAS-specific macrophage_c17
Atp1b3	0.0934525	5.65725e-08	MAS-specific macrophage_c17
Ranbp1	0.0933072	5.93229e-08	MAS-specific macrophage_c17
Cd68	0.0931832	6.17713e-08	MAS-specific macrophage_c17
Fez2	0.0931653	6.21338e-08	MAS-specific macrophage_c17
2610001J05Rik	0.092786	7.02931e-08	MAS-specific macrophage_c17
Adpgk	0.0927156	7.19175e-08	MAS-specific macrophage_c17
Ubap2l	0.0922423	8.38243e-08	MAS-specific macrophage_c17
Clcn5	0.0919292	9.27269e-08	MAS-specific macrophage_c17
Mesdc1	0.0918124	9.6275e-08	MAS-specific macrophage_c17
Gm15523	0.0916062	1.02864e-07	MAS-specific macrophage_c17
Saraf	0.0914818	1.07049e-07	MAS-specific macrophage_c17
Tpcn2	0.0914538	1.08017e-07	MAS-specific macrophage_c17
Gm5150	0.091139	1.19452e-07	MAS-specific macrophage_c17
Snrnp35	0.0910698	1.22117e-07	MAS-specific macrophage_c17
Tmem106a	0.0907908	1.33467e-07	MAS-specific macrophage_c17
Akr1e1	0.0901794	1.62011e-07	MAS-specific macrophage_c17
Gm20517	0.0900766	1.67358e-07	MAS-specific macrophage_c17
Lpcat3	0.0900589	1.68292e-07	MAS-specific macrophage_c17
Entpd1	0.0900589	1.68294e-07	MAS-specific macrophage_c17
Ap1s1	0.0900149	1.70648e-07	MAS-specific macrophage_c17
Eea1	0.0898757	1.78299e-07	MAS-specific macrophage_c17
Ywhae	0.0898569	1.79361e-07	MAS-specific macrophage_c17
Cenpb	0.089851	1.7969e-07	MAS-specific macrophage_c17
Il11ra1	0.0895956	1.94718e-07	MAS-specific macrophage_c17
Gria3	0.089588	1.95182e-07	MAS-specific macrophage_c17
Tbc1d9	0.0893207	2.12251e-07	MAS-specific macrophage_c17
Tbcb	0.0892988	2.13706e-07	MAS-specific macrophage_c17
Cpq	0.0892853	2.14615e-07	MAS-specific macrophage_c17
Gm28100	0.0892666	2.15874e-07	MAS-specific macrophage_c17
Hnrnpab	0.0891683	2.22613e-07	MAS-specific macrophage_c17
Dock4	0.0887277	2.554e-07	MAS-specific macrophage_c17
Il2ra	0.0886468	2.61911e-07	MAS-specific macrophage_c17
Ctnnal1	0.0885456	2.70276e-07	MAS-specific macrophage_c17
Rpp38	0.0883482	2.87338e-07	MAS-specific macrophage_c17
Plcl1	0.0881471	3.05799e-07	MAS-specific macrophage_c17
Ybx1	0.0881318	3.07245e-07	MAS-specific macrophage_c17
Spag7	0.0880732	3.12859e-07	MAS-specific macrophage_c17
Tgs1	0.087684	3.5274e-07	MAS-specific macrophage_c17
Myl12a	0.0875308	3.69755e-07	MAS-specific macrophage_c17
Gm16104	0.0874686	3.76882e-07	MAS-specific macrophage_c17
Slc41a2	0.0874217	3.82341e-07	MAS-specific macrophage_c17
Slc16a9	0.0870705	4.25748e-07	MAS-specific macrophage_c17
Tubb4b	0.0869634	4.39905e-07	MAS-specific macrophage_c17
Ndufa5	0.0868092	4.61094e-07	MAS-specific macrophage_c17
Ywhag	0.0867212	4.73623e-07	MAS-specific macrophage_c17
Eif4e	0.0866588	4.827e-07	MAS-specific macrophage_c17
Gpr137b	0.0863361	5.32402e-07	MAS-specific macrophage_c17
Psmd7	0.086313	5.36145e-07	MAS-specific macrophage_c17
Thyn1	0.0861423	5.64586e-07	MAS-specific macrophage_c17
Pdzd11	0.0857963	6.26754e-07	MAS-specific macrophage_c17
Coro2a	0.0857189	6.41545e-07	MAS-specific macrophage_c17
Slmap	0.085705	6.4423e-07	MAS-specific macrophage_c17
9930022D16Rik	0.0855983	6.65247e-07	MAS-specific macrophage_c17
Ttc3	0.0855384	6.77334e-07	MAS-specific macrophage_c17
Fgd2	0.0854373	6.9821e-07	MAS-specific macrophage_c17
Stx12	0.0854082	7.0434e-07	MAS-specific macrophage_c17
Wdpcp	0.0853672	7.13061e-07	MAS-specific macrophage_c17
Gaa	0.0852607	7.36197e-07	MAS-specific macrophage_c17
Gltp	0.0850328	7.88143e-07	MAS-specific macrophage_c17
Brip1	0.0849161	8.16091e-07	MAS-specific macrophage_c17
Aamp	0.0848765	8.25778e-07	MAS-specific macrophage_c17
Ly96	0.0848291	8.3754e-07	MAS-specific macrophage_c17
Nhp2	0.08466	8.80808e-07	MAS-specific macrophage_c17
Eif1ax	0.0846319	8.88209e-07	MAS-specific macrophage_c17
Mmp13	0.0845998	8.96726e-07	MAS-specific macrophage_c17
Epor	0.0845871	9.00125e-07	MAS-specific macrophage_c17
Sae1	0.0844917	9.26009e-07	MAS-specific macrophage_c17
Aco2	0.0844487	9.37895e-07	MAS-specific macrophage_c17
Pa2g4	0.084361	9.62635e-07	MAS-specific macrophage_c17
Sertad1	0.0843594	9.63094e-07	MAS-specific macrophage_c17
Ech1	0.0841384	1.02826e-06	MAS-specific macrophage_c17
Pgap2	0.0837929	1.13868e-06	MAS-specific macrophage_c17
Rab32	0.0837656	1.14788e-06	MAS-specific macrophage_c17
Gna13	0.0836875	1.1746e-06	MAS-specific macrophage_c17
Crem	0.0836108	1.20142e-06	MAS-specific macrophage_c17
Snx4	0.0832744	1.32609e-06	MAS-specific macrophage_c17
Cct8	0.0831614	1.37069e-06	MAS-specific macrophage_c17
Hprt	0.0831572	1.37239e-06	MAS-specific macrophage_c17
Fam96b	0.0831176	1.3884e-06	MAS-specific macrophage_c17
Gba	0.0830869	1.40088e-06	MAS-specific macrophage_c17
Klf7	0.0830838	1.40219e-06	MAS-specific macrophage_c17
Slc6a6	0.0830251	1.42642e-06	MAS-specific macrophage_c17
Vma21-ps	0.0829616	1.45314e-06	MAS-specific macrophage_c17
Abcd3	0.0828813	1.48757e-06	MAS-specific macrophage_c17
Dynll1	0.0828228	1.51317e-06	MAS-specific macrophage_c17
Rilpl2	0.0828056	1.52076e-06	MAS-specific macrophage_c17
Atp6v1d	0.0827455	1.54763e-06	MAS-specific macrophage_c17
Pik3r1	0.0827078	1.56473e-06	MAS-specific macrophage_c17
Dennd2a	0.0823253	1.74858e-06	MAS-specific macrophage_c17
Aspn	0.082293	1.76505e-06	MAS-specific macrophage_c17
Psen2	0.0822748	1.77439e-06	MAS-specific macrophage_c17
Zfp593	0.082265	1.77943e-06	MAS-specific macrophage_c17
Ppt1	0.0822454	1.78954e-06	MAS-specific macrophage_c17
Rps19bp1	0.0822096	1.80821e-06	MAS-specific macrophage_c17
Ak6	0.0821207	1.85529e-06	MAS-specific macrophage_c17
Sfxn1	0.0821054	1.86354e-06	MAS-specific macrophage_c17
2210408I21Rik	0.0819481	1.95018e-06	MAS-specific macrophage_c17
Wscd2	0.0818755	1.99144e-06	MAS-specific macrophage_c17
Agpat5	0.0817497	2.06496e-06	MAS-specific macrophage_c17
Naa50	0.0816847	2.10394e-06	MAS-specific macrophage_c17
Sec24d	0.0814473	2.25248e-06	MAS-specific macrophage_c17
Arhgap27os1	0.0810478	2.52538e-06	MAS-specific macrophage_c17
Abcc1	0.0807463	2.75211e-06	MAS-specific macrophage_c17
Mbd3	0.0806439	2.83341e-06	MAS-specific macrophage_c17
Ccdc112	0.080618	2.85434e-06	MAS-specific macrophage_c17
Cyp20a1	0.0805941	2.87382e-06	MAS-specific macrophage_c17
Tlr4	0.08056	2.90174e-06	MAS-specific macrophage_c17
Ncoa4	0.0805277	2.92853e-06	MAS-specific macrophage_c17
Rap1gds1	0.0804793	2.96902e-06	MAS-specific macrophage_c17
Ogdh	0.0803372	3.09107e-06	MAS-specific macrophage_c17
Napa	0.0802831	3.13883e-06	MAS-specific macrophage_c17
Asah1	0.0802263	3.18961e-06	MAS-specific macrophage_c17
Ifrd1	0.0802144	3.20037e-06	MAS-specific macrophage_c17
Nfe2l1	0.0801805	3.23121e-06	MAS-specific macrophage_c17
C6	0.0801664	3.24411e-06	MAS-specific macrophage_c17
C1qbp	0.0796686	3.73284e-06	MAS-specific macrophage_c17
Glg1	0.0795487	3.86065e-06	MAS-specific macrophage_c17
Slc39a1	0.0794588	3.95928e-06	MAS-specific macrophage_c17
Mgrn1	0.0794583	3.95989e-06	MAS-specific macrophage_c17
Gm17349	0.0794347	3.98613e-06	MAS-specific macrophage_c17
Psmd11	0.0794114	4.01228e-06	MAS-specific macrophage_c17
Btbd19	0.0794112	4.01246e-06	MAS-specific macrophage_c17
Twf1	0.0791306	4.34007e-06	MAS-specific macrophage_c17
Slc11a2	0.0791086	4.36683e-06	MAS-specific macrophage_c17
Heatr1	0.0790322	4.46095e-06	MAS-specific macrophage_c17
Tcp1	0.0787148	4.87321e-06	MAS-specific macrophage_c17
Myef2	0.0785132	5.1536e-06	MAS-specific macrophage_c17
Eif4g1	0.0784928	5.18286e-06	MAS-specific macrophage_c17
BC005537	0.0784908	5.18581e-06	MAS-specific macrophage_c17
Ets2	0.0784232	5.28382e-06	MAS-specific macrophage_c17
Dnlz	0.0781613	5.68064e-06	MAS-specific macrophage_c17
Tgm1	0.0781612	5.68073e-06	MAS-specific macrophage_c17
Mrpl51	0.0778818	6.13561e-06	MAS-specific macrophage_c17
Card11	0.0778239	6.23409e-06	MAS-specific macrophage_c17
Etfa	0.0778149	6.24946e-06	MAS-specific macrophage_c17
Vav1	0.0777299	6.3973e-06	MAS-specific macrophage_c17
Lag3	0.0777077	6.43626e-06	MAS-specific macrophage_c17
Id3	0.0774482	6.91099e-06	MAS-specific macrophage_c17
Tmem14c	0.077421	6.96258e-06	MAS-specific macrophage_c17
Mfsd1	0.0773372	7.12403e-06	MAS-specific macrophage_c17
Ube2k	0.0772738	7.24856e-06	MAS-specific macrophage_c17
Gm21814	0.077248	7.29988e-06	MAS-specific macrophage_c17
Lpxn	0.0771513	7.4951e-06	MAS-specific macrophage_c17
Psmd3	0.0771432	7.51155e-06	MAS-specific macrophage_c17
Dlst	0.0770698	7.66337e-06	MAS-specific macrophage_c17
Rdx	0.0770422	7.72118e-06	MAS-specific macrophage_c17
Mrps36	0.076974	7.86598e-06	MAS-specific macrophage_c17
Vsig4	0.0768412	8.15527e-06	MAS-specific macrophage_c17
Sept2	0.0767204	8.4272e-06	MAS-specific macrophage_c17
Col11a2	0.0763727	9.25914e-06	MAS-specific macrophage_c17
Tmx1	0.0763698	9.2664e-06	MAS-specific macrophage_c17
Gtf2f2	0.0763635	9.2822e-06	MAS-specific macrophage_c17
Kcnj16	0.0762971	9.45017e-06	MAS-specific macrophage_c17
Prg4	0.0761438	9.84894e-06	MAS-specific macrophage_c17
Gabarapl1	0.0760494	1.01025e-05	MAS-specific macrophage_c17
Kif1b	0.0760347	1.01427e-05	MAS-specific macrophage_c17
Rars	0.0759527	1.03688e-05	MAS-specific macrophage_c17
Sssca1	0.0756202	1.13365e-05	MAS-specific macrophage_c17
Nsf	0.0755944	1.14149e-05	MAS-specific macrophage_c17
Dram1	0.0755238	1.16324e-05	MAS-specific macrophage_c17
Trim41	0.0754666	1.18119e-05	MAS-specific macrophage_c17
P2rx5	0.0754163	1.19715e-05	MAS-specific macrophage_c17
Pafah1b2	0.0753699	1.21208e-05	MAS-specific macrophage_c17
Ncl	0.075365	1.21368e-05	MAS-specific macrophage_c17
Atp5b	0.0752938	1.23694e-05	MAS-specific macrophage_c17
Anp32e	0.0752457	1.25291e-05	MAS-specific macrophage_c17
Nudc	0.0750831	1.30835e-05	MAS-specific macrophage_c17
Nipa2	0.0750625	1.31551e-05	MAS-specific macrophage_c17
Slc30a1	0.0750049	1.3358e-05	MAS-specific macrophage_c17
Acsf2	0.0749673	1.34924e-05	MAS-specific macrophage_c17
Ncaph2	0.0749241	1.36478e-05	MAS-specific macrophage_c17
Nop58	0.0747883	1.41485e-05	MAS-specific macrophage_c17
Gm12972	0.0743885	1.57254e-05	MAS-specific macrophage_c17
Lmbrd2	0.0742734	1.62098e-05	MAS-specific macrophage_c17
Glmp	0.0741265	1.68485e-05	MAS-specific macrophage_c17
Prmt7	0.0739834	1.74935e-05	MAS-specific macrophage_c17
Fastkd2	0.0739436	1.76771e-05	MAS-specific macrophage_c17
Gng12	0.0738218	1.82507e-05	MAS-specific macrophage_c17
Nkd2	0.0737202	1.8742e-05	MAS-specific macrophage_c17
2810004N23Rik	0.0736416	1.91314e-05	MAS-specific macrophage_c17
Mtap	0.0735278	1.97083e-05	MAS-specific macrophage_c17
Ppp1r13b	0.0735215	1.97407e-05	MAS-specific macrophage_c17
Phf23	0.0733785	2.04902e-05	MAS-specific macrophage_c17
Coprs	0.0733609	2.05843e-05	MAS-specific macrophage_c17
Tlr12	0.0733175	2.08179e-05	MAS-specific macrophage_c17
Farsb	0.073314	2.08369e-05	MAS-specific macrophage_c17
Rell2	0.0732029	2.14476e-05	MAS-specific macrophage_c17
Phtf1	0.0731484	2.17532e-05	MAS-specific macrophage_c17
Rad23a	0.0730734	2.21809e-05	MAS-specific macrophage_c17
Pdcd5	0.0730467	2.23351e-05	MAS-specific macrophage_c17
4930555A03Rik	0.0730418	2.23634e-05	MAS-specific macrophage_c17
Aco1	0.0727902	2.38685e-05	MAS-specific macrophage_c17
Nucks1	0.0727671	2.40117e-05	MAS-specific macrophage_c17
2610002M06Rik	0.0727551	2.40861e-05	MAS-specific macrophage_c17
G3bp1	0.0725761	2.52248e-05	MAS-specific macrophage_c17
Eng	0.0725743	2.52362e-05	MAS-specific macrophage_c17
5031439G07Rik	0.0725468	2.5416e-05	MAS-specific macrophage_c17
Epha5	0.0724526	2.604e-05	MAS-specific macrophage_c17
Ifitm10	0.0724256	2.62214e-05	MAS-specific macrophage_c17
Enox2	0.0724032	2.63727e-05	MAS-specific macrophage_c17
Mrpl23	0.0723955	2.64255e-05	MAS-specific macrophage_c17
Tmem263	0.0722566	2.73851e-05	MAS-specific macrophage_c17
Serpinb9	0.0722319	2.75596e-05	MAS-specific macrophage_c17
Tsr2	0.0722178	2.76598e-05	MAS-specific macrophage_c17
Rock2	0.0721036	2.84817e-05	MAS-specific macrophage_c17
Dnmt3a	0.0719816	2.93849e-05	MAS-specific macrophage_c17
Lars	0.0719124	2.99093e-05	MAS-specific macrophage_c17
Qdpr	0.0718498	3.03915e-05	MAS-specific macrophage_c17
Dusp23	0.0717127	3.14734e-05	MAS-specific macrophage_c17
Dapk3	0.0716951	3.16154e-05	MAS-specific macrophage_c17
AU040320	0.0716307	3.21382e-05	MAS-specific macrophage_c17
Clec4f	0.0715003	3.32226e-05	MAS-specific macrophage_c17
Apol11a	0.0714813	3.33837e-05	MAS-specific macrophage_c17
Zmat4	0.0714813	3.33837e-05	MAS-specific macrophage_c17
Gm14232	0.0714813	3.33837e-05	MAS-specific macrophage_c17
Gm16587	0.0714813	3.33837e-05	MAS-specific macrophage_c17
4933405L10Rik	0.0714813	3.33837e-05	MAS-specific macrophage_c17
Gm27199	0.0714813	3.33837e-05	MAS-specific macrophage_c17
Gm42681	0.0714813	3.33837e-05	MAS-specific macrophage_c17
Tmem28	0.0714813	3.33837e-05	MAS-specific macrophage_c17
2410012E07Rik	0.0714813	3.33837e-05	MAS-specific macrophage_c17
Asb11	0.0714813	3.33837e-05	MAS-specific macrophage_c17
Gm20619	0.0714813	3.33837e-05	MAS-specific macrophage_c17
Grm1	0.0714813	3.33837e-05	MAS-specific macrophage_c17
Ighv1-55	0.0714813	3.33837e-05	MAS-specific macrophage_c17
Mecomos	0.0714813	3.33837e-05	MAS-specific macrophage_c17
Mesp2	0.0714813	3.33837e-05	MAS-specific macrophage_c17
Sctr	0.0714813	3.33837e-05	MAS-specific macrophage_c17
Tekt3	0.0714813	3.33837e-05	MAS-specific macrophage_c17
Trbv13-1	0.0714813	3.33837e-05	MAS-specific macrophage_c17
1700027F09Rik	0.0714813	3.33837e-05	MAS-specific macrophage_c17
4921536K21Rik	0.0714813	3.33837e-05	MAS-specific macrophage_c17
Abca14	0.0714813	3.33837e-05	MAS-specific macrophage_c17
Gm13067	0.0714813	3.33837e-05	MAS-specific macrophage_c17
Gm14091	0.0714813	3.33837e-05	MAS-specific macrophage_c17
Gm26808	0.0714813	3.33837e-05	MAS-specific macrophage_c17
Lrp8os1	0.0714813	3.33837e-05	MAS-specific macrophage_c17
Ly6g6f	0.0714813	3.33837e-05	MAS-specific macrophage_c17
RP23-361A18.4	0.0714813	3.33837e-05	MAS-specific macrophage_c17
Spata33	0.0714813	3.33837e-05	MAS-specific macrophage_c17
Stmn3	0.0714813	3.33837e-05	MAS-specific macrophage_c17
Vgf	0.0714813	3.33837e-05	MAS-specific macrophage_c17
4732414G09Rik	0.0714813	3.33837e-05	MAS-specific macrophage_c17
4921507G05Rik	0.0714813	3.33837e-05	MAS-specific macrophage_c17
Agt	0.0714813	3.33837e-05	MAS-specific macrophage_c17
Caln1	0.0714813	3.33837e-05	MAS-specific macrophage_c17
Cdhr5	0.0714813	3.33837e-05	MAS-specific macrophage_c17
Fcnaos	0.0714813	3.33837e-05	MAS-specific macrophage_c17
Gm13055	0.0714813	3.33837e-05	MAS-specific macrophage_c17
Gm13872	0.0714813	3.33837e-05	MAS-specific macrophage_c17
Gm17116	0.0714813	3.33837e-05	MAS-specific macrophage_c17
Gm29084	0.0714813	3.33837e-05	MAS-specific macrophage_c17
Ighv1-39	0.0714813	3.33837e-05	MAS-specific macrophage_c17
Ky	0.0714813	3.33837e-05	MAS-specific macrophage_c17
Mafa	0.0714813	3.33837e-05	MAS-specific macrophage_c17
Mylk4	0.0714813	3.33837e-05	MAS-specific macrophage_c17
Nat1	0.0714813	3.33837e-05	MAS-specific macrophage_c17
Nr5a2	0.0714813	3.33837e-05	MAS-specific macrophage_c17
Opcml	0.0714813	3.33837e-05	MAS-specific macrophage_c17
Pcdhb10	0.0714813	3.33837e-05	MAS-specific macrophage_c17
Platr15	0.0714813	3.33837e-05	MAS-specific macrophage_c17
Shisa8	0.0714813	3.33837e-05	MAS-specific macrophage_c17
Spire2	0.0714813	3.33837e-05	MAS-specific macrophage_c17
Sybu	0.0714813	3.33837e-05	MAS-specific macrophage_c17
Syce1	0.0714813	3.33837e-05	MAS-specific macrophage_c17
Trim9	0.0714813	3.33837e-05	MAS-specific macrophage_c17
Vmn2r35	0.0714813	3.33837e-05	MAS-specific macrophage_c17
4930512M02Rik	0.0714813	3.33837e-05	MAS-specific macrophage_c17
Alx3	0.0714813	3.33837e-05	MAS-specific macrophage_c17
Arxes1	0.0714813	3.33837e-05	MAS-specific macrophage_c17
B830012L14Rik	0.0714813	3.33837e-05	MAS-specific macrophage_c17
Bnc2	0.0714813	3.33837e-05	MAS-specific macrophage_c17
Car11	0.0714813	3.33837e-05	MAS-specific macrophage_c17
Ccdc30	0.0714813	3.33837e-05	MAS-specific macrophage_c17
Clca4b	0.0714813	3.33837e-05	MAS-specific macrophage_c17
Efcab12	0.0714813	3.33837e-05	MAS-specific macrophage_c17
Gdf10	0.0714813	3.33837e-05	MAS-specific macrophage_c17
Gm10097	0.0714813	3.33837e-05	MAS-specific macrophage_c17
Gm12946	0.0714813	3.33837e-05	MAS-specific macrophage_c17
Gm13151	0.0714813	3.33837e-05	MAS-specific macrophage_c17
Gm13247	0.0714813	3.33837e-05	MAS-specific macrophage_c17
Gm16229	0.0714813	3.33837e-05	MAS-specific macrophage_c17
Gm28578	0.0714813	3.33837e-05	MAS-specific macrophage_c17
Gpr161	0.0714813	3.33837e-05	MAS-specific macrophage_c17
Hcn1	0.0714813	3.33837e-05	MAS-specific macrophage_c17
Hoxd11	0.0714813	3.33837e-05	MAS-specific macrophage_c17
Iglon5	0.0714813	3.33837e-05	MAS-specific macrophage_c17
Il23r	0.0714813	3.33837e-05	MAS-specific macrophage_c17
Klk10	0.0714813	3.33837e-05	MAS-specific macrophage_c17
Klk6	0.0714813	3.33837e-05	MAS-specific macrophage_c17
Lamc3	0.0714813	3.33837e-05	MAS-specific macrophage_c17
Lipo2	0.0714813	3.33837e-05	MAS-specific macrophage_c17
Rab40b	0.0714813	3.33837e-05	MAS-specific macrophage_c17
Rbm44	0.0714813	3.33837e-05	MAS-specific macrophage_c17
Serpina3i	0.0714813	3.33837e-05	MAS-specific macrophage_c17
Themis3	0.0714813	3.33837e-05	MAS-specific macrophage_c17
Tulp1	0.0714813	3.33837e-05	MAS-specific macrophage_c17
Wfdc6a	0.0714813	3.33837e-05	MAS-specific macrophage_c17
Zfp647	0.0714813	3.33837e-05	MAS-specific macrophage_c17
Armc2	0.0714813	3.33837e-05	MAS-specific macrophage_c17
Artn	0.0714813	3.33837e-05	MAS-specific macrophage_c17
BC016548	0.0714813	3.33837e-05	MAS-specific macrophage_c17
Brinp1	0.0714813	3.33837e-05	MAS-specific macrophage_c17
Chad	0.0714813	3.33837e-05	MAS-specific macrophage_c17
Ephx2	0.0714813	3.33837e-05	MAS-specific macrophage_c17
Gm27222	0.0714813	3.33837e-05	MAS-specific macrophage_c17
Gm37229	0.0714813	3.33837e-05	MAS-specific macrophage_c17
Gpa33	0.0714813	3.33837e-05	MAS-specific macrophage_c17
Ighv8-12	0.0714813	3.33837e-05	MAS-specific macrophage_c17
Il17c	0.0714813	3.33837e-05	MAS-specific macrophage_c17
Meikin	0.0714813	3.33837e-05	MAS-specific macrophage_c17
Plekhs1	0.0714813	3.33837e-05	MAS-specific macrophage_c17
Ptprq	0.0714813	3.33837e-05	MAS-specific macrophage_c17
Rpl7a-ps3	0.0714813	3.33837e-05	MAS-specific macrophage_c17
Shank2	0.0714813	3.33837e-05	MAS-specific macrophage_c17
Spry3	0.0714813	3.33837e-05	MAS-specific macrophage_c17
Trav6-7-dv9	0.0714813	3.33837e-05	MAS-specific macrophage_c17
Gm13594	0.0714813	3.33837e-05	MAS-specific macrophage_c17
Gm16263	0.0714813	3.33837e-05	MAS-specific macrophage_c17
Gm20478	0.0714813	3.33837e-05	MAS-specific macrophage_c17
Gm26821	0.0714813	3.33837e-05	MAS-specific macrophage_c17
Gm42980	0.0714813	3.33837e-05	MAS-specific macrophage_c17
Gm44226	0.0714813	3.33837e-05	MAS-specific macrophage_c17
Mcpt2	0.0714813	3.33837e-05	MAS-specific macrophage_c17
Nek11	0.0714813	3.33837e-05	MAS-specific macrophage_c17
Olfr99	0.0714813	3.33837e-05	MAS-specific macrophage_c17
RP23-216D14.1	0.0714813	3.33837e-05	MAS-specific macrophage_c17
Scn2a1	0.0714813	3.33837e-05	MAS-specific macrophage_c17
Sowahd	0.0714813	3.33837e-05	MAS-specific macrophage_c17
Sox2	0.0714813	3.33837e-05	MAS-specific macrophage_c17
Sox30	0.0714813	3.33837e-05	MAS-specific macrophage_c17
Syt2	0.0714813	3.33837e-05	MAS-specific macrophage_c17
Tnfsf18	0.0714813	3.33837e-05	MAS-specific macrophage_c17
Fam159a	0.0714813	3.33837e-05	MAS-specific macrophage_c17
Gpr27	0.0714813	3.33837e-05	MAS-specific macrophage_c17
Gm20635	0.0714813	3.33837e-05	MAS-specific macrophage_c17
Gm16213	0.0714813	3.33837e-05	MAS-specific macrophage_c17
Gm13816	0.0714813	3.33837e-05	MAS-specific macrophage_c17
Serpina1c	0.0714813	3.33837e-05	MAS-specific macrophage_c17
Fabp3	0.0713976	3.41007e-05	MAS-specific macrophage_c17
Spaca1	0.0713737	3.4308e-05	MAS-specific macrophage_c17
Cks1b	0.0713546	3.44753e-05	MAS-specific macrophage_c17
Fxyd2	0.0713169	3.48063e-05	MAS-specific macrophage_c17
Hax1	0.071258	3.53297e-05	MAS-specific macrophage_c17
Camkk1	0.0711382	3.64185e-05	MAS-specific macrophage_c17
Copa	0.0711369	3.64308e-05	MAS-specific macrophage_c17
Stk25	0.0710503	3.72374e-05	MAS-specific macrophage_c17
Snx6	0.0710222	3.75031e-05	MAS-specific macrophage_c17
Limk1	0.070841	3.92575e-05	MAS-specific macrophage_c17
Mrps5	0.0707913	3.97522e-05	MAS-specific macrophage_c17
Tnfrsf10b	0.0707135	4.05391e-05	MAS-specific macrophage_c17
Fhod1	0.0706335	4.1363e-05	MAS-specific macrophage_c17
Atp6v1c1	0.0705419	4.23255e-05	MAS-specific macrophage_c17
Snta1	0.0702258	4.58155e-05	MAS-specific macrophage_c17
Anapc15	0.0702225	4.58529e-05	MAS-specific macrophage_c17
Fam219a	0.0701437	4.67646e-05	MAS-specific macrophage_c17
Bax	0.0701405	4.68029e-05	MAS-specific macrophage_c17
Txlnb	0.0701391	4.68187e-05	MAS-specific macrophage_c17
Itgbl1	0.0701352	4.68646e-05	MAS-specific macrophage_c17
Bcap29	0.0700971	4.73119e-05	MAS-specific macrophage_c17
Atp8a1	0.0699847	4.86583e-05	MAS-specific macrophage_c17
Chn2	0.0699654	4.8892e-05	MAS-specific macrophage_c17
Smyd5	0.0698645	5.01369e-05	MAS-specific macrophage_c17
Wwp1	0.0697854	5.11338e-05	MAS-specific macrophage_c17
Cdkl2	0.0696821	5.24623e-05	MAS-specific macrophage_c17
Rab5c	0.069639	5.30267e-05	MAS-specific macrophage_c17
Derl3	0.069596	5.35964e-05	MAS-specific macrophage_c17
Dnajc13	0.0695958	5.35988e-05	MAS-specific macrophage_c17
6720489N17Rik	0.0695759	5.38633e-05	MAS-specific macrophage_c17
Srp54b	0.0693411	5.70881e-05	MAS-specific macrophage_c17
Ngb	0.0692278	5.87084e-05	MAS-specific macrophage_c17
Ankmy2	0.0692106	5.89574e-05	MAS-specific macrophage_c17
Arg1	0.0691195	6.02972e-05	MAS-specific macrophage_c17
Dennd1b	0.0691135	6.03874e-05	MAS-specific macrophage_c17
Aim1	0.0690862	6.07945e-05	MAS-specific macrophage_c17
Zwint	0.0690609	6.11742e-05	MAS-specific macrophage_c17
Plekhb2	0.0689884	6.2276e-05	MAS-specific macrophage_c17
Rarres1	0.068922	6.33009e-05	MAS-specific macrophage_c17
Snx13	0.0688019	6.51963e-05	MAS-specific macrophage_c17
Gtpbp4	0.0685938	6.8608e-05	MAS-specific macrophage_c17
0610043K17Rik	0.0685082	7.00609e-05	MAS-specific macrophage_c17
Dennd6a	0.0685051	7.01145e-05	MAS-specific macrophage_c17
Sos1	0.0685039	7.01351e-05	MAS-specific macrophage_c17
Hyal2	0.0684214	7.15618e-05	MAS-specific macrophage_c17
Tmem198	0.0683731	7.24121e-05	MAS-specific macrophage_c17
Lrrc58	0.0682645	7.43547e-05	MAS-specific macrophage_c17
Rassf10	0.0682485	7.46451e-05	MAS-specific macrophage_c17
Upk3b	0.0681817	7.58698e-05	MAS-specific macrophage_c17
Gm42567	0.0681553	7.63585e-05	MAS-specific macrophage_c17
Micu3	0.068064	7.80724e-05	MAS-specific macrophage_c17
Tmem57	0.0680589	7.81704e-05	MAS-specific macrophage_c17
Dtnb	0.0680501	7.83374e-05	MAS-specific macrophage_c17
Pqlc2	0.0679817	7.96497e-05	MAS-specific macrophage_c17
Pfdn2	0.0679366	8.05267e-05	MAS-specific macrophage_c17
Timm17a	0.0679265	8.07247e-05	MAS-specific macrophage_c17
Emc8	0.06789	8.14426e-05	MAS-specific macrophage_c17
Ormdl2	0.0678107	8.30215e-05	MAS-specific macrophage_c17
Rcn2	0.0677722	8.38006e-05	MAS-specific macrophage_c17
Elp5	0.0677684	8.38772e-05	MAS-specific macrophage_c17
Etf1	0.0677629	8.39886e-05	MAS-specific macrophage_c17
Nras	0.0676848	8.55903e-05	MAS-specific macrophage_c17
Gm29707	0.0676702	8.58928e-05	MAS-specific macrophage_c17
Shmt2	0.0675822	8.77406e-05	MAS-specific macrophage_c17
Kpnb1	0.0675739	8.79157e-05	MAS-specific macrophage_c17
Gm43796	0.0675419	8.85972e-05	MAS-specific macrophage_c17
Eif3j1	0.0674744	9.00517e-05	MAS-specific macrophage_c17
Dusp19	0.067404	9.15926e-05	MAS-specific macrophage_c17
Plppr4	0.0672466	9.51295e-05	MAS-specific macrophage_c17
Derl2	0.0671404	9.75871e-05	MAS-specific macrophage_c17
Ap3s1	0.0670638	9.93983e-05	MAS-specific macrophage_c17
Fbxo6	0.0670363	0.000100054	MAS-specific macrophage_c17
Wdr83os	0.0669249	0.00010276	MAS-specific macrophage_c17
P2ry12	0.0668196	0.000105383	MAS-specific macrophage_c17
Hars	0.066648	0.000109788	MAS-specific macrophage_c17
Mat2a	0.0666328	0.000110188	MAS-specific macrophage_c17
Impact	0.0666318	0.000110212	MAS-specific macrophage_c17
Vps33a	0.0666229	0.000110448	MAS-specific macrophage_c17
Cabp4	0.0666136	0.000110692	MAS-specific macrophage_c17
Rbm17	0.0665389	0.000112679	MAS-specific macrophage_c17
Diaph3	0.0664909	0.000113976	MAS-specific macrophage_c17
Pdss1	0.0664499	0.000115093	MAS-specific macrophage_c17
Arf4	0.0664482	0.00011514	MAS-specific macrophage_c17
Hnrnpu	0.0664472	0.000115166	MAS-specific macrophage_c17
Cltb	0.0663744	0.000117175	MAS-specific macrophage_c17
Ikbke	0.0663549	0.000117721	MAS-specific macrophage_c17
Gm34106	0.0663176	0.000118767	MAS-specific macrophage_c17
Ddx4	0.0662986	0.000119305	MAS-specific macrophage_c17
Nup43	0.0662891	0.000119574	MAS-specific macrophage_c17
Pygb	0.0662673	0.000120194	MAS-specific macrophage_c17
Vps26a	0.0662391	0.000121	MAS-specific macrophage_c17
Mrap	0.0660721	0.000125883	MAS-specific macrophage_c17
Zfp318	0.0660296	0.000127154	MAS-specific macrophage_c17
Ctnna1	0.065878	0.00013179	MAS-specific macrophage_c17
Arpin	0.0658138	0.0001338	MAS-specific macrophage_c17
Anks1	0.0657666	0.000135297	MAS-specific macrophage_c17
Msantd1	0.0657514	0.000135783	MAS-specific macrophage_c17
Abcc9	0.0657303	0.000136461	MAS-specific macrophage_c17
Mif4gd	0.065711	0.000137082	MAS-specific macrophage_c17
C4b	0.0656922	0.000137689	MAS-specific macrophage_c17
Gmpr2	0.0656412	0.000139351	MAS-specific macrophage_c17
Hdgf	0.0655444	0.000142559	MAS-specific macrophage_c17
Tceb1	0.0655053	0.000143874	MAS-specific macrophage_c17
Cdv3	0.0654748	0.000144907	MAS-specific macrophage_c17
Copg1	0.0654142	0.00014698	MAS-specific macrophage_c17
Ankrd1	0.0653005	0.000150948	MAS-specific macrophage_c17
Cetn3	0.0651901	0.000154897	MAS-specific macrophage_c17
Ucp1	0.065115	0.000157641	MAS-specific macrophage_c17
Gm37696	0.0650873	0.000158663	MAS-specific macrophage_c17
Adrm1	0.0650583	0.000159738	MAS-specific macrophage_c17
Nck2	0.0650524	0.00015996	MAS-specific macrophage_c17
5730409E04Rik	0.0650447	0.000160247	MAS-specific macrophage_c17
Npepps	0.0650209	0.000161137	MAS-specific macrophage_c17
Wdr75	0.0649927	0.000162204	MAS-specific macrophage_c17
Spin4	0.0649635	0.000163311	MAS-specific macrophage_c17
Neu1	0.0648815	0.000166459	MAS-specific macrophage_c17
Bckdhb	0.0647761	0.000170589	MAS-specific macrophage_c17
Prdm1	0.0645831	0.000178402	MAS-specific macrophage_c17
Map7d1	0.0645779	0.000178619	MAS-specific macrophage_c17
Btbd1	0.0644548	0.000183786	MAS-specific macrophage_c17
Mfsd7b	0.0644005	0.000186105	MAS-specific macrophage_c17
Trpv4	0.0643105	0.000190018	MAS-specific macrophage_c17
Ssb	0.0642864	0.000191079	MAS-specific macrophage_c17
Zdhhc13	0.0642026	0.000194809	MAS-specific macrophage_c17
Abce1	0.0641113	0.000198948	MAS-specific macrophage_c17
Lipo1	0.0639407	0.000206908	MAS-specific macrophage_c17
Tsn	0.063844	0.000211554	MAS-specific macrophage_c17
Cmbl	0.0638147	0.000212977	MAS-specific macrophage_c17
Slc9a5	0.063805	0.000213452	MAS-specific macrophage_c17
Rims3	0.0636679	0.000220265	MAS-specific macrophage_c17
Eif4g2	0.0636238	0.000222498	MAS-specific macrophage_c17
Cops4	0.0634759	0.000230144	MAS-specific macrophage_c17
Zfp91	0.063455	0.00023124	MAS-specific macrophage_c17
Mrpl12	0.0634237	0.000232899	MAS-specific macrophage_c17
Cyth4	0.0634197	0.000233112	MAS-specific macrophage_c17
Car6	0.063389	0.000234751	MAS-specific macrophage_c17
Atp6v0d1	0.0632609	0.000241698	MAS-specific macrophage_c17
Ranbp2	0.0631715	0.000246661	MAS-specific macrophage_c17
Ap3d1	0.0630053	0.000256143	MAS-specific macrophage_c17
Nhp2l1	0.0630028	0.00025629	MAS-specific macrophage_c17
Nup54	0.0629498	0.000259382	MAS-specific macrophage_c17
Usp14	0.0629023	0.000262191	MAS-specific macrophage_c17
Uqcc2	0.0628025	0.000268173	MAS-specific macrophage_c17
Mybbp1a	0.0627859	0.000269181	MAS-specific macrophage_c17
Incenp	0.0627813	0.000269461	MAS-specific macrophage_c17
Tmprss4	0.0626069	0.000280283	MAS-specific macrophage_c17
Rragc	0.0625922	0.00028121	MAS-specific macrophage_c17
Det1	0.0625906	0.000281315	MAS-specific macrophage_c17
Cttn	0.0625654	0.000282914	MAS-specific macrophage_c17
Bend4	0.0625061	0.00028672	MAS-specific macrophage_c17
Atp2a2	0.0624867	0.000287974	MAS-specific macrophage_c17
Ptdss2	0.0624565	0.000289933	MAS-specific macrophage_c17
AK157302	0.0624494	0.0002904	MAS-specific macrophage_c17
Morf4l1	0.062444	0.000290754	MAS-specific macrophage_c17
Aars	0.0623167	0.000299186	MAS-specific macrophage_c17
Lyar	0.062248	0.000303834	MAS-specific macrophage_c17
Arxes2	0.0622004	0.000307092	MAS-specific macrophage_c17
Dcun1d4	0.0620952	0.000314414	MAS-specific macrophage_c17
Atp6v1h	0.0620282	0.000319162	MAS-specific macrophage_c17
Magt1	0.0620276	0.000319207	MAS-specific macrophage_c17
Larp4b	0.0620241	0.000319457	MAS-specific macrophage_c17
Trim28	0.0620229	0.000319541	MAS-specific macrophage_c17
Trip10	0.0619908	0.000321838	MAS-specific macrophage_c17
Dnah2	0.0619096	0.000327731	MAS-specific macrophage_c17
Ctu1	0.0618787	0.000329999	MAS-specific macrophage_c17
Bik	0.0618671	0.000330855	MAS-specific macrophage_c17
Carhsp1	0.0616964	0.000343676	MAS-specific macrophage_c17
Gm37584	0.0616823	0.000344752	MAS-specific macrophage_c17
Cd19	0.061649	0.000347317	MAS-specific macrophage_c17
Git1	0.0616229	0.000349339	MAS-specific macrophage_c17
Caprin1	0.0615883	0.000352035	MAS-specific macrophage_c17
Bola3	0.0615273	0.000356834	MAS-specific macrophage_c17
Dbn1	0.0614957	0.000359345	MAS-specific macrophage_c17
Coa5	0.0614836	0.000360308	MAS-specific macrophage_c17
Itgb1bp1	0.0614748	0.000361015	MAS-specific macrophage_c17
Nme6	0.0614154	0.000365802	MAS-specific macrophage_c17
Xpo1	0.0613885	0.000367983	MAS-specific macrophage_c17
Adgb	0.0612983	0.000375408	MAS-specific macrophage_c17
Aspa	0.0612648	0.000378199	MAS-specific macrophage_c17
Arhgef2	0.0612304	0.000381083	MAS-specific macrophage_c17
Rwdd4a	0.0612074	0.000383027	MAS-specific macrophage_c17
Cwc15	0.0611245	0.000390097	MAS-specific macrophage_c17
Cirh1a	0.061008	0.000400246	MAS-specific macrophage_c17
Klrc1	0.0609975	0.000401179	MAS-specific macrophage_c17
Pin1	0.0609838	0.000402388	MAS-specific macrophage_c17
Acbd5	0.060961	0.000404408	MAS-specific macrophage_c17
Nacc2	0.0608924	0.000410561	MAS-specific macrophage_c17
Psmc6	0.0608069	0.000418346	MAS-specific macrophage_c17
Tor1aip2	0.0607802	0.000420804	MAS-specific macrophage_c17
Zfyve16	0.0607459	0.000423993	MAS-specific macrophage_c17
Slc30a5	0.0607433	0.000424234	MAS-specific macrophage_c17
Icam4	0.060646	0.000433382	MAS-specific macrophage_c17
Robo1	0.0606378	0.000434159	MAS-specific macrophage_c17
Klc1	0.0606146	0.000436368	MAS-specific macrophage_c17
Elp6	0.0604489	0.000452471	MAS-specific macrophage_c17
Sec16b	0.0604461	0.000452754	MAS-specific macrophage_c17
Wdr74	0.0604122	0.00045612	MAS-specific macrophage_c17
Slco3a1	0.0603635	0.00046099	MAS-specific macrophage_c17
Cflar	0.0603159	0.000465797	MAS-specific macrophage_c17
Ggt5	0.0602986	0.000467562	MAS-specific macrophage_c17
Apoo-ps	0.0602914	0.0004683	MAS-specific macrophage_c17
Ubald1	0.0602502	0.000472516	MAS-specific macrophage_c17
Med7	0.0602493	0.00047261	MAS-specific macrophage_c17
Mrpl57	0.0602169	0.000475954	MAS-specific macrophage_c17
Vapb	0.0602048	0.000477215	MAS-specific macrophage_c17
1810043H04Rik	0.060167	0.000481157	MAS-specific macrophage_c17
Coa7	0.0600947	0.000488782	MAS-specific macrophage_c17
Prmt1	0.0600567	0.000492837	MAS-specific macrophage_c17
Tecpr2	0.0600236	0.000496388	MAS-specific macrophage_c17
Rnf157	0.0600133	0.000497501	MAS-specific macrophage_c17
Sh3d19	0.0599742	0.000501744	MAS-specific macrophage_c17
Ildr1	0.0598478	0.000515675	MAS-specific macrophage_c17
Cd200r3	0.0598399	0.000516564	MAS-specific macrophage_c17
Gm11713	0.0598173	0.000519096	MAS-specific macrophage_c17
Tspan9	0.0597832	0.000522934	MAS-specific macrophage_c17
Shisa3	0.0597162	0.000530563	MAS-specific macrophage_c17
Camp	0.05958	0.000546399	MAS-specific macrophage_c17
Entpd6	0.0594771	0.00055865	MAS-specific macrophage_c17
Dmxl1	0.0594025	0.000567698	MAS-specific macrophage_c17
Prdx2	0.0593842	0.000569938	MAS-specific macrophage_c17
Rab11a	0.0593597	0.000572948	MAS-specific macrophage_c17
Ythdf2	0.0592875	0.000581903	MAS-specific macrophage_c17
Akr7a5	0.059267	0.000584465	MAS-specific macrophage_c17
Dnttip2	0.0592598	0.00058537	MAS-specific macrophage_c17
Gpx3	0.0592531	0.000586212	MAS-specific macrophage_c17
Rnf144b	0.0591025	0.000605457	MAS-specific macrophage_c17
Trim37	0.0590988	0.000605935	MAS-specific macrophage_c17
Cryz	0.0590635	0.000610536	MAS-specific macrophage_c17
Dppa3	0.0590168	0.000616664	MAS-specific macrophage_c17
Uba6	0.0590105	0.000617499	MAS-specific macrophage_c17
Upk1a	0.0589808	0.000621432	MAS-specific macrophage_c17
Arl2	0.0588904	0.000633551	MAS-specific macrophage_c17
Rab39	0.0588536	0.000638535	MAS-specific macrophage_c17
Otulin	0.0587963	0.000646387	MAS-specific macrophage_c17
Mapk6	0.0587635	0.000650926	MAS-specific macrophage_c17
Kif2c	0.0587059	0.000658967	MAS-specific macrophage_c17
Gpatch4	0.0586901	0.000661184	MAS-specific macrophage_c17
Ap2b1	0.058595	0.000674688	MAS-specific macrophage_c17
Exosc4	0.0585559	0.000680319	MAS-specific macrophage_c17
Impdh1	0.0584508	0.000695672	MAS-specific macrophage_c17
2210016F16Rik	0.0584214	0.00070001	MAS-specific macrophage_c17
Lpp	0.0583973	0.0007036	MAS-specific macrophage_c17
Cryzl1	0.0583779	0.000706501	MAS-specific macrophage_c17
Tmbim4	0.0583778	0.000706505	MAS-specific macrophage_c17
Dnajb3	0.0583763	0.000706744	MAS-specific macrophage_c17
Ptbp1	0.0583729	0.000707253	MAS-specific macrophage_c17
Serpinb7	0.0583223	0.000714862	MAS-specific macrophage_c17
Btaf1	0.058287	0.000720222	MAS-specific macrophage_c17
Spcs3	0.0582485	0.000726116	MAS-specific macrophage_c17
Gm4262	0.0582465	0.000726419	MAS-specific macrophage_c17
Zfp362	0.0582432	0.000726935	MAS-specific macrophage_c17
Ntrk2	0.0581176	0.000746469	MAS-specific macrophage_c17
Sumo3	0.0581036	0.000748683	MAS-specific macrophage_c17
Krt222	0.0580962	0.000749851	MAS-specific macrophage_c17
Fkbp1a	0.0580322	0.000760027	MAS-specific macrophage_c17
Naa15	0.0580318	0.000760099	MAS-specific macrophage_c17
AU041133	0.0579714	0.000769823	MAS-specific macrophage_c17
Fbxo5	0.0579509	0.000773163	MAS-specific macrophage_c17
Ddx1	0.0579227	0.000777759	MAS-specific macrophage_c17
Dysf	0.0578628	0.000787623	MAS-specific macrophage_c17
Tmem80	0.0578138	0.000795772	MAS-specific macrophage_c17
Ube2e1	0.0577468	0.000807044	MAS-specific macrophage_c17
Utp11l	0.0576659	0.000820846	MAS-specific macrophage_c17
Tmem87b	0.0576268	0.000827609	MAS-specific macrophage_c17
Fam110b	0.0574936	0.000850986	MAS-specific macrophage_c17
Cdcp1	0.0574878	0.000852032	MAS-specific macrophage_c17
Mest	0.0574413	0.000860343	MAS-specific macrophage_c17
Itpripl2	0.0574214	0.000863917	MAS-specific macrophage_c17
Fzr1	0.0573791	0.000871591	MAS-specific macrophage_c17
Slc16a5	0.0572757	0.000890576	MAS-specific macrophage_c17
Ipo5	0.0571907	0.000906485	MAS-specific macrophage_c17
Slc25a39	0.0571883	0.000906925	MAS-specific macrophage_c17
Fdx1l	0.0571548	0.000913279	MAS-specific macrophage_c17
Vti1b	0.0571216	0.000919592	MAS-specific macrophage_c17
Wdr4	0.0569954	0.000944014	MAS-specific macrophage_c17
Abl2	0.0569778	0.00094747	MAS-specific macrophage_c17
Trpv6	0.0569709	0.000948824	MAS-specific macrophage_c17
Tfrc	0.0568653	0.000969803	MAS-specific macrophage_c17
Rbbp7	0.0568478	0.000973323	MAS-specific macrophage_c17
Cfdp1	0.0567975	0.000983509	MAS-specific macrophage_c17
Gm26520	0.0567955	0.000983912	MAS-specific macrophage_c17
Ppp5c	0.0567824	0.000986584	MAS-specific macrophage_c17
Kif13a	0.0567501	0.000993197	MAS-specific macrophage_c17
Il16	0.0567353	0.000996242	MAS-specific macrophage_c17
Usp22	0.0565922	0.0010261	MAS-specific macrophage_c17
Gm10401	0.056584	0.00102783	MAS-specific macrophage_c17
Ube2d2a	0.0565803	0.00102862	MAS-specific macrophage_c17
Rmnd5a	0.0565732	0.00103012	MAS-specific macrophage_c17
Thop1	0.0565002	0.00104573	MAS-specific macrophage_c17
Kcnk12	0.0564725	0.00105171	MAS-specific macrophage_c17
Tarbp2	0.0563614	0.00107602	MAS-specific macrophage_c17
Rlim	0.0563447	0.0010797	MAS-specific macrophage_c17
Fam50a	0.0563089	0.00108768	MAS-specific macrophage_c17
4930556M19Rik	0.0562207	0.00110753	MAS-specific macrophage_c17
Rrs1	0.0562162	0.00110856	MAS-specific macrophage_c17
Zfp821	0.0561317	0.0011279	MAS-specific macrophage_c17
Ybx3	0.0561206	0.00113047	MAS-specific macrophage_c17
Pik3cb	0.0560273	0.00115224	MAS-specific macrophage_c17
2610507B11Rik	0.056027	0.0011523	MAS-specific macrophage_c17
Gm16217	0.0560223	0.00115341	MAS-specific macrophage_c17
Adprh	0.0560172	0.00115463	MAS-specific macrophage_c17
Ppm1n	0.0559854	0.00116215	MAS-specific macrophage_c17
Aldh7a1	0.055964	0.00116723	MAS-specific macrophage_c17
Smap1	0.0559287	0.00117568	MAS-specific macrophage_c17
Adamts4	0.0559282	0.00117579	MAS-specific macrophage_c17
Inpp5b	0.0559182	0.0011782	MAS-specific macrophage_c17
Nuak1	0.0559152	0.00117892	MAS-specific macrophage_c17
Clpp	0.055904	0.00118161	MAS-specific macrophage_c17
Nudt9	0.0558772	0.00118809	MAS-specific macrophage_c17
Vps18	0.0558607	0.00119209	MAS-specific macrophage_c17
Ftsj3	0.0558602	0.00119222	MAS-specific macrophage_c17
Hdhd2	0.0558467	0.00119549	MAS-specific macrophage_c17
Slc25a47	0.0557863	0.00121029	MAS-specific macrophage_c17
Bzw2	0.0557655	0.00121544	MAS-specific macrophage_c17
Brix1	0.0556852	0.00123545	MAS-specific macrophage_c17
Gss	0.0556255	0.00125053	MAS-specific macrophage_c17
Prc1	0.0556002	0.00125697	MAS-specific macrophage_c17
Yrdc	0.055532	0.00127448	MAS-specific macrophage_c17
Gm7535	0.0555271	0.00127575	MAS-specific macrophage_c17
Rasa1	0.0555123	0.00127957	MAS-specific macrophage_c17
Atf4	0.0554849	0.0012867	MAS-specific macrophage_c17
Pgm2	0.0553848	0.00131305	MAS-specific macrophage_c17
Hibadh	0.0553172	0.0013311	MAS-specific macrophage_c17
Fam136a	0.0552802	0.00134111	MAS-specific macrophage_c17
Ppig	0.0552676	0.00134452	MAS-specific macrophage_c17
Exo5	0.0552535	0.00134836	MAS-specific macrophage_c17
BC026585	0.0552284	0.00135521	MAS-specific macrophage_c17
0610037L13Rik	0.0551929	0.00136494	MAS-specific macrophage_c17
Uchl3	0.0551451	0.00137816	MAS-specific macrophage_c17
Morn1	0.0550887	0.00139391	MAS-specific macrophage_c17
Rps6kc1	0.0550625	0.00140127	MAS-specific macrophage_c17
Ptpn22	0.0550547	0.0014035	MAS-specific macrophage_c17
Ppp1r12b	0.0550343	0.00140927	MAS-specific macrophage_c17
Ift22	0.0550144	0.0014149	MAS-specific macrophage_c17
Cd200r4	0.0549521	0.00143274	MAS-specific macrophage_c17
RP23-191I16.4	0.0547979	0.00147779	MAS-specific macrophage_c17
Mtss1l	0.0546938	0.00150889	MAS-specific macrophage_c17
Tsr1	0.0546758	0.00151436	MAS-specific macrophage_c17
Nphp1	0.0546423	0.00152454	MAS-specific macrophage_c17
Ada	0.0546195	0.00153149	MAS-specific macrophage_c17
Ppp1r36	0.0545329	0.00155822	MAS-specific macrophage_c17
Azin1	0.0544902	0.00157155	MAS-specific macrophage_c17
Mier3	0.0544664	0.00157902	MAS-specific macrophage_c17
Fbxw9	0.0544516	0.00158371	MAS-specific macrophage_c17
Taf9	0.0544413	0.00158696	MAS-specific macrophage_c17
RP23-435E16.3	0.0543087	0.00162941	MAS-specific macrophage_c17
1110065P20Rik	0.054279	0.00163904	MAS-specific macrophage_c17
Cdh17	0.0541838	0.00167036	MAS-specific macrophage_c17
D6Wsu163e	0.0540937	0.00170046	MAS-specific macrophage_c17
Nol11	0.0540785	0.0017056	MAS-specific macrophage_c17
2700046G09Rik	0.0540752	0.0017067	MAS-specific macrophage_c17
Tusc3	0.0540451	0.00171692	MAS-specific macrophage_c17
Asah2	0.0540307	0.00172182	MAS-specific macrophage_c17
Icam5	0.0540305	0.0017219	MAS-specific macrophage_c17
Gpr152	0.0538407	0.00178776	MAS-specific macrophage_c17
Gm26620	0.0538149	0.00179685	MAS-specific macrophage_c17
BC031181	0.0537596	0.00181658	MAS-specific macrophage_c17
D15Ertd621e	0.0536843	0.00184372	MAS-specific macrophage_c17
Adamtsl2	0.0536563	0.00185391	MAS-specific macrophage_c17
Gar1	0.0536283	0.00186414	MAS-specific macrophage_c17
Oat	0.0535937	0.0018769	MAS-specific macrophage_c17
Gm26768	0.0535687	0.00188614	MAS-specific macrophage_c17
Zfp28	0.053567	0.00188676	MAS-specific macrophage_c17
Eif3a	0.0535645	0.00188769	MAS-specific macrophage_c17
Zfp560	0.0535485	0.00189363	MAS-specific macrophage_c17
Gm16341	0.0535357	0.00189842	MAS-specific macrophage_c17
Ide	0.0535229	0.0019032	MAS-specific macrophage_c17
Smarcc1	0.0534873	0.00191655	MAS-specific macrophage_c17
Slc35f2	0.053403	0.00194849	MAS-specific macrophage_c17
Dmwd	0.053336	0.00197426	MAS-specific macrophage_c17
Cyfip1	0.0532849	0.00199407	MAS-specific macrophage_c17
Alg9	0.0532842	0.00199437	MAS-specific macrophage_c17
Cd4	0.0532476	0.0020087	MAS-specific macrophage_c17
Pkd1l2	0.0532358	0.00201331	MAS-specific macrophage_c17
Casq1	0.0531938	0.00202992	MAS-specific macrophage_c17
Tmem9b	0.0531754	0.00203723	MAS-specific macrophage_c17
Chadl	0.0531666	0.00204074	MAS-specific macrophage_c17
Lipt1	0.0531328	0.00205425	MAS-specific macrophage_c17
Rbm7	0.0531209	0.00205902	MAS-specific macrophage_c17
Hsd17b7	0.053099	0.00206785	MAS-specific macrophage_c17
Tsta3	0.0530894	0.00207171	MAS-specific macrophage_c17
Pmpca	0.0530873	0.00207257	MAS-specific macrophage_c17
l7Rn6	0.0530694	0.00207979	MAS-specific macrophage_c17
Loxl4	0.0530412	0.00209126	MAS-specific macrophage_c17
Cd59a	0.0530388	0.00209223	MAS-specific macrophage_c17
Dtymk	0.0530136	0.00210253	MAS-specific macrophage_c17
Cep85	0.0529614	0.00212403	MAS-specific macrophage_c17
Gm15056	0.0529351	0.00213494	MAS-specific macrophage_c17
Tha1	0.0529331	0.00213576	MAS-specific macrophage_c17
A3galt2	0.0528648	0.00216432	MAS-specific macrophage_c17
Hilpda	0.0528403	0.00217462	MAS-specific macrophage_c17
Brox	0.0527805	0.00220002	MAS-specific macrophage_c17
Slc25a15	0.0527231	0.00222467	MAS-specific macrophage_c17
Gnb4	0.0526979	0.00223557	MAS-specific macrophage_c17
Pum3	0.0525867	0.00228421	MAS-specific macrophage_c17
Ndufaf4	0.052512	0.00231744	MAS-specific macrophage_c17
Gpd1	0.0524869	0.00232871	MAS-specific macrophage_c17
Akt1s1	0.0524137	0.00236184	MAS-specific macrophage_c17
Tbc1d31	0.0523836	0.00237559	MAS-specific macrophage_c17
Med29	0.052353	0.00238966	MAS-specific macrophage_c17
Ceacam16	0.0523068	0.00241101	MAS-specific macrophage_c17
Nol8	0.0522247	0.0024494	MAS-specific macrophage_c17
Trmt2a	0.0522047	0.00245884	MAS-specific macrophage_c17
Wbscr16	0.0522004	0.00246084	MAS-specific macrophage_c17
Rapgef2	0.0521567	0.00248164	MAS-specific macrophage_c17
Clpx	0.0521045	0.00250662	MAS-specific macrophage_c17
AA415398	0.0519679	0.00257311	MAS-specific macrophage_c17
Frk	0.0518832	0.00261516	MAS-specific macrophage_c17
Eya3	0.0518828	0.00261539	MAS-specific macrophage_c17
Psmg1	0.0518491	0.00263226	MAS-specific macrophage_c17
Agap3	0.0518382	0.00263775	MAS-specific macrophage_c17
Trp53inp2	0.0518199	0.002647	MAS-specific macrophage_c17
Uba5	0.0517928	0.00266073	MAS-specific macrophage_c17
Med9os	0.0517276	0.00269407	MAS-specific macrophage_c17
Poldip2	0.0516478	0.00273536	MAS-specific macrophage_c17
Polr3d	0.0516443	0.00273717	MAS-specific macrophage_c17
Ddx18	0.0516246	0.00274745	MAS-specific macrophage_c17
Psme3	0.0516049	0.00275776	MAS-specific macrophage_c17
Wdr18	0.0515929	0.0027641	MAS-specific macrophage_c17
Ash2l	0.0515445	0.00278965	MAS-specific macrophage_c17
Gnl2	0.0515238	0.00280066	MAS-specific macrophage_c17
Acyp2	0.0514465	0.0028421	MAS-specific macrophage_c17
Aloxe3	0.0514148	0.00285923	MAS-specific macrophage_c17
Nlgn3	0.051369	0.00288416	MAS-specific macrophage_c17
2310036O22Rik	0.0513325	0.00290424	MAS-specific macrophage_c17
Hiat1	0.0513202	0.00291097	MAS-specific macrophage_c17
Trmt6	0.0512987	0.00292289	MAS-specific macrophage_c17
Ppp1r12c	0.051289	0.00292824	MAS-specific macrophage_c17
Tslp	0.0512229	0.00296513	MAS-specific macrophage_c17
Usp8	0.0512081	0.00297342	MAS-specific macrophage_c17
Efr3a	0.0511982	0.00297896	MAS-specific macrophage_c17
Gm31363	0.051109	0.00302964	MAS-specific macrophage_c17
Utp6	0.0510766	0.00304821	MAS-specific macrophage_c17
Slc25a1	0.0510381	0.0030704	MAS-specific macrophage_c17
Usp9x	0.0510052	0.0030895	MAS-specific macrophage_c17
Tmem106c	0.051002	0.00309136	MAS-specific macrophage_c17
Mov10	0.0508447	0.00318427	MAS-specific macrophage_c17
Anapc2	0.0508182	0.00320018	MAS-specific macrophage_c17
Rsl1d1	0.0507967	0.00321314	MAS-specific macrophage_c17
Slc35f6	0.0507926	0.00321558	MAS-specific macrophage_c17
Cd320	0.050771	0.00322865	MAS-specific macrophage_c17
Gbgt1	0.0507685	0.00323016	MAS-specific macrophage_c17
Aimp2	0.050746	0.00324386	MAS-specific macrophage_c17
Cdc45	0.0507023	0.00327055	MAS-specific macrophage_c17
Ccnb1	0.0506679	0.00329168	MAS-specific macrophage_c17
Cfap69	0.0505792	0.00334685	MAS-specific macrophage_c17
Prkg1	0.0505753	0.00334927	MAS-specific macrophage_c17
Tbrg4	0.0505488	0.00336591	MAS-specific macrophage_c17
Fuom	0.0505183	0.0033852	MAS-specific macrophage_c17
Tcf15	0.050508	0.0033917	MAS-specific macrophage_c17
Psmc4	0.0503807	0.00347328	MAS-specific macrophage_c17
Snupn	0.0503757	0.00347649	MAS-specific macrophage_c17
Arhgap4	0.0503647	0.00348364	MAS-specific macrophage_c17
Cul9	0.050335	0.00350299	MAS-specific macrophage_c17
Tdrd3	0.0503245	0.00350983	MAS-specific macrophage_c17
Chmp6	0.0503225	0.00351117	MAS-specific macrophage_c17
Gatad1	0.0502294	0.00357256	MAS-specific macrophage_c17
Ado	0.0501645	0.0036159	MAS-specific macrophage_c17
Tk2	0.0501609	0.00361835	MAS-specific macrophage_c17
Bcap31	0.0501593	0.0036194	MAS-specific macrophage_c17
Lclat1	0.0500944	0.00366332	MAS-specific macrophage_c17
Pomk	0.0500715	0.00367889	MAS-specific macrophage_c17
Zdhhc5	0.0500344	0.00370432	MAS-specific macrophage_c17
Enah	0.050027	0.00370939	MAS-specific macrophage_c17
Psmg2	0.0500085	0.00372213	MAS-specific macrophage_c17
Tgfb2	0.0499965	0.00373038	MAS-specific macrophage_c17
Sectm1a	0.0499873	0.00373676	MAS-specific macrophage_c17
Pikfyve	0.0499413	0.00376873	MAS-specific macrophage_c17
Zranb2	0.0499394	0.00377009	MAS-specific macrophage_c17
Gm27232	0.0499344	0.00377359	MAS-specific macrophage_c17
Gm17231	0.0499241	0.00378078	MAS-specific macrophage_c17
Gfm1	0.0498654	0.00382203	MAS-specific macrophage_c17
Armc7	0.0498512	0.00383212	MAS-specific macrophage_c17
Pde3a	0.0498147	0.00385799	MAS-specific macrophage_c17
Angptl4	0.0497587	0.00389811	MAS-specific macrophage_c17
March3	0.0497521	0.00390284	MAS-specific macrophage_c17
Snx25	0.0497142	0.00393026	MAS-specific macrophage_c17
Rcc2	0.049711	0.00393255	MAS-specific macrophage_c17
Cacul1	0.0496884	0.00394902	MAS-specific macrophage_c17
Gnl1	0.0496849	0.00395155	MAS-specific macrophage_c17
Idua	0.0496142	0.00400335	MAS-specific macrophage_c17
Ppfibp2	0.049532	0.00406433	MAS-specific macrophage_c17
Spry4	0.0494722	0.00410923	MAS-specific macrophage_c17
Adam9	0.0494174	0.00415082	MAS-specific macrophage_c17
Gm11127	0.0494125	0.0041545	MAS-specific macrophage_c17
Xpot	0.0493932	0.00416929	MAS-specific macrophage_c17
Hoxa3	0.0493435	0.00420739	MAS-specific macrophage_c17
Kcnq1ot1	0.0492754	0.0042602	MAS-specific macrophage_c17
Zdhhc16	0.0491999	0.00431943	MAS-specific macrophage_c17
Alg3	0.0491875	0.00432923	MAS-specific macrophage_c17
Gpr89	0.0491866	0.00432995	MAS-specific macrophage_c17
Txndc9	0.0491825	0.00433322	MAS-specific macrophage_c17
Gm20636	0.0491738	0.00434009	MAS-specific macrophage_c17
Gm9725	0.0491647	0.0043473	MAS-specific macrophage_c17
Idh3a	0.0491029	0.00439667	MAS-specific macrophage_c17
Nop9	0.0489928	0.00448581	MAS-specific macrophage_c17
Sf3a3	0.0488739	0.00458394	MAS-specific macrophage_c17
Elk1	0.0488488	0.00460487	MAS-specific macrophage_c17
Dzip3	0.0488485	0.00460512	MAS-specific macrophage_c17
Mesdc2	0.0488313	0.00461956	MAS-specific macrophage_c17
Dync1i2	0.0488285	0.0046219	MAS-specific macrophage_c17
Tsen34	0.0487722	0.00466939	MAS-specific macrophage_c17
Col1a1	0.0487582	0.00468126	MAS-specific macrophage_c17
Erlin2	0.0487464	0.00469127	MAS-specific macrophage_c17
Mlf2	0.0487149	0.00471812	MAS-specific macrophage_c17
0610010F05Rik	0.0486757	0.00475177	MAS-specific macrophage_c17
Ncbp1	0.0486008	0.0048167	MAS-specific macrophage_c17
Pmf1	0.0485783	0.00483632	MAS-specific macrophage_c17
Ntn4	0.0484959	0.0049089	MAS-specific macrophage_c17
Nvl	0.0484887	0.00491524	MAS-specific macrophage_c17
Hagh	0.0484314	0.00496632	MAS-specific macrophage_c17
Marc1	0.0484266	0.00497067	MAS-specific macrophage_c17
AI846148	0.0484048	0.0049902	MAS-specific macrophage_c17
Gpat2	0.0484005	0.00499407	MAS-specific macrophage_c17
Trim35	0.0483382	0.00505045	MAS-specific macrophage_c17
Amd2	0.0483157	0.00507096	MAS-specific macrophage_c17
Ywhaq	0.0483036	0.00508205	MAS-specific macrophage_c17
Memo1	0.0482823	0.00510156	MAS-specific macrophage_c17
Ceacam19	0.0482633	0.00511901	MAS-specific macrophage_c17
P3h4	0.0481845	0.00519203	MAS-specific macrophage_c17
Vprbp	0.0481327	0.00524061	MAS-specific macrophage_c17
Tmem68	0.0481262	0.0052467	MAS-specific macrophage_c17
Avpi1	0.0481107	0.00526133	MAS-specific macrophage_c17
Dnali1	0.0481003	0.00527113	MAS-specific macrophage_c17
Fam204a	0.0480787	0.00529161	MAS-specific macrophage_c17
Dmap1	0.0479998	0.00536695	MAS-specific macrophage_c17
Gm10273	0.047994	0.00537246	MAS-specific macrophage_c17
1700047I17Rik2	0.04795	0.00541499	MAS-specific macrophage_c17
Zbtb22	0.0479299	0.00543451	MAS-specific macrophage_c17
Tmem150a	0.0478668	0.00549608	MAS-specific macrophage_c17
Pphln1	0.0478666	0.00549626	MAS-specific macrophage_c17
Gstt2	0.0478535	0.00550914	MAS-specific macrophage_c17
Nus1	0.0477862	0.00557579	MAS-specific macrophage_c17
Platr7	0.0476573	0.00570527	MAS-specific macrophage_c17
Amigo1	0.0476494	0.00571335	MAS-specific macrophage_c17
Nup205	0.047555	0.00581003	MAS-specific macrophage_c17
N6amt1	0.0475315	0.00583429	MAS-specific macrophage_c17
Uchl5	0.0475028	0.00586409	MAS-specific macrophage_c17
Armcx3	0.0474744	0.00589375	MAS-specific macrophage_c17
Pglyrp2	0.047453	0.00591618	MAS-specific macrophage_c17
Gmfb	0.0473169	0.00606056	MAS-specific macrophage_c17
U2af2	0.0473052	0.0060731	MAS-specific macrophage_c17
Top1mt	0.0472986	0.00608015	MAS-specific macrophage_c17
Sept7	0.0472982	0.00608054	MAS-specific macrophage_c17
Ubap2	0.0472318	0.00615241	MAS-specific macrophage_c17
Smpd5	0.0472087	0.00617758	MAS-specific macrophage_c17
Gpr31b	0.0471761	0.00621319	MAS-specific macrophage_c17
Enpp5	0.0471701	0.00621979	MAS-specific macrophage_c17
Fam177a	0.0471581	0.006233	MAS-specific macrophage_c17
Plpp5	0.0470899	0.00630837	MAS-specific macrophage_c17
Vipr1	0.0470874	0.00631116	MAS-specific macrophage_c17
BC052040	0.0470556	0.00634659	MAS-specific macrophage_c17
Ddb2	0.0470531	0.00634933	MAS-specific macrophage_c17
Rgmb	0.0469677	0.00644545	MAS-specific macrophage_c17
Nploc4	0.0469616	0.00645247	MAS-specific macrophage_c17
Nup50	0.0469458	0.00647035	MAS-specific macrophage_c17
Rbm15b	0.046928	0.00649059	MAS-specific macrophage_c17
Nfib	0.0469128	0.00650805	MAS-specific macrophage_c17
Syncrip	0.0469118	0.00650908	MAS-specific macrophage_c17
Hoxa6	0.0468959	0.00652735	MAS-specific macrophage_c17
Dhx33	0.0468813	0.00654405	MAS-specific macrophage_c17
Bbs4	0.0468764	0.00654967	MAS-specific macrophage_c17
Gm26778	0.0468612	0.00656723	MAS-specific macrophage_c17
Gm15558	0.0468576	0.00657137	MAS-specific macrophage_c17
Sox5	0.0468485	0.00658189	MAS-specific macrophage_c17
Hr	0.0468282	0.00660534	MAS-specific macrophage_c17
Supt16	0.0467998	0.00663832	MAS-specific macrophage_c17
Gm42849	0.0467483	0.00669853	MAS-specific macrophage_c17
Mrps22	0.046748	0.00669891	MAS-specific macrophage_c17
Crls1	0.0467397	0.00670857	MAS-specific macrophage_c17
Opa3	0.0466921	0.0067647	MAS-specific macrophage_c17
Rufy3	0.0465989	0.0068759	MAS-specific macrophage_c17
Smc2os	0.0465474	0.00693794	MAS-specific macrophage_c17
Larp4	0.0465057	0.00698863	MAS-specific macrophage_c17
Stk39	0.0464854	0.00701334	MAS-specific macrophage_c17
Arhgef10	0.0464577	0.00704731	MAS-specific macrophage_c17
Trim44	0.0464561	0.00704928	MAS-specific macrophage_c17
Sdhaf3	0.0464444	0.00706365	MAS-specific macrophage_c17
Bckdk	0.0463966	0.00712269	MAS-specific macrophage_c17
Eif2ak4	0.0463741	0.00715062	MAS-specific macrophage_c17
Snx12	0.046366	0.00716075	MAS-specific macrophage_c17
Narfl	0.0463513	0.00717905	MAS-specific macrophage_c17
Pvrl2	0.0462919	0.00725356	MAS-specific macrophage_c17
Prosc	0.0462672	0.00728478	MAS-specific macrophage_c17
Ttc32	0.0462349	0.00732577	MAS-specific macrophage_c17
Adgrd1	0.0461803	0.00739546	MAS-specific macrophage_c17
Ddx31	0.0461224	0.00747005	MAS-specific macrophage_c17
Lrrc51	0.0461045	0.00749323	MAS-specific macrophage_c17
Immt	0.0461002	0.00749882	MAS-specific macrophage_c17
Dennd4b	0.0460332	0.00758618	MAS-specific macrophage_c17
Wdr46	0.0460121	0.00761389	MAS-specific macrophage_c17
Elac2	0.0460052	0.00762304	MAS-specific macrophage_c17
Hypk	0.0459872	0.00764679	MAS-specific macrophage_c17
Ddx39b	0.045987	0.0076471	MAS-specific macrophage_c17
Gm26838	0.0459567	0.00768723	MAS-specific macrophage_c17
E230013L22Rik	0.0459564	0.00768762	MAS-specific macrophage_c17
Coq4	0.045911	0.00774805	MAS-specific macrophage_c17
Gm13391	0.0458994	0.0077635	MAS-specific macrophage_c17
Tmlhe	0.0458819	0.00778707	MAS-specific macrophage_c17
Parpbp	0.0458118	0.00788174	MAS-specific macrophage_c17
Nop14	0.0458059	0.00788976	MAS-specific macrophage_c17
Tmem170b	0.0458021	0.00789486	MAS-specific macrophage_c17
Slc16a10	0.0457503	0.00796553	MAS-specific macrophage_c17
Zpbp	0.0457442	0.00797388	MAS-specific macrophage_c17
Nudcd2	0.0456865	0.00805347	MAS-specific macrophage_c17
Prkar1b	0.0456704	0.00807573	MAS-specific macrophage_c17
Mgmt	0.0456336	0.00812692	MAS-specific macrophage_c17
Wdr62	0.0456219	0.00814331	MAS-specific macrophage_c17
Ckap5	0.0455882	0.00819049	MAS-specific macrophage_c17
9030407P20Rik	0.0455689	0.00821771	MAS-specific macrophage_c17
Banf1	0.0455414	0.00825646	MAS-specific macrophage_c17
Cacnb4	0.0455117	0.00829865	MAS-specific macrophage_c17
Cbr1	0.0455018	0.00831264	MAS-specific macrophage_c17
Hdac2	0.0454353	0.00840779	MAS-specific macrophage_c17
Efemp2	0.045424	0.00842411	MAS-specific macrophage_c17
Ripk1	0.0454118	0.00844175	MAS-specific macrophage_c17
Ubfd1	0.0453964	0.00846399	MAS-specific macrophage_c17
Otud4	0.0453787	0.00848967	MAS-specific macrophage_c17
Tle2	0.0453328	0.00855648	MAS-specific macrophage_c17
Gm15448	0.0453294	0.00856144	MAS-specific macrophage_c17
Gtpbp10	0.0452589	0.00866505	MAS-specific macrophage_c17
Spats2	0.0452469	0.0086828	MAS-specific macrophage_c17
Ppp2r2a	0.045212	0.00873457	MAS-specific macrophage_c17
Prr18	0.0452075	0.0087413	MAS-specific macrophage_c17
Gm16572	0.0451225	0.00886867	MAS-specific macrophage_c17
Spast	0.0450853	0.00892489	MAS-specific macrophage_c17
5033430I15Rik	0.0450526	0.00897471	MAS-specific macrophage_c17
Cenpo	0.0450442	0.0089874	MAS-specific macrophage_c17
Kif16b	0.0450383	0.00899655	MAS-specific macrophage_c17
Coro1c	0.0449523	0.0091287	MAS-specific macrophage_c17
Nup214	0.0448254	0.00932709	MAS-specific macrophage_c17
Acvr1	0.0447637	0.00942491	MAS-specific macrophage_c17
Sirt5	0.0447584	0.00943334	MAS-specific macrophage_c17
Chl1	0.0447241	0.00948819	MAS-specific macrophage_c17
Pik3r4	0.0447186	0.00949695	MAS-specific macrophage_c17
Slc4a2	0.0446839	0.00955269	MAS-specific macrophage_c17
B630005N14Rik	0.044659	0.00959298	MAS-specific macrophage_c17
Gtdc1	0.0446455	0.00961474	MAS-specific macrophage_c17
Wdr41	0.044608	0.0096758	MAS-specific macrophage_c17
Tiprl	0.0446036	0.00968293	MAS-specific macrophage_c17
Syvn1	0.0445956	0.00969598	MAS-specific macrophage_c17
Rbbp4	0.0445601	0.00975415	MAS-specific macrophage_c17
Lamb1	0.0445403	0.00978669	MAS-specific macrophage_c17
Scarb2	0.0445107	0.00983556	MAS-specific macrophage_c17
Znhit6	0.0445079	0.00984014	MAS-specific macrophage_c17
Nipa1	0.0445067	0.00984225	MAS-specific macrophage_c17
Enpp1	0.0445014	0.0098509	MAS-specific macrophage_c17
Pias1	0.0444852	0.00987792	MAS-specific macrophage_c17
Mtx1	0.0444655	0.00991057	MAS-specific macrophage_c17
Ube2v2	0.044449	0.00993809	MAS-specific macrophage_c17
Atp6ap1	0.0444272	0.00997465	MAS-specific macrophage_c17
Atpaf1	0.0444139	0.00999697	MAS-specific macrophage_c17
Eogt	0.0444035	0.0100143	MAS-specific macrophage_c17
Dcaf7	0.044396	0.0100269	MAS-specific macrophage_c17
Fbxw11	0.0443502	0.0101043	MAS-specific macrophage_c17
Kif3c	0.0443437	0.0101153	MAS-specific macrophage_c17
Kcnh2	0.0443437	0.0101154	MAS-specific macrophage_c17
Mpp5	0.0443313	0.0101365	MAS-specific macrophage_c17
Gpr82	0.0443307	0.0101374	MAS-specific macrophage_c17
Sel1l3	0.0443106	0.0101716	MAS-specific macrophage_c17
Nomo1	0.0442239	0.0103204	MAS-specific macrophage_c17
Wash1	0.0442185	0.0103297	MAS-specific macrophage_c17
Ddrgk1	0.0442012	0.0103596	MAS-specific macrophage_c17
Zmym4	0.0441618	0.010428	MAS-specific macrophage_c17
Osmr	0.0441286	0.010486	MAS-specific macrophage_c17
Wdr11	0.0441242	0.0104938	MAS-specific macrophage_c17
Trub1	0.0440847	0.0105633	MAS-specific macrophage_c17
Cklf	0.0440637	0.0106004	MAS-specific macrophage_c17
Fgfr1	0.044046	0.0106317	MAS-specific macrophage_c17
Fip1l1	0.0439892	0.0107327	MAS-specific macrophage_c17
Ahrr	0.0439755	0.0107574	MAS-specific macrophage_c17
Nde1	0.0439361	0.0108281	MAS-specific macrophage_c17
Btnl4	0.0439109	0.0108736	MAS-specific macrophage_c17
Cdh22	0.0438858	0.0109191	MAS-specific macrophage_c17
9430069I07Rik	0.0438816	0.0109268	MAS-specific macrophage_c17
Cacnb1	0.043876	0.0109369	MAS-specific macrophage_c17
Utp18	0.0438325	0.0110162	MAS-specific macrophage_c17
Tsfm	0.0438175	0.0110437	MAS-specific macrophage_c17
Senp3	0.0437606	0.0111485	MAS-specific macrophage_c17
0610009O20Rik	0.043725	0.0112145	MAS-specific macrophage_c17
Pik3c2a	0.0436603	0.0113353	MAS-specific macrophage_c17
Mea1	0.04365	0.0113546	MAS-specific macrophage_c17
Dscr3	0.0436495	0.0113556	MAS-specific macrophage_c17
Chpf	0.0436261	0.0113998	MAS-specific macrophage_c17
Creb3l3	0.043576	0.0114945	MAS-specific macrophage_c17
Snx11	0.0435585	0.0115278	MAS-specific macrophage_c17
Elovl1	0.043442	0.0117517	MAS-specific macrophage_c17
Nol12	0.0434348	0.0117657	MAS-specific macrophage_c17
Pla2g6	0.0434264	0.0117819	MAS-specific macrophage_c17
9030624J02Rik	0.0433886	0.0118556	MAS-specific macrophage_c17
Fam98b	0.0433662	0.0118994	MAS-specific macrophage_c17
Aldh1a2	0.0433246	0.0119812	MAS-specific macrophage_c17
Dusp8	0.0433151	0.0119998	MAS-specific macrophage_c17
Tmem140	0.0433002	0.0120294	MAS-specific macrophage_c17
Hnrnph2	0.0432625	0.0121042	MAS-specific macrophage_c17
Htt	0.0432586	0.0121119	MAS-specific macrophage_c17
Kbtbd2	0.0432563	0.0121165	MAS-specific macrophage_c17
Tmem181a	0.0432403	0.0121484	MAS-specific macrophage_c17
Sned1	0.0432329	0.0121631	MAS-specific macrophage_c17
Tctn3	0.0432153	0.0121984	MAS-specific macrophage_c17
Haus1	0.0431484	0.0123331	MAS-specific macrophage_c17
Plekho2	0.0430593	0.0125144	MAS-specific macrophage_c17
Fbxo7	0.0430209	0.0125933	MAS-specific macrophage_c17
Mmachc	0.0429536	0.0127326	MAS-specific macrophage_c17
Ctu2	0.0429487	0.0127428	MAS-specific macrophage_c17
Adh5	0.0428911	0.0128633	MAS-specific macrophage_c17
Ppan	0.042873	0.0129013	MAS-specific macrophage_c17
Atxn1l	0.0428597	0.0129292	MAS-specific macrophage_c17
Tfap2a	0.0428486	0.0129528	MAS-specific macrophage_c17
Kpna1	0.0428448	0.0129607	MAS-specific macrophage_c17
Exosc5	0.0427986	0.0130587	MAS-specific macrophage_c17
Amfr	0.0427531	0.0131558	MAS-specific macrophage_c17
Tnip2	0.0427524	0.0131574	MAS-specific macrophage_c17
Ankrd12	0.0426991	0.0132718	MAS-specific macrophage_c17
1110004F10Rik	0.04262	0.0134437	MAS-specific macrophage_c17
Cul5	0.0425815	0.0135278	MAS-specific macrophage_c17
Afg3l2	0.0425694	0.0135543	MAS-specific macrophage_c17
Gtpbp8	0.0425238	0.013655	MAS-specific macrophage_c17
Med6	0.0424582	0.0138009	MAS-specific macrophage_c17
Rbbp8	0.0423971	0.013938	MAS-specific macrophage_c17
E130309D14Rik	0.0423711	0.0139968	MAS-specific macrophage_c17
Lrig1	0.0423629	0.0140152	MAS-specific macrophage_c17
Slc6a9	0.0423582	0.014026	MAS-specific macrophage_c17
2610020H08Rik	0.0423176	0.0141183	MAS-specific macrophage_c17
Gm5160	0.0422511	0.0142703	MAS-specific macrophage_c17
Ccdc51	0.0422472	0.0142794	MAS-specific macrophage_c17
Meg3	0.0422367	0.0143037	MAS-specific macrophage_c17
Dbf4	0.0422312	0.0143162	MAS-specific macrophage_c17
1110032F04Rik	0.0421811	0.0144324	MAS-specific macrophage_c17
Creld1	0.0421781	0.0144393	MAS-specific macrophage_c17
Arfgap3	0.0421608	0.0144796	MAS-specific macrophage_c17
Il10	0.0421599	0.0144817	MAS-specific macrophage_c17
Adamtsl4	0.0421547	0.0144937	MAS-specific macrophage_c17
B430305J03Rik	0.0421534	0.0144967	MAS-specific macrophage_c17
Grp	0.042143	0.0145211	MAS-specific macrophage_c17
Mavs	0.0420674	0.0146988	MAS-specific macrophage_c17
Nrbf2	0.0420084	0.0148385	MAS-specific macrophage_c17
Ubtd2	0.0419893	0.014884	MAS-specific macrophage_c17
Gtf2f1	0.0419879	0.0148875	MAS-specific macrophage_c17
Rbm8a	0.0419517	0.0149741	MAS-specific macrophage_c17
Slc30a9	0.0418945	0.015112	MAS-specific macrophage_c17
Gm43741	0.0418574	0.015202	MAS-specific macrophage_c17
Mkks	0.0418534	0.0152118	MAS-specific macrophage_c17
Ano10	0.0418351	0.0152563	MAS-specific macrophage_c17
Vps41	0.0418018	0.0153378	MAS-specific macrophage_c17
Sdhaf2	0.0417226	0.015533	MAS-specific macrophage_c17
Guf1	0.0416722	0.0156586	MAS-specific macrophage_c17
Ccdc40	0.0416704	0.0156629	MAS-specific macrophage_c17
Eif3j2	0.0416047	0.0158278	MAS-specific macrophage_c17
Atp6v1e1	0.041579	0.0158926	MAS-specific macrophage_c17
Slc35d1	0.0415104	0.0160671	MAS-specific macrophage_c17
Rcn1	0.0414911	0.0161166	MAS-specific macrophage_c17
Pcyox1	0.0414735	0.0161616	MAS-specific macrophage_c17
E2f6	0.0414632	0.0161879	MAS-specific macrophage_c17
Stk38l	0.041455	0.0162092	MAS-specific macrophage_c17
Fam72a	0.0414007	0.0163495	MAS-specific macrophage_c17
Decr1	0.0413806	0.0164016	MAS-specific macrophage_c17
Sv2a	0.0413102	0.0165855	MAS-specific macrophage_c17
Clptm1	0.0413019	0.0166075	MAS-specific macrophage_c17
Ptpn9	0.041233	0.0167895	MAS-specific macrophage_c17
Trim33	0.0411296	0.0170658	MAS-specific macrophage_c17
Rad23b	0.0410581	0.0172595	MAS-specific macrophage_c17
Rabep1	0.0410579	0.0172598	MAS-specific macrophage_c17
Rnf4	0.0410494	0.017283	MAS-specific macrophage_c17
Aph1b	0.041039	0.0173115	MAS-specific macrophage_c17
2610044O15Rik8	0.0410112	0.0173873	MAS-specific macrophage_c17
Nhlrc3	0.0409947	0.0174325	MAS-specific macrophage_c17
Gys1	0.0409898	0.0174459	MAS-specific macrophage_c17
Nutf2	0.0409849	0.0174594	MAS-specific macrophage_c17
Nln	0.0408233	0.0179085	MAS-specific macrophage_c17
5031425F14Rik	0.040821	0.0179149	MAS-specific macrophage_c17
Gm20632	0.0407774	0.0180379	MAS-specific macrophage_c17
Lrp2bp	0.0407542	0.0181033	MAS-specific macrophage_c17
Nek1	0.0407465	0.0181253	MAS-specific macrophage_c17
Mon2	0.0407451	0.0181293	MAS-specific macrophage_c17
Mxd4	0.0407257	0.0181845	MAS-specific macrophage_c17
Spon2	0.0405969	0.0185542	MAS-specific macrophage_c17
Tas1r3	0.0405403	0.018719	MAS-specific macrophage_c17
Bhlha9	0.0405208	0.0187759	MAS-specific macrophage_c17
Tmem29	0.0404607	0.0189527	MAS-specific macrophage_c17
Pggt1b	0.0404407	0.0190119	MAS-specific macrophage_c17
Tcerg1	0.0404169	0.0190825	MAS-specific macrophage_c17
Rbm8a2	0.0403838	0.019181	MAS-specific macrophage_c17
Mettl16	0.0403382	0.0193173	MAS-specific macrophage_c17
Cyp4v3	0.0402719	0.0195173	MAS-specific macrophage_c17
Mllt11	0.0402298	0.0196451	MAS-specific macrophage_c17
Akr1c13	0.0402259	0.019657	MAS-specific macrophage_c17
Aldh9a1	0.0401662	0.0198398	MAS-specific macrophage_c17
Dnm1l	0.040138	0.0199264	MAS-specific macrophage_c17
Sar1a	0.040133	0.0199417	MAS-specific macrophage_c17
Nfatc4	0.0401096	0.0200142	MAS-specific macrophage_c17
4930402H24Rik	0.0400549	0.0201842	MAS-specific macrophage_c17
Cln6	0.0399672	0.0204594	MAS-specific macrophage_c17
Ttc39b	0.0399646	0.0204673	MAS-specific macrophage_c17
Zmpste24	0.0399618	0.0204762	MAS-specific macrophage_c17
Rhbdd3	0.0399457	0.0205272	MAS-specific macrophage_c17
Ptpn23	0.0398529	0.0208227	MAS-specific macrophage_c17
Cnnm4	0.0398276	0.0209038	MAS-specific macrophage_c17
Ube2j2	0.0397927	0.0210164	MAS-specific macrophage_c17
2510039O18Rik	0.0397863	0.021037	MAS-specific macrophage_c17
Spocd1	0.039771	0.0210868	MAS-specific macrophage_c17
Orc3	0.0397397	0.0211881	MAS-specific macrophage_c17
Puf60	0.0396697	0.021417	MAS-specific macrophage_c17
Dach1	0.039524	0.0219003	MAS-specific macrophage_c17
Sgf29	0.0395198	0.0219143	MAS-specific macrophage_c17
Klhl25	0.0394872	0.0220238	MAS-specific macrophage_c17
Ppp1r7	0.0394849	0.0220313	MAS-specific macrophage_c17
Pemt	0.0394779	0.0220551	MAS-specific macrophage_c17
Gm9780	0.0394607	0.0221129	MAS-specific macrophage_c17
Dhx32	0.0394438	0.0221702	MAS-specific macrophage_c17
Psmd5	0.0393851	0.0223696	MAS-specific macrophage_c17
Sms	0.0393844	0.0223718	MAS-specific macrophage_c17
Tmeff1	0.0393575	0.0224638	MAS-specific macrophage_c17
Papd4	0.039342	0.0225169	MAS-specific macrophage_c17
Ap4b1	0.0393344	0.022543	MAS-specific macrophage_c17
Zcrb1	0.0393208	0.0225898	MAS-specific macrophage_c17
Eme1	0.0393158	0.022607	MAS-specific macrophage_c17
Ccdc134	0.0393145	0.0226117	MAS-specific macrophage_c17
A430005L14Rik	0.0392908	0.0226931	MAS-specific macrophage_c17
BC003331	0.0392674	0.0227742	MAS-specific macrophage_c17
Impg2	0.0392131	0.0229629	MAS-specific macrophage_c17
Haus8	0.0392097	0.0229749	MAS-specific macrophage_c17
Fbxo25	0.0391726	0.0231047	MAS-specific macrophage_c17
Hbegf	0.039165	0.0231314	MAS-specific macrophage_c17
Man2b2	0.0391327	0.0232451	MAS-specific macrophage_c17
Gclc	0.0391293	0.0232571	MAS-specific macrophage_c17
RP23-172P1.4	0.0391241	0.0232753	MAS-specific macrophage_c17
Otud6b	0.0391235	0.0232773	MAS-specific macrophage_c17
Slc22a5	0.0391122	0.0233172	MAS-specific macrophage_c17
Dusp3	0.0391018	0.0233541	MAS-specific macrophage_c17
Dpagt1	0.0390903	0.0233947	MAS-specific macrophage_c17
Fbln1	0.0390878	0.0234036	MAS-specific macrophage_c17
Adgra2	0.03908	0.0234315	MAS-specific macrophage_c17
Fam76a	0.039052	0.023531	MAS-specific macrophage_c17
Isg20l2	0.0390206	0.023643	MAS-specific macrophage_c17
Akr1b7	0.0389523	0.0238888	MAS-specific macrophage_c17
Tbl2	0.0389128	0.0240317	MAS-specific macrophage_c17
Lrpprc	0.038907	0.0240529	MAS-specific macrophage_c17
Dlec1	0.0388904	0.0241132	MAS-specific macrophage_c17
Ccdc142os	0.0388755	0.0241676	MAS-specific macrophage_c17
Eif3b	0.0388552	0.0242416	MAS-specific macrophage_c17
Srprb	0.0388403	0.0242962	MAS-specific macrophage_c17
Med22	0.0387817	0.0245115	MAS-specific macrophage_c17
Nmd3	0.0387719	0.0245477	MAS-specific macrophage_c17
Dynlt3	0.0387659	0.0245699	MAS-specific macrophage_c17
Pmpcb	0.0387102	0.0247769	MAS-specific macrophage_c17
Trpc4ap	0.0386941	0.0248368	MAS-specific macrophage_c17
Zbtb3	0.0386808	0.0248866	MAS-specific macrophage_c17
Ago4	0.0386626	0.0249546	MAS-specific macrophage_c17
Ier3ip1	0.0386296	0.0250789	MAS-specific macrophage_c17
Dnajc21	0.038617	0.0251263	MAS-specific macrophage_c17
Exosc9	0.038599	0.0251941	MAS-specific macrophage_c17
Nfya	0.0385892	0.0252314	MAS-specific macrophage_c17
Chchd6	0.0385859	0.025244	MAS-specific macrophage_c17
Nlrp10	0.038524	0.0254793	MAS-specific macrophage_c17
Dusp12	0.038524	0.0254794	MAS-specific macrophage_c17
4930552P12Rik	0.0385139	0.0255177	MAS-specific macrophage_c17
Zfp280d	0.0385138	0.0255182	MAS-specific macrophage_c17
Fam188a	0.0384746	0.0256684	MAS-specific macrophage_c17
Strn4	0.0384723	0.0256774	MAS-specific macrophage_c17
Hn1l	0.0384416	0.0257954	MAS-specific macrophage_c17
Wdr95	0.0384258	0.0258564	MAS-specific macrophage_c17
Samm50	0.0384147	0.0258996	MAS-specific macrophage_c17
Zfp719	0.0383636	0.0260978	MAS-specific macrophage_c17
Guk1	0.0383263	0.0262439	MAS-specific macrophage_c17
Stub1	0.0382257	0.0266403	MAS-specific macrophage_c17
Rnf14	0.0382135	0.0266888	MAS-specific macrophage_c17
Bbs10	0.0381211	0.027058	MAS-specific macrophage_c17
Frem1	0.0380959	0.0271595	MAS-specific macrophage_c17
Rasl11a	0.0380923	0.0271743	MAS-specific macrophage_c17
Bag6	0.0380907	0.0271807	MAS-specific macrophage_c17
Mrps18b	0.0380897	0.0271848	MAS-specific macrophage_c17
AU040972	0.0380833	0.0272105	MAS-specific macrophage_c17
Mphosph10	0.0380731	0.027252	MAS-specific macrophage_c17
Brms1l	0.0380614	0.0272992	MAS-specific macrophage_c17
Ndufaf2	0.0380556	0.0273226	MAS-specific macrophage_c17
Mapk7	0.0380478	0.0273544	MAS-specific macrophage_c17
Slc24a3	0.0380147	0.0274891	MAS-specific macrophage_c17
Ska3	0.0379587	0.0277181	MAS-specific macrophage_c17
Top1	0.0378739	0.0280682	MAS-specific macrophage_c17
Mrpl40	0.0378661	0.0281005	MAS-specific macrophage_c17
Gm26716	0.0378655	0.028103	MAS-specific macrophage_c17
Hic2	0.0378008	0.0283733	MAS-specific macrophage_c17
Dnajc14	0.0377853	0.028438	MAS-specific macrophage_c17
Phb	0.0377765	0.0284749	MAS-specific macrophage_c17
Asb6	0.0377085	0.0287619	MAS-specific macrophage_c17
Prpf40a	0.0376982	0.0288056	MAS-specific macrophage_c17
E130308A19Rik	0.0376896	0.0288424	MAS-specific macrophage_c17
Smarcad1	0.0376468	0.0290248	MAS-specific macrophage_c17
Slc25a51	0.03759	0.029268	MAS-specific macrophage_c17
Aen	0.0375618	0.0293896	MAS-specific macrophage_c17
Alg2	0.0375533	0.0294265	MAS-specific macrophage_c17
Nmnat1	0.0375262	0.0295437	MAS-specific macrophage_c17
Plpp3	0.037454	0.0298583	MAS-specific macrophage_c17
Trappc8	0.0373606	0.0302695	MAS-specific macrophage_c17
Idh3b	0.037284	0.0306107	MAS-specific macrophage_c17
Fam57a	0.0372792	0.030632	MAS-specific macrophage_c17
Gm29585	0.0372769	0.0306425	MAS-specific macrophage_c17
Tefm	0.0372449	0.0307857	MAS-specific macrophage_c17
Rrn3	0.0372281	0.0308615	MAS-specific macrophage_c17
Cdk16	0.0372162	0.0309152	MAS-specific macrophage_c17
Fut7	0.0372045	0.030968	MAS-specific macrophage_c17
Rrm1	0.0371846	0.0310579	MAS-specific macrophage_c17
Drg1	0.0371753	0.0311001	MAS-specific macrophage_c17
Gprc5c	0.0371281	0.0313145	MAS-specific macrophage_c17
Dag1	0.0371111	0.0313923	MAS-specific macrophage_c17
Fasn	0.037062	0.0316173	MAS-specific macrophage_c17
Gm12184	0.0370425	0.031707	MAS-specific macrophage_c17
Cand1	0.0370289	0.0317697	MAS-specific macrophage_c17
Cct4	0.0370228	0.0317979	MAS-specific macrophage_c17
Insig1	0.0370026	0.0318916	MAS-specific macrophage_c17
Vps37a	0.0369989	0.0319087	MAS-specific macrophage_c17
Gem	0.0369685	0.0320499	MAS-specific macrophage_c17
Dok7	0.0369041	0.0323505	MAS-specific macrophage_c17
Slc25a10	0.0368873	0.0324294	MAS-specific macrophage_c17
Tmem79	0.0368577	0.0325688	MAS-specific macrophage_c17
Zfp764	0.0368264	0.0327167	MAS-specific macrophage_c17
Slc25a25	0.0368244	0.0327261	MAS-specific macrophage_c17
Plekhh1	0.0368172	0.0327601	MAS-specific macrophage_c17
3110043O21Rik	0.0367977	0.0328527	MAS-specific macrophage_c17
Gt(ROSA)26Sor	0.0367632	0.0330172	MAS-specific macrophage_c17
2700097O09Rik	0.0367508	0.0330761	MAS-specific macrophage_c17
Pdp1	0.0367362	0.0331458	MAS-specific macrophage_c17
Gm10053	0.0366997	0.0333212	MAS-specific macrophage_c17
Coq5	0.0366911	0.0333627	MAS-specific macrophage_c17
Kpna3	0.0366114	0.0337482	MAS-specific macrophage_c17
Faah	0.0366059	0.0337747	MAS-specific macrophage_c17
Rin2	0.0365409	0.0340924	MAS-specific macrophage_c17
Cinp	0.0365301	0.0341452	MAS-specific macrophage_c17
Tmem104	0.0365196	0.0341968	MAS-specific macrophage_c17
Rom1	0.0364737	0.0344234	MAS-specific macrophage_c17
Klhdc9	0.0364502	0.0345399	MAS-specific macrophage_c17
Tmem168	0.0364363	0.0346088	MAS-specific macrophage_c17
Ykt6	0.0364074	0.0347526	MAS-specific macrophage_c17
Tnfaip1	0.0363614	0.0349826	MAS-specific macrophage_c17
Nr2c1	0.0363079	0.0352514	MAS-specific macrophage_c17
Lnp	0.0362978	0.0353025	MAS-specific macrophage_c17
Smarce1	0.0362511	0.0355393	MAS-specific macrophage_c17
Rab5a	0.0362418	0.0355865	MAS-specific macrophage_c17
2410018L13Rik	0.0362332	0.0356303	MAS-specific macrophage_c17
Cdca8	0.0361348	0.0361344	MAS-specific macrophage_c17
Slc35f5	0.0361024	0.0363014	MAS-specific macrophage_c17
Bcl9	0.0360894	0.0363688	MAS-specific macrophage_c17
Tusc2	0.0360861	0.0363859	MAS-specific macrophage_c17
Pcdhgb8	0.0360822	0.0364064	MAS-specific macrophage_c17
Pcdhga1	0.0360569	0.0365379	MAS-specific macrophage_c17
Lix1	0.0360504	0.0365714	MAS-specific macrophage_c17
Trmt61a	0.0360375	0.0366386	MAS-specific macrophage_c17
Sdha	0.0360313	0.0366711	MAS-specific macrophage_c17
Gm14308	0.036024	0.0367095	MAS-specific macrophage_c17
Pcsk5	0.0360064	0.0368012	MAS-specific macrophage_c17
Fzd3	0.0360047	0.0368104	MAS-specific macrophage_c17
Skap2	0.0359937	0.0368678	MAS-specific macrophage_c17
Prrt4	0.0359827	0.0369258	MAS-specific macrophage_c17
Ncstn	0.0359288	0.0372096	MAS-specific macrophage_c17
Tprkb	0.0359122	0.0372975	MAS-specific macrophage_c17
Leprot	0.0358578	0.0375863	MAS-specific macrophage_c17
Lman1l	0.0358225	0.0377747	MAS-specific macrophage_c17
Zc3h12b	0.0358146	0.0378169	MAS-specific macrophage_c17
Tatdn3	0.035805	0.0378683	MAS-specific macrophage_c17
Zzz3	0.0357972	0.0379103	MAS-specific macrophage_c17
Mrpl35	0.0357917	0.0379398	MAS-specific macrophage_c17
Wrb	0.0357897	0.0379506	MAS-specific macrophage_c17
4930455G09Rik	0.0357624	0.0380974	MAS-specific macrophage_c17
Fastkd1	0.0357032	0.0384181	MAS-specific macrophage_c17
Fitm2	0.035671	0.0385933	MAS-specific macrophage_c17
Cenpc1	0.0356628	0.038638	MAS-specific macrophage_c17
Abhd16a	0.0355745	0.039122	MAS-specific macrophage_c17
Gm29609	0.0355422	0.0393003	MAS-specific macrophage_c17
Unc5a	0.0354524	0.0398002	MAS-specific macrophage_c17
Cpsf6	0.0354221	0.0399703	MAS-specific macrophage_c17
Sel1l	0.0353824	0.0401934	MAS-specific macrophage_c17
Pitrm1	0.0353821	0.0401951	MAS-specific macrophage_c17
Caml	0.035382	0.0401957	MAS-specific macrophage_c17
Ahctf1	0.0353411	0.040427	MAS-specific macrophage_c17
Gpr180	0.035334	0.0404675	MAS-specific macrophage_c17
Pcna	0.0353043	0.0406362	MAS-specific macrophage_c17
Nipsnap3b	0.0352983	0.0406705	MAS-specific macrophage_c17
Unc45b	0.0352768	0.040793	MAS-specific macrophage_c17
Plscr4	0.0352554	0.0409154	MAS-specific macrophage_c17
Fam65a	0.0352527	0.0409313	MAS-specific macrophage_c17
0610040F04Rik	0.0352294	0.0410645	MAS-specific macrophage_c17
Tsg101	0.0352164	0.0411393	MAS-specific macrophage_c17
Nusap1	0.0352162	0.0411407	MAS-specific macrophage_c17
RP23-298C3.14	0.0352125	0.0411617	MAS-specific macrophage_c17
Osbpl11	0.0351627	0.0414492	MAS-specific macrophage_c17
Osgin1	0.0351268	0.0416578	MAS-specific macrophage_c17
St8sia2	0.0351142	0.0417312	MAS-specific macrophage_c17
Hspbp1	0.0351084	0.0417648	MAS-specific macrophage_c17
Tcta	0.0351056	0.0417811	MAS-specific macrophage_c17
4930509G22Rik	0.0350718	0.0419787	MAS-specific macrophage_c17
Rab35	0.0350675	0.042004	MAS-specific macrophage_c17
Gm13470	0.0349916	0.0424504	MAS-specific macrophage_c17
Nmt2	0.0349835	0.0424985	MAS-specific macrophage_c17
Gm13267	0.0349756	0.0425452	MAS-specific macrophage_c17
Cobl	0.0349753	0.0425468	MAS-specific macrophage_c17
Ino80e	0.0349283	0.042826	MAS-specific macrophage_c17
Ttll12	0.0349255	0.0428423	MAS-specific macrophage_c17
Scnm1	0.0348603	0.0432321	MAS-specific macrophage_c17
Mob4	0.0348593	0.0432382	MAS-specific macrophage_c17
Rfk	0.0348278	0.0434277	MAS-specific macrophage_c17
Tmem170	0.0348258	0.0434396	MAS-specific macrophage_c17
Acbd3	0.0348228	0.0434575	MAS-specific macrophage_c17
Uspl1	0.0347973	0.0436117	MAS-specific macrophage_c17
Hspa14	0.0347965	0.0436163	MAS-specific macrophage_c17
Tnpo2	0.0347953	0.0436239	MAS-specific macrophage_c17
Gm14486	0.0347939	0.0436323	MAS-specific macrophage_c17
Gm4787	0.0347494	0.0439018	MAS-specific macrophage_c17
Tsr3	0.0347445	0.0439317	MAS-specific macrophage_c17
Gm15990	0.0347032	0.0441837	MAS-specific macrophage_c17
Bpifa2	0.0346526	0.0444936	MAS-specific macrophage_c17
Dgke	0.0346206	0.0446907	MAS-specific macrophage_c17
Dnah5	0.0346172	0.0447121	MAS-specific macrophage_c17
Phactr2	0.0346094	0.0447598	MAS-specific macrophage_c17
Gbp4	0.0345956	0.0448451	MAS-specific macrophage_c17
Lhfp	0.0345477	0.0451426	MAS-specific macrophage_c17
Cspg4	0.0345091	0.0453836	MAS-specific macrophage_c17
Dcaf13	0.0344784	0.0455761	MAS-specific macrophage_c17
Zfp563	0.0344068	0.0460267	MAS-specific macrophage_c17
BC004004	0.0344019	0.0460576	MAS-specific macrophage_c17
Cse1l	0.0343454	0.0464165	MAS-specific macrophage_c17
Acer2	0.0343365	0.0464737	MAS-specific macrophage_c17
Mlxipl	0.0343135	0.0466203	MAS-specific macrophage_c17
Pcyox1l	0.0343036	0.0466835	MAS-specific macrophage_c17
Gm17080	0.0342943	0.0467431	MAS-specific macrophage_c17
Cldn34b2	0.034294	0.0467452	MAS-specific macrophage_c17
Tcea1	0.0342796	0.0468375	MAS-specific macrophage_c17
1700056E22Rik	0.0342259	0.0471833	MAS-specific macrophage_c17
Taf5l	0.0341893	0.0474203	MAS-specific macrophage_c17
Kctd12b	0.0341722	0.0475316	MAS-specific macrophage_c17
Cyp4b1	0.0341502	0.0476742	MAS-specific macrophage_c17
Supt3	0.0341472	0.0476939	MAS-specific macrophage_c17
Usp21	0.0341447	0.0477103	MAS-specific macrophage_c17
Zdhhc8	0.0341421	0.0477274	MAS-specific macrophage_c17
Krcc1	0.0341293	0.0478105	MAS-specific macrophage_c17
Bcas1	0.0341233	0.0478504	MAS-specific macrophage_c17
Mid2	0.034091	0.0480616	MAS-specific macrophage_c17
Zmynd19	0.0340376	0.0484127	MAS-specific macrophage_c17
AI314180	0.0340041	0.0486345	MAS-specific macrophage_c17
Lama1	0.0339398	0.0490625	MAS-specific macrophage_c17
Itfg1	0.0338973	0.0493464	MAS-specific macrophage_c17
Tspan15	0.0338934	0.049373	MAS-specific macrophage_c17
Gm10522	0.0338593	0.0496018	MAS-specific macrophage_c17
Ldoc1l	0.0338583	0.049609	MAS-specific macrophage_c17
Pkp2	0.0338528	0.0496455	MAS-specific macrophage_c17
Ube2z	0.0338304	0.0497968	MAS-specific macrophage_c17
Ucp2	0.0338226	0.0498495	MAS-specific macrophage_c17
Zdhhc12	0.0338155	0.0498976	MAS-specific macrophage_c17
Senp2	0.0338029	0.0499835	MAS-specific macrophage_c17
Btbd3	0.0337941	0.050043	MAS-specific macrophage_c17
Ilf3	0.0337732	0.0501849	MAS-specific macrophage_c17
Mall	0.0337632	0.0502527	MAS-specific macrophage_c17
Abhd17c	0.0337543	0.0503137	MAS-specific macrophage_c17
Hadha	0.0337535	0.0503193	MAS-specific macrophage_c17
Tfe3	0.0337374	0.0504291	MAS-specific macrophage_c17
Wdr43	0.033737	0.0504317	MAS-specific macrophage_c17
Nexn	0.0337339	0.0504525	MAS-specific macrophage_c17
Hist1h2bf	0.0336932	0.0507318	MAS-specific macrophage_c17
Bbof1	0.0336521	0.0510147	MAS-specific macrophage_c17
Zfp772	0.0336514	0.0510189	MAS-specific macrophage_c17
Socs5	0.0336288	0.0511753	MAS-specific macrophage_c17
Clec9a	0.0336251	0.0512007	MAS-specific macrophage_c17
Gm15629	0.0336162	0.0512626	MAS-specific macrophage_c17
Rhot1	0.0336117	0.0512938	MAS-specific macrophage_c17
Acad9	0.0335997	0.0513769	MAS-specific macrophage_c17
Erg	0.033587	0.0514653	MAS-specific macrophage_c17
Trim32	0.0335204	0.0519295	MAS-specific macrophage_c17
Snapc1	0.0335074	0.0520203	MAS-specific macrophage_c17
Ctr9	0.0335	0.0520725	MAS-specific macrophage_c17
Ewsr1	0.0334901	0.0521419	MAS-specific macrophage_c17
Fignl2	0.033463	0.0523327	MAS-specific macrophage_c17
E2f3	0.0334506	0.0524201	MAS-specific macrophage_c17
Kalrn	0.0334376	0.0525116	MAS-specific macrophage_c17
Ndufs1	0.0334116	0.0526956	MAS-specific macrophage_c17
Dctn2	0.0333386	0.0532155	MAS-specific macrophage_c17
Pskh1	0.0333177	0.053365	MAS-specific macrophage_c17
Matn4	0.0333143	0.0533891	MAS-specific macrophage_c17
Krba1	0.0333123	0.0534038	MAS-specific macrophage_c17
Ist1	0.0333109	0.0534132	MAS-specific macrophage_c17
Mcc	0.0333038	0.0534645	MAS-specific macrophage_c17
Rnf6	0.0332763	0.0536616	MAS-specific macrophage_c17
Gapvd1	0.0332735	0.0536824	MAS-specific macrophage_c17
Zfp938	0.0332667	0.0537311	MAS-specific macrophage_c17
Acvr1b	0.0332039	0.054185	MAS-specific macrophage_c17
Lenep	0.0331876	0.0543031	MAS-specific macrophage_c17
Foxp3	0.033171	0.0544238	MAS-specific macrophage_c17
Dlg2	0.0331595	0.0545077	MAS-specific macrophage_c17
RP24-416M6.5	0.033078	0.0551045	MAS-specific macrophage_c17
Msantd4	0.0330547	0.0552761	MAS-specific macrophage_c17
Dnajc16	0.0330251	0.0554945	MAS-specific macrophage_c17
Tmem216	0.0330011	0.0556727	MAS-specific macrophage_c17
Tomm6os	0.0329996	0.0556835	MAS-specific macrophage_c17
Glra1	0.0329985	0.0556919	MAS-specific macrophage_c17
Hist1h3b	0.0329687	0.0559133	MAS-specific macrophage_c17
Htra1	0.0329331	0.0561791	MAS-specific macrophage_c17
Slc20a1	0.0329117	0.0563392	MAS-specific macrophage_c17
Setd6	0.0328734	0.0566267	MAS-specific macrophage_c17
Efcab14	0.0328684	0.0566641	MAS-specific macrophage_c17
Srek1ip1	0.0328249	0.0569926	MAS-specific macrophage_c17
Fgf13	0.032802	0.0571665	MAS-specific macrophage_c17
Acss2	0.0327915	0.0572459	MAS-specific macrophage_c17
Scfd2	0.032739	0.0576455	MAS-specific macrophage_c17
Ikzf4	0.032735	0.0576759	MAS-specific macrophage_c17
Akip1	0.0327312	0.0577054	MAS-specific macrophage_c17
Huwe1	0.0327257	0.0577474	MAS-specific macrophage_c17
Ubqln1	0.0327221	0.0577748	MAS-specific macrophage_c17
Gm17655	0.0326766	0.0581237	MAS-specific macrophage_c17
Rab8b	0.0326497	0.0583306	MAS-specific macrophage_c17
Ttyh1	0.0325813	0.0588608	MAS-specific macrophage_c17
Aatf	0.0325608	0.0590203	MAS-specific macrophage_c17
Alox15	0.0325232	0.0593137	MAS-specific macrophage_c17
Cd248	0.0325097	0.0594189	MAS-specific macrophage_c17
Isoc2a	0.0324721	0.0597139	MAS-specific macrophage_c17
Ntn1	0.0324617	0.0597958	MAS-specific macrophage_c17
Sptlc1	0.0324265	0.0600739	MAS-specific macrophage_c17
D5Ertd579e	0.0324191	0.0601321	MAS-specific macrophage_c17
Spc25	0.0323891	0.0603697	MAS-specific macrophage_c17
Khdrbs2	0.0323847	0.0604046	MAS-specific macrophage_c17
Mutyh	0.0323847	0.0604048	MAS-specific macrophage_c17
Zscan21	0.0323639	0.0605698	MAS-specific macrophage_c17
Naa40	0.0323607	0.0605952	MAS-specific macrophage_c17
Lrrc17	0.0322902	0.0611591	MAS-specific macrophage_c17
Bhlhb9	0.0322878	0.0611778	MAS-specific macrophage_c17
Snap29	0.0322428	0.0615399	MAS-specific macrophage_c17
Vps36	0.032208	0.061821	MAS-specific macrophage_c17
Pogk	0.0321629	0.0621871	MAS-specific macrophage_c17
Uprt	0.0321197	0.0625392	MAS-specific macrophage_c17
Brip1os	0.0321072	0.0626412	MAS-specific macrophage_c17
Tmem2	0.0320928	0.0627589	MAS-specific macrophage_c17
Ttk	0.0320703	0.0629437	MAS-specific macrophage_c17
Aff3	0.0320583	0.0630426	MAS-specific macrophage_c17
3222401L13Rik	0.032042	0.0631768	MAS-specific macrophage_c17
Qrich1	0.0319457	0.0639739	MAS-specific macrophage_c17
Hoxa4	0.0319356	0.0640584	MAS-specific macrophage_c17
Rnf41	0.0319291	0.0641122	MAS-specific macrophage_c17
Als2cl	0.0318867	0.0644666	MAS-specific macrophage_c17
Zfp410	0.0318449	0.0648177	MAS-specific macrophage_c17
Tnfsf15	0.0318341	0.064909	MAS-specific macrophage_c17
Cenpu	0.0317453	0.0656606	MAS-specific macrophage_c17
Zbed4	0.0316586	0.0664012	MAS-specific macrophage_c17
Thumpd1	0.0316035	0.0668756	MAS-specific macrophage_c17
Nat6	0.0316015	0.0668933	MAS-specific macrophage_c17
Zfp1	0.0315895	0.0669967	MAS-specific macrophage_c17
Zfp512	0.0315817	0.067064	MAS-specific macrophage_c17
Gm13139	0.0315779	0.0670977	MAS-specific macrophage_c17
Eef1e1	0.0315408	0.0674188	MAS-specific macrophage_c17
Vps4b	0.031486	0.0678966	MAS-specific macrophage_c17
Carnmt1	0.0314178	0.0684957	MAS-specific macrophage_c17
Stau1	0.031393	0.0687143	MAS-specific macrophage_c17
Slc35e2	0.0313063	0.0694833	MAS-specific macrophage_c17
Sh2b1	0.0312922	0.0696092	MAS-specific macrophage_c17
Gm21781	0.0312919	0.0696119	MAS-specific macrophage_c17
Naa35	0.0312805	0.0697131	MAS-specific macrophage_c17
Aasdhppt	0.0312723	0.0697863	MAS-specific macrophage_c17
Lias	0.0312698	0.0698089	MAS-specific macrophage_c17
Letmd1	0.0312634	0.0698663	MAS-specific macrophage_c17
Ccnyl1	0.0312553	0.0699384	MAS-specific macrophage_c17
Aebp1	0.0312027	0.0704114	MAS-specific macrophage_c17
Gm11455	0.0311939	0.0704908	MAS-specific macrophage_c17
Pold2	0.0311671	0.0707322	MAS-specific macrophage_c17
Nup88	0.0311581	0.0708143	MAS-specific macrophage_c17
Nespas	0.0311388	0.0709888	MAS-specific macrophage_c17
Hspa13	0.0310972	0.0713669	MAS-specific macrophage_c17
Gm17089	0.031084	0.0714877	MAS-specific macrophage_c17
Scarf2	0.0310468	0.0718274	MAS-specific macrophage_c17
Ppp3cb	0.0310445	0.071848	MAS-specific macrophage_c17
Unc13a	0.0310346	0.071939	MAS-specific macrophage_c17
Inip	0.0310231	0.0720446	MAS-specific macrophage_c17
Zmat5	0.0310025	0.0722341	MAS-specific macrophage_c17
Tmem41b	0.0309833	0.0724104	MAS-specific macrophage_c17
Mrps27	0.0309652	0.0725774	MAS-specific macrophage_c17
Adamts9	0.030954	0.0726809	MAS-specific macrophage_c17
Irf3	0.0309525	0.0726946	MAS-specific macrophage_c17
Recql4	0.0309408	0.0728028	MAS-specific macrophage_c17
Zmym2	0.0308972	0.0732074	MAS-specific macrophage_c17
Slc39a3	0.0308901	0.0732735	MAS-specific macrophage_c17
Smu1	0.0308646	0.0735119	MAS-specific macrophage_c17
Rnmtl1	0.0308459	0.0736858	MAS-specific macrophage_c17
Hist1h2bp	0.0308405	0.0737372	MAS-specific macrophage_c17
Slc22a18	0.0308256	0.0738759	MAS-specific macrophage_c17
Mrrf	0.0308213	0.0739162	MAS-specific macrophage_c17
Sgol1	0.0307856	0.0742514	MAS-specific macrophage_c17
Exosc10	0.0307691	0.074407	MAS-specific macrophage_c17
Zcchc13	0.0307136	0.0749315	MAS-specific macrophage_c17
Katna1	0.0307097	0.0749685	MAS-specific macrophage_c17
Mrpl47	0.0306785	0.0752648	MAS-specific macrophage_c17
Wscd1	0.0306484	0.075552	MAS-specific macrophage_c17
Pcdhb16	0.030648	0.0755556	MAS-specific macrophage_c17
Bpnt1	0.0306158	0.0758635	MAS-specific macrophage_c17
Itpk1	0.0305834	0.0761746	MAS-specific macrophage_c17
Ddx56	0.0305634	0.0763668	MAS-specific macrophage_c17
Abcc10	0.0305062	0.0769189	MAS-specific macrophage_c17
Mrps31	0.0305054	0.0769263	MAS-specific macrophage_c17
Morc2a	0.030505	0.0769304	MAS-specific macrophage_c17
Ccna2	0.030484	0.0771342	MAS-specific macrophage_c17
Rcl1	0.0304769	0.0772028	MAS-specific macrophage_c17
1700034P13Rik	0.0304721	0.0772497	MAS-specific macrophage_c17
Pknox2	0.0304715	0.0772554	MAS-specific macrophage_c17
Hgs	0.0304662	0.0773067	MAS-specific macrophage_c17
Hccs	0.0304521	0.0774441	MAS-specific macrophage_c17
Imp4	0.0304413	0.0775495	MAS-specific macrophage_c17
Gm17430	0.0304096	0.0778588	MAS-specific macrophage_c17
Zswim3	0.0304058	0.0778963	MAS-specific macrophage_c17
Dnajc27	0.0303868	0.0780822	MAS-specific macrophage_c17
Zfp558	0.0303676	0.0782705	MAS-specific macrophage_c17
Nasp	0.030309	0.0788477	MAS-specific macrophage_c17
Trbc1	0.0302776	0.0791584	MAS-specific macrophage_c17
Plk4	0.0302571	0.0793624	MAS-specific macrophage_c17
Ddias	0.0301884	0.0800464	MAS-specific macrophage_c17
Haus2	0.0301644	0.0802867	MAS-specific macrophage_c17
Nup85	0.0301573	0.0803579	MAS-specific macrophage_c17
Ubtd1	0.0301322	0.0806102	MAS-specific macrophage_c17
Scmh1	0.0300912	0.0810241	MAS-specific macrophage_c17
Mmaa	0.0300855	0.0810818	MAS-specific macrophage_c17
Hist1h4k	0.030027	0.0816745	MAS-specific macrophage_c17
Rpgrip1l	0.0300077	0.0818713	MAS-specific macrophage_c17
Prr3	0.0298879	0.0830983	MAS-specific macrophage_c17
Rpl36-ps3	0.0298184	0.0838181	MAS-specific macrophage_c17
Pgrmc2	0.0298161	0.0838413	MAS-specific macrophage_c17
C7	0.029813	0.0838734	MAS-specific macrophage_c17
4931428F04Rik	0.0298088	0.0839174	MAS-specific macrophage_c17
Ccdc160	0.029769	0.0843316	MAS-specific macrophage_c17
Cabp2	0.0297639	0.0843856	MAS-specific macrophage_c17
Wdr6	0.0297603	0.0844222	MAS-specific macrophage_c17
Mto1	0.0296775	0.0852914	MAS-specific macrophage_c17
Dctn6	0.0296685	0.0853857	MAS-specific macrophage_c17
Lrrc8a	0.0296539	0.0855395	MAS-specific macrophage_c17
Arhgap32	0.0296268	0.0858268	MAS-specific macrophage_c17
Actl6a	0.0295849	0.0862711	MAS-specific macrophage_c17
Rars2	0.0295814	0.0863083	MAS-specific macrophage_c17
Dlgap4	0.029542	0.0867272	MAS-specific macrophage_c17
Rab3gap1	0.0295281	0.0868764	MAS-specific macrophage_c17
Cstad	0.0295152	0.0870142	MAS-specific macrophage_c17
Gm17315	0.029469	0.087509	MAS-specific macrophage_c17
Gm9776	0.0294256	0.0879775	MAS-specific macrophage_c17
Zc4h2	0.0293524	0.08877	MAS-specific macrophage_c17
Faf2	0.029302	0.0893194	MAS-specific macrophage_c17
Pign	0.0292896	0.0894553	MAS-specific macrophage_c17
Kifc3	0.0292338	0.0900673	MAS-specific macrophage_c17
Psmf1	0.02921	0.0903298	MAS-specific macrophage_c17
Ginm1	0.0291982	0.0904603	MAS-specific macrophage_c17
Phc2	0.0291697	0.0907756	MAS-specific macrophage_c17
Tmem70	0.0291487	0.0910086	MAS-specific macrophage_c17
Zc3hav1l	0.0291193	0.0913348	MAS-specific macrophage_c17
Ddx24	0.0291071	0.0914701	MAS-specific macrophage_c17
G2e3	0.0290884	0.0916794	MAS-specific macrophage_c17
Fbxw13	0.0289972	0.0927012	MAS-specific macrophage_c17
Srsf10	0.0289499	0.0932357	MAS-specific macrophage_c17
Tmem245	0.0289222	0.0935493	MAS-specific macrophage_c17
Nfx1	0.0289045	0.0937499	MAS-specific macrophage_c17
Cd2bp2	0.0288987	0.0938157	MAS-specific macrophage_c17
Ptcra	0.0288502	0.0943688	MAS-specific macrophage_c17
Cenpt	0.0288484	0.0943899	MAS-specific macrophage_c17
Tada1	0.0288121	0.0948045	MAS-specific macrophage_c17
Ddr2	0.0287771	0.0952063	MAS-specific macrophage_c17
1700086O06Rik	0.0287557	0.0954533	MAS-specific macrophage_c17
Zfp458	0.0287115	0.0959643	MAS-specific macrophage_c17
Ndst2	0.0287082	0.0960021	MAS-specific macrophage_c17
Tor4a	0.028706	0.0960276	MAS-specific macrophage_c17
Med23	0.0287051	0.096038	MAS-specific macrophage_c17
Fsd1l	0.0287048	0.096041	MAS-specific macrophage_c17
Gfm2	0.0287006	0.0960903	MAS-specific macrophage_c17
Rbm15	0.028663	0.0965262	MAS-specific macrophage_c17
Pir	0.0286383	0.0968147	MAS-specific macrophage_c17
Npm3	0.0285694	0.0976209	MAS-specific macrophage_c17
[truncated: 15,276 more rows]

## Sheet: Table S5
#GO-Elite MAS Monocyte and Macrophage Gene Ontology enrichment anlayses
cluster-MAS-specific macrophage_c17-GO.txt	Ontology Type	Ontology Name(Ontology-ID)	Number Changed	Number Measured	Number in Ontology	Percent Changed	Percent Present	Z Score	FisherExactP	AdjustedP	redundant with terms	inverse redundant	gene symbols
cluster-MAS-specific macrophage_c17-GO.txt	biological_process	apoptotic cell clearance(GO:0043277)	4	13	13	30.7692	100	22.1528	2.35719e-08	0.000119722			Axl|Marco|Mertk|Nr1h3
cluster-MAS-specific macrophage_c17-GO.txt	biological_process	complement activation(GO:0006956)	4	33	33	12.1212	100	13.7369	1.30045e-06	0.00247686	innate immune response		C1qa|C1qb|C1qc|Cfp
cluster-MAS-specific macrophage_c17-GO.txt	cellular_component	collagen(GO:0005581)	5	84	84	5.95238	100	10.5424	2.04572e-06	0.00288615	innate immune response		C1qa|C1qb|C1qc|Fcna|Marco
cluster-MAS-specific macrophage_c17-GO.txt	biological_process	innate immune response(GO:0045087)	7	177	177	3.9548	100	9.9662	2.63868e-07	0.000670092		collagen|complement activation	Axl|C1qa|C1qb|C1qc|Cfp|Fcna|Marco
cluster-MAS-specific macrophage_c17-GO.txt	biological_process	iron ion transport(GO:0006826)	3	36	36	8.33333	100	9.7713	9.66017e-05	0.0700915	cellular iron ion homeostasis	cellular iron ion homeostasis	Ftl1|Slc11a1|Slc40a1
cluster-MAS-specific macrophage_c17-GO.txt	biological_process	cellular iron ion homeostasis(GO:0006879)	3	39	39	7.69231	100	9.36465	0.000123	0.0738557	iron ion transport	iron ion transport	Ftl1|Slc11a1|Slc40a1
cluster-MAS-specific macrophage_c17-GO.txt	cellular_component	late endosome(GO:0005770)	4	99	99	4.0404	100	7.6119	0.000106015	0.0734248			Lgmn|Rasgef1b|Slc11a1|Slc40a1
cluster-MAS-specific macrophage_c17-GO.txt	cellular_component	lysosome(GO:0005764)	5	197	197	2.53807	100	6.49921	0.000126025	0.0738557			Acp2|Acp5|Ctsd|Lgmn|Slc11a1
cluster-MAS-specific macrophage_c17-GO.txt	biological_process	regulation of leukocyte activation(GO:0002694)	6	299	299	2.00669	100	6.16393	9.367e-05	0.0700915			Axl|Cd38|Cd81|Mertk|Nr1h3|Vcam1
cluster-MAS-specific macrophage_c17-GO.txt	biological_process	negative regulation of multicellular organismal process(GO:0051241)	6	310	310	1.93548	100	6.02378	0.000114159	0.0738557		response to lipopolysaccharide	Acp5|Axl|Cd38|Lgmn|Nr1h3|Slc11a1
cluster-MAS-specific macrophage_c17-GO.txt	biological_process	regulation of endocytosis(GO:0030100)	3	118	118	2.54237	100	5.03027	0.00312998	0.517957	positive regulation of transport		Mertk|Nr1h3|Slc11a1
cluster-MAS-specific macrophage_c17-GO.txt	biological_process	response to lipopolysaccharide(GO:0032496)	4	215	215	1.86047	100	4.78307	0.0019731	0.438551	negative regulation of multicellular organismal process		Acp5|Axl|Nr1h3|Slc11a1
cluster-MAS-specific macrophage_c17-GO.txt	biological_process	positive regulation of transport(GO:0051050)	6	457	457	1.31291	100	4.63213	0.000902121	0.305458		regulation of endocytosis	Cadm1|Cd38|Clec4b1|Mertk|Nr1h3|Slc11a1
cluster-MAS-specific macrophage_c17-GO.txt	biological_process	reproductive structure development(GO:0048608)	3	137	137	2.18978	100	4.58938	0.0047564	0.617533			Axl|Mertk|Serpinb6a
cluster-MAS-specific macrophage_c17-GO.txt	biological_process	cell adhesion(GO:0007155)	7	631	631	1.10935	100	4.42106	0.000891595	0.305458			Axl|Cadm1|Itga9|Mertk|Rhob|Siglece|Vcam1
cluster-MAS-specific macrophage_c17-GO.txt	biological_process	intracellular protein kinase cascade(GO:0007243)	4	245	245	1.63265	100	4.38778	0.00316138	0.517957			Axl|Dok2|Mertk|Slc11a1
cluster-MAS-specific macrophage_c17-GO.txt	biological_process	regulation of homeostatic process(GO:0032844)	4	262	262	1.52672	100	4.19208	0.00401523	0.611801			Cd38|Clec4b1|Mafb|Nr1h3
cluster-MAS-specific macrophage_c17-GO.txt	molecular_function	iron ion binding(GO:0005506)	4	263	263	1.52091	100	4.18111	0.00406985	0.613983			Acp5|Ftl1|Hebp1|Ptgs1
cluster-MAS-specific macrophage_c30-GO.txt	Ontology Type	Ontology Name(Ontology-ID)	Number Changed	Number Measured	Number in Ontology	Percent Changed	Percent Present	Z Score	FisherExactP	AdjustedP	redundant with terms	inverse redundant	gene symbols
cluster-MAS-specific macrophage_c30-GO.txt	cellular_component	MHC class II protein complex(GO:0042613)	7	10	10	70	100	44.8183	3.94567e-17	6.01202e-13	antigen processing and presentation of peptide or polysaccharide antigen via MHC class II|intrinsic to membrane	antigen processing and presentation of peptide or polysaccharide antigen via MHC class II|chaperone mediated protein folding requiring cofactor|multivesicular body	Cd74|H2-Aa|H2-Ab1|H2-DMa|H2-DMb1|H2-Eb1|H2-Eb2
cluster-MAS-specific macrophage_c30-GO.txt	biological_process	antigen processing and presentation of peptide or polysaccharide antigen via MHC class II(GO:0002504)	7	18	18	38.8889	100	33.3186	1.03104e-14	7.85499e-11	MHC class II protein complex|intrinsic to membrane	MHC class II protein complex|chaperone mediated protein folding requiring cofactor|multivesicular body	Cd74|H2-Aa|H2-Ab1|H2-DMa|H2-DMb1|H2-Eb1|H2-Eb2
cluster-MAS-specific macrophage_c30-GO.txt	biological_process	response to interferon-gamma(GO:0034341)	6	49	49	12.2449	100	17.0847	1.98154e-09	2.01285e-06			Aif1|Ccl5|Ciita|Cxcl16|H2-Aa|H2-Ab1
cluster-MAS-specific macrophage_c30-GO.txt	biological_process	chaperone mediated protein folding requiring cofactor(GO:0051085)	3	13	13	23.0769	100	16.7283	3.8061e-06	0.0012339	MHC class II protein complex|antigen processing and presentation of peptide or polysaccharide antigen via MHC class II|immune response|intrinsic to membrane		Cd74|H2-DMa|H2-DMb1
cluster-MAS-specific macrophage_c30-GO.txt	biological_process	positive regulation of leukocyte migration(GO:0002687)	6	63	63	9.52381	100	14.9849	9.38202e-09	8.40905e-06			Aif1|Ccl5|Cd74|Cmklr1|Cxcl10|Icam1
cluster-MAS-specific macrophage_c30-GO.txt	cellular_component	multivesicular body(GO:0005771)	3	21	21	14.2857	100	13.0779	1.7458e-05	0.00409242	MHC class II protein complex|antigen processing and presentation of peptide or polysaccharide antigen via MHC class II|immune response|intrinsic to membrane|positive regulation of cell activation|positive regulation of immune response		Cd74|H2-Ab1|H2-DMa
cluster-MAS-specific macrophage_c30-GO.txt	molecular_function	chemokine receptor binding(GO:0042379)	5	60	60	8.33333	100	12.7471	3.44209e-07	0.000169184	chemotaxis		Ccl5|Ccrl2|Cxcl10|Cxcl16|Cxcl9
cluster-MAS-specific macrophage_c30-GO.txt	biological_process	hydrogen peroxide metabolic process(GO:0042743)	3	23	23	13.0435	100	12.4764	2.31669e-05	0.00511586	antioxidant activity|cellular response to reactive oxygen species|response to hydrogen peroxide	antioxidant activity|cellular response to reactive oxygen species|response to hydrogen peroxide	Prdx5|Sod2|Txnrd1
cluster-MAS-specific macrophage_c30-GO.txt	biological_process	positive regulation of cell activation(GO:0050867)	8	195	195	4.10256	100	10.9971	2.2167e-08	1.87643e-05		multivesicular body|positive regulation of peptidyl-tyrosine phosphorylation|regulation of adaptive immune response	Aif1|Ccl5|Cd40|Cd74|H2-Aa|H2-Ab1|H2-DMa|Plek
cluster-MAS-specific macrophage_c30-GO.txt	biological_process	defense response(GO:0006952)	15	676	676	2.21893	100	10.6014	4.1919e-11	6.38719e-08		positive regulation of peptidyl-tyrosine phosphorylation|regulation of chemokine production|regulation of cytokine-mediated signaling pathway	Aif1|Ccl5|Ccrl2|Cd40|Cd74|Cfb|Clec4d|Cxcl10|Cxcl9|Il1rn|Isg15|Mefv|Plac8|Ptafr|Slamf8
cluster-MAS-specific macrophage_c30-GO.txt	biological_process	immune response(GO:0006955)	12	451	451	2.66075	100	10.5394	6.52595e-10	7.10256e-07		chaperone mediated protein folding requiring cofactor|multivesicular body|positive regulation of immune response	Cd74|Cfb|Clec4d|Cxcl10|Cxcl9|Fth1|H2-Ab1|H2-DMa|H2-DMb1|H2-Eb1|H2-Eb2|Il1rn
cluster-MAS-specific macrophage_c30-GO.txt	biological_process	regulation of interleukin-12 production(GO:0032655)	3	38	38	7.89474	100	9.58962	0.000107548	0.0190547			Cd40|Cmklr1|Mefv
cluster-MAS-specific macrophage_c30-GO.txt	biological_process	response to wounding(GO:0009611)	10	420	420	2.38095	100	8.98719	5.85519e-08	4.24836e-05		protein tetramerization	Aif1|Ccl5|Ccrl2|Cxcl10|Cxcl9|Il1rn|Mefv|Ptafr|Sod2|Txnrd1
cluster-MAS-specific macrophage_c30-GO.txt	biological_process	immune effector process(GO:0002252)	8	281	281	2.84698	100	8.92448	3.67917e-07	0.000175186			Cd40|Cd74|Cfb|Cxcl10|Cxcl9|H2-DMa|Icam1|Isg15
cluster-MAS-specific macrophage_c30-GO.txt	cellular_component	external side of plasma membrane(GO:0009897)	7	220	220	3.18182	100	8.89942	1.00215e-06	0.000391533		regulation of adaptive immune response	Cd40|Cd74|Cxcl10|Cxcl9|H2-Aa|H2-Ab1|Icam1
cluster-MAS-specific macrophage_c30-GO.txt	biological_process	regulation of cytokine-mediated signaling pathway(GO:0001959)	3	45	45	6.66667	100	8.76213	0.000178744	0.0299288	defense response|negative regulation of apoptosis|negative regulation of response to stimulus|regulation of molecular function		Ccl5|Cd74|Il1rn
cluster-MAS-specific macrophage_c30-GO.txt	biological_process	regulation of chemokine production(GO:0032642)	3	48	48	6.25	100	8.46308	0.000216751	0.0340478	defense response|negative regulation of response to stimulus		Ccl5|Cd74|Mefv
cluster-MAS-specific macrophage_c30-GO.txt	biological_process	response to lipopolysaccharide(GO:0032496)	6	215	215	2.7907	100	7.62598	1.33298e-05	0.00332961		response to ionizing radiation	Ccl5|Cxcl10|Icam1|Irg1|Ptafr|Sod2
cluster-MAS-specific macrophage_c30-GO.txt	molecular_function	antioxidant activity(GO:0016209)	3	60	60	5	100	7.49515	0.000420111	0.0516229	cellular response to reactive oxygen species|hydrogen peroxide metabolic process|response to hydrogen peroxide	cellular response to reactive oxygen species|hydrogen peroxide metabolic process|response to hydrogen peroxide	Prdx5|Sod2|Txnrd1
cluster-MAS-specific macrophage_c30-GO.txt	biological_process	cellular response to reactive oxygen species(GO:0034614)	3	61	61	4.91803	100	7.4273	0.000441085	0.052042	antioxidant activity|hydrogen peroxide metabolic process|response to hydrogen peroxide	antioxidant activity|hydrogen peroxide metabolic process|response to hydrogen peroxide	Prdx5|Sod2|Txnrd1
cluster-MAS-specific macrophage_c30-GO.txt	biological_process	regulation of fibroblast proliferation(GO:0048145)	3	65	65	4.61538	100	7.17128	0.000531678	0.0604565			Cd74|Fth1|Sod2
cluster-MAS-specific macrophage_c30-GO.txt	biological_process	chemotaxis(GO:0006935)	7	320	320	2.1875	100	7.11824	1.18241e-05	0.00305363		chemokine receptor binding	Ccl5|Ccrl2|Cmklr1|Cxcl10|Cxcl16|Cxcl9|Ptafr
cluster-MAS-specific macrophage_c30-GO.txt	cellular_component	lysosome(GO:0005764)	5	197	197	2.53807	100	6.57322	0.000115194	0.0199456			Cd74|Ctsz|H2-Aa|H2-DMa|Il4i1
cluster-MAS-specific macrophage_c30-GO.txt	biological_process	response to tumor necrosis factor(GO:0034612)	3	76	76	3.94737	100	6.57133	0.000839741	0.0882423	extracellular region part|leukocyte migration	leukocyte migration	Ccl5|Cxcl16|Icam1
cluster-MAS-specific macrophage_c30-GO.txt	biological_process	multi-organism process(GO:0051704)	9	571	571	1.57618	100	6.55773	8.5927e-06	0.00238049			Ccl5|Cd40|Cxcl10|Cxcl9|Icam1|Il1rn|Isg15|Plac8|Slamf8
cluster-MAS-specific macrophage_c30-GO.txt	biological_process	response to hydrogen peroxide(GO:0042542)	3	77	77	3.8961	100	6.52304	0.000872291	0.0910349	antioxidant activity|cellular response to reactive oxygen species|hydrogen peroxide metabolic process	antioxidant activity|cellular response to reactive oxygen species|hydrogen peroxide metabolic process	Prdx5|Sod2|Txnrd1
cluster-MAS-specific macrophage_c30-GO.txt	biological_process	protein tetramerization(GO:0051262)	3	81	81	3.7037	100	6.33855	0.00101048	0.101965	cellular homeostasis|response to wounding		Ccl5|Sod2|Txnrd1
cluster-MAS-specific macrophage_c30-GO.txt	biological_process	response to organic cyclic compound(GO:0014070)	5	225	225	2.22222	100	6.06203	0.000214066	0.0339762			Ccl5|Icam1|Il1rn|Mmp14|Slc7a11
cluster-MAS-specific macrophage_c30-GO.txt	biological_process	regulation of cell adhesion(GO:0030155)	5	248	248	2.01613	100	5.70468	0.000335305	0.0464459	regulation of molecular function		Ccl5|Icam1|Il1rn|Mmp14|Sdc4
cluster-MAS-specific macrophage_c30-GO.txt	biological_process	positive regulation of peptidyl-tyrosine phosphorylation(GO:0050731)	3	99	99	3.0303	100	5.64633	0.00180136	0.150136	defense response|positive regulation of cell activation|regulation of molecular function		Ccl5|Cd40|Cd74
cluster-MAS-specific macrophage_c30-GO.txt	biological_process	regulation of adaptive immune response(GO:0002819)	3	99	99	3.0303	100	5.64633	0.00180136	0.150136	external side of plasma membrane|positive regulation of cell activation		Cd40|Cd74|H2-Ab1
cluster-MAS-specific macrophage_c30-GO.txt	biological_process	leukocyte migration(GO:0050900)	3	108	108	2.77778	100	5.36423	0.00230893	0.154237	extracellular region part|response to tumor necrosis factor	response to tumor necrosis factor	Ccl5|Cxcl16|Icam1
cluster-MAS-specific macrophage_c30-GO.txt	biological_process	regulation of molecular function(GO:0065009)	14	1591	1591	0.87995	100	5.36033	1.8274e-05	0.0042188		positive regulation of peptidyl-tyrosine phosphorylation|regulation of cell adhesion|regulation of cytokine-mediated signaling pathway	Ccl5|Cd40|Cd74|Cmklr1|Cstb|Gadd45b|Icam1|Il1rn|Mmp14|Plek|Prdx5|Sdc4|Slamf8|Sod2
cluster-MAS-specific macrophage_c30-GO.txt	biological_process	response to ionizing radiation(GO:0010212)	3	111	111	2.7027	100	5.27752	0.00249584	0.155857	response to lipopolysaccharide		Cxcl10|Icam1|Sod2
cluster-MAS-specific macrophage_c30-GO.txt	molecular_function	cytokine binding(GO:0019955)	3	113	113	2.65487	100	5.22154	0.00262551	0.162621	intrinsic to membrane		Ccrl2|Cd74|Csf2rb2
cluster-MAS-specific macrophage_c30-GO.txt	biological_process	negative regulation of apoptosis(GO:0043066)	7	535	535	1.30841	100	5.06848	0.000297628	0.0436053		regulation of cytokine-mediated signaling pathway	Bcl2a1b|Ccl5|Cd74|Il1rn|Plac8|Prdx5|Sod2
cluster-MAS-specific macrophage_c30-GO.txt	biological_process	response to drug(GO:0042493)	5	312	312	1.60256	100	4.91351	0.000947993	0.0975985			Icam1|Il1rn|Slamf8|Sod2|Txnrd1
cluster-MAS-specific macrophage_c30-GO.txt	biological_process	response to mechanical stimulus(GO:0009612)	3	130	130	2.30769	100	4.79629	0.00389723	0.229275			Cd40|Cxcl10|Mmp14
cluster-MAS-specific macrophage_c30-GO.txt	biological_process	positive regulation of immune response(GO:0050778)	4	221	221	1.80995	100	4.75606	0.00203494	0.154237	immune response	multivesicular body	Cd74|Cfb|H2-Ab1|H2-DMa
cluster-MAS-specific macrophage_c30-GO.txt	biological_process	response to oxygen levels(GO:0070482)	4	225	225	1.77778	100	4.70081	0.00217184	0.154237			Icam1|Mmp14|Sod2|Txnrd1
cluster-MAS-specific macrophage_c30-GO.txt	biological_process	secretion by cell(GO:0032940)	4	249	249	1.60643	100	4.39552	0.00312935	0.189214			Ccl5|Cxcl10|Il1rn|Plek
cluster-MAS-specific macrophage_c30-GO.txt	biological_process	cellular homeostasis(GO:0019725)	6	569	569	1.05448	100	3.98449	0.00248874	0.155857		protein tetramerization	Ccl5|Cd40|Icam1|Slamf8|Sod2|Txnrd1
cluster-MAS-specific macrophage_c30-GO.txt	cellular_component	extracellular region part(GO:0044421)	9	1121	1121	0.802855	100	3.90973	0.00138957	0.127548		leukocyte migration|response to tumor necrosis factor	Actb|Ccl5|Ctsz|Cxcl10|Cxcl16|Cxcl9|Icam1|Il1rn|Mmp14
cluster-MAS-specific macrophage_c30-GO.txt	biological_process	negative regulation of response to stimulus(GO:0048585)	6	632	632	0.949367	100	3.66081	0.00417164	0.241686		regulation of chemokine production|regulation of cytokine-mediated signaling pathway	Aif1|Ccl5|Cd74|Il1rn|Mefv|Plek
cluster-MAS-specific macrophage_c30-GO.txt	cellular_component	intrinsic to membrane(GO:0031224)	25	5752	5752	0.434631	100	3.44143	0.00144507	0.130287		MHC class II protein complex|antigen processing and presentation of peptide or polysaccharide antigen via MHC class II|chaperone mediated protein folding requiring cofactor|cytokine binding|multivesicular body	Ccrl2|Cd302|Cd52|Cd74|Clec4d|Cmklr1|Csf2rb2|Cxcl16|Fam26f|H2-Aa|H2-Ab1|H2-DMa|H2-DMb1|H2-Eb1|H2-Eb2|Icam1|Ly6i|Mmp14|Ms4a4c|Ms4a6d|Ninj1|Ptafr|Sdc4|Slamf8|Slc7a11
cluster-classical monocyte_c36-GO.txt	Ontology Type	Ontology Name(Ontology-ID)	Number Changed	Number Measured	Number in Ontology	Percent Changed	Percent Present	Z Score	FisherExactP	AdjustedP	redundant with terms	inverse redundant	gene symbols
cluster-classical monocyte_c36-GO.txt	biological_process	antigen processing and presentation of peptide antigen via MHC class I(GO:0002474)	4	18	18	22.2222	100	18.7697	9.996e-08	0.000507697	MHC class I protein complex|immune response	MHC class I protein complex|integral to lumenal side of endoplasmic reticulum membrane|phagocytic vesicle membrane	H2-D1|H2-K1|H2-Q7|Hfe
cluster-classical monocyte_c36-GO.txt	cellular_component	integral to lumenal side of endoplasmic reticulum membrane(GO:0071556)	3	12	12	25	100	17.2603	3.10436e-06	0.00394176	MHC class I protein complex|antigen processing and presentation of peptide antigen via MHC class I|immune response|phagocytic vesicle membrane	phagocytic vesicle membrane	H2-D1|H2-K1|H2-Q7
cluster-classical monocyte_c36-GO.txt	biological_process	leukocyte cell-cell adhesion(GO:0007159)	5	34	34	14.7059	100	16.9792	2.02481e-08	0.000195666	protein binding	homotypic cell-cell adhesion|positive regulation of cell-cell adhesion	Il1b|Itgal|Itgb2|L1cam|Stk10
cluster-classical monocyte_c36-GO.txt	cellular_component	MHC class I protein complex(GO:0042612)	4	36	36	11.1111	100	13.1281	1.86175e-06	0.00315194	antigen processing and presentation of peptide antigen via MHC class I|immune response	antigen processing and presentation of peptide antigen via MHC class I|integral to lumenal side of endoplasmic reticulum membrane|phagocytic vesicle membrane	H2-D1|H2-K1|H2-Q7|Hfe
cluster-classical monocyte_c36-GO.txt	biological_process	homotypic cell-cell adhesion(GO:0034109)	3	27	27	11.1111	100	11.3669	4.02029e-05	0.0289123	leukocyte cell-cell adhesion|protein binding		Il1b|L1cam|Stk10
cluster-classical monocyte_c36-GO.txt	biological_process	positive regulation of cell-cell adhesion(GO:0022409)	3	28	28	10.7143	100	11.1529	4.49484e-05	0.0297773	leukocyte cell-cell adhesion|positive regulation of response to stimulus|protein binding|regulation of signal transduction|signal transduction		Il1b|Itgal|L1cam
cluster-classical monocyte_c36-GO.txt	biological_process	brown fat cell differentiation(GO:0050873)	3	31	31	9.67742	100	10.5734	6.13505e-05	0.0348699	protein binding|regulation of developmental process		Adrb2|Cebpb|Pparg
cluster-classical monocyte_c36-GO.txt	biological_process	regulation of T cell mediated immunity(GO:0002709)	3	38	38	7.89474	100	9.49494	0.000113737	0.0443953	external side of plasma membrane|protein binding		H2-D1|H2-K1|Spn
cluster-classical monocyte_c36-GO.txt	cellular_component	phagocytic vesicle membrane(GO:0030670)	3	39	39	7.69231	100	9.36465	0.000123	0.0443953	MHC class I protein complex|antigen processing and presentation of peptide antigen via MHC class I|immune response|integral to lumenal side of endoplasmic reticulum membrane	integral to lumenal side of endoplasmic reticulum membrane	H2-D1|H2-K1|H2-Q7
cluster-classical monocyte_c36-GO.txt	biological_process	multicellular organismal homeostasis(GO:0048871)	3	41	41	7.31707	100	9.11824	0.00014297	0.0470826	protein binding		Adrb2|Hfe|Il1b
cluster-classical monocyte_c36-GO.txt	biological_process	regulation of acute inflammatory response(GO:0002673)	3	44	44	6.81818	100	8.77996	0.000176696	0.0527905	defense response|negative regulation of response to stimulus|protein binding|signal transduction		Il1b|Pparg|Spn
cluster-classical monocyte_c36-GO.txt	biological_process	regulation of cytokine biosynthetic process(GO:0042035)	4	87	87	4.5977	100	8.18188	6.40781e-05	0.0348699	protein binding		Cebpb|Il1b|Ltb|Spn
cluster-classical monocyte_c36-GO.txt	biological_process	lymphocyte proliferation(GO:0046651)	3	51	51	5.88235	100	8.10761	0.000274458	0.0746771	protein binding|signal transduction		Bcl2|Itgal|Itgb2
cluster-classical monocyte_c36-GO.txt	biological_process	regeneration(GO:0031099)	4	94	94	4.25532	100	7.83657	8.66708e-05	0.0434346			Ace|Bcl2|Eno3|Pparg
cluster-classical monocyte_c36-GO.txt	biological_process	positive regulation of lymphocyte proliferation(GO:0050671)	4	95	95	4.21053	100	7.79027	9.03152e-05	0.0434346	protein binding|signal transduction		Bcl2|Il1b|Itgal|Spn
cluster-classical monocyte_c36-GO.txt	cellular_component	external side of plasma membrane(GO:0009897)	6	220	220	2.72727	100	7.43941	1.69404e-05	0.0152474	protein binding	regulation of T cell mediated immunity	H2-D1|H2-K1|Itgal|L1cam|Pecam1|Spn
cluster-classical monocyte_c36-GO.txt	biological_process	response to external stimulus(GO:0009605)	12	807	807	1.48699	100	7.22062	4.96536e-07	0.00151314		response to organic cyclic compound	Ace|Bcl2|Cst3|Ear2|Hfe|Il1b|Itgb2|L1cam|Nr4a1|Pglyrp1|Pparg|Slc12a2
cluster-classical monocyte_c36-GO.txt	biological_process	anatomical structure homeostasis(GO:0060249)	4	130	130	3.07692	100	6.51152	0.000302278	0.0758052	protein binding		Adrb2|Bcl2|Napsa|Smc6
cluster-classical monocyte_c36-GO.txt	biological_process	negative regulation of catabolic process(GO:0009895)	3	86	86	3.48837	100	6.06016	0.00126882	0.19299	defense response|protein binding		Cst3|Ddit4|Il1b
cluster-classical monocyte_c36-GO.txt	biological_process	negative regulation of multicellular organismal process(GO:0051241)	6	310	310	1.93548	100	6.02378	0.000114159	0.0443953	protein binding|regulation of developmental process		Adrb2|Bcl2|Cst3|Pglyrp1|Pparg|Srgn
cluster-classical monocyte_c36-GO.txt	biological_process	negative regulation of lymphocyte activation(GO:0051250)	3	90	90	3.33333	100	5.90346	0.00144641	0.205972	protein binding		Pag1|Pglyrp1|Spn
cluster-classical monocyte_c36-GO.txt	biological_process	regulation of ossification(GO:0030278)	4	156	156	2.5641	100	5.84368	0.000602451	0.117686	protein binding|regulation of developmental process		Adrb2|Bcl2|Cebpb|Srgn
cluster-classical monocyte_c36-GO.txt	biological_process	immune response(GO:0006955)	7	451	451	1.55211	100	5.63397	0.000117888	0.0443953		MHC class I protein complex|antigen processing and presentation of peptide antigen via MHC class I|integral to lumenal side of endoplasmic reticulum membrane|phagocytic vesicle membrane	H2-D1|H2-K1|H2-Q7|Hfe|Il1b|Ltb|Pglyrp1
cluster-classical monocyte_c36-GO.txt	biological_process	aging(GO:0007568)	4	172	172	2.32558	100	5.50629	0.000867848	0.155569			Ace|Bcl2|Eno3|Smc6
cluster-classical monocyte_c36-GO.txt	biological_process	regulation of blood pressure(GO:0008217)	3	114	114	2.63158	100	5.136	0.00283946	0.257952	regulation of developmental process		Ace|Adrb2|Pparg
cluster-classical monocyte_c36-GO.txt	biological_process	response to biotic stimulus(GO:0009607)	8	661	661	1.21029	100	5.05848	0.000206915	0.059486			Ace|Bcl2|Cebpb|Ddit4|H2-K1|Il1b|Pglyrp1|Spn
cluster-classical monocyte_c36-GO.txt	biological_process	defense response(GO:0006952)	8	676	676	1.18343	100	4.97462	0.000240892	0.0667358	protein binding	negative regulation of catabolic process|regulation of acute inflammatory response|response to organic cyclic compound	Bcl2|Cst3|Ddit4|H2-K1|Il1b|Pglyrp1|Pparg|Spn
cluster-classical monocyte_c36-GO.txt	biological_process	response to drug(GO:0042493)	5	312	312	1.60256	100	4.8515	0.00103266	0.178803	protein binding	response to organic cyclic compound	Bcl2|Cst3|Eno3|Il1b|Pparg
cluster-classical monocyte_c36-GO.txt	biological_process	negative regulation of secretion(GO:0051048)	3	126	126	2.38095	100	4.83326	0.00376427	0.315212	protein binding|regulation of developmental process		Il1b|Pparg|Srgn
cluster-classical monocyte_c36-GO.txt	molecular_function	protein binding(GO:0005515)	37	8056	8056	0.459285	100	4.81617	3.03521e-06	0.00394176		anatomical structure homeostasis|apoptosis|brown fat cell differentiation|defense response|external side of plasma membrane|homotypic cell-cell adhesion|induction of programmed cell death|leukocyte cell-cell adhesion|lymphocyte proliferation|multicellular organismal homeostasis|negative regulation of catabolic process|negative regulation of lymphocyte activation|negative regulation of multicellul…	AF251705|Adrb2|Anp32a|Bcl2|Cd82|Cebpb|Cst3|Cyfip2|Cyth3|Ddit4|Dusp16|Eno3|H2-D1|H2-K1|Hfe|Il1b|Itgal|Itgb2|L1cam|Ltb|Myo1g|Napsa|Nr4a1|Pag1|Pecam1|Pglyrp1|Pilra|Pou2f2|Pparg|Smc6|Spata13|Spn|Srgn|Stap1|Stk10|Tppp3|Unc119
cluster-classical monocyte_c36-GO.txt	biological_process	multi-organism process(GO:0051704)	7	571	571	1.22592	100	4.76771	0.000494601	0.103236			Bcl2|Ceacam1|Ddit4|H2-K1|Hfe|Pglyrp1|Spn
cluster-classical monocyte_c36-GO.txt	biological_process	regulation of signal transduction(GO:0009966)	12	1415	1415	0.848057	100	4.70105	0.000141927	0.0470826		positive regulation of cell-cell adhesion	Adrb2|Ceacam1|Cyth3|Ddit4|Dusp16|Il1b|Itgal|L1cam|Pecam1|Pparg|Rap1gap2|Spata13
cluster-classical monocyte_c36-GO.txt	biological_process	positive regulation of response to stimulus(GO:0048584)	9	896	896	1.00446	100	4.6563	0.000322145	0.0791696		positive regulation of cell-cell adhesion	Ace|Adrb2|Bcl2|H2-D1|H2-K1|Il1b|Itgal|L1cam|Pecam1
cluster-classical monocyte_c36-GO.txt	biological_process	response to organic cyclic compound(GO:0014070)	4	225	225	1.77778	100	4.64328	0.00232687	0.239791	defense response|protein binding|regulation of developmental process|response to drug|response to external stimulus|response to wounding		Bcl2|Cst3|Il1b|Pparg
cluster-classical monocyte_c36-GO.txt	biological_process	induction of programmed cell death(GO:0012502)	4	229	229	1.74672	100	4.58974	0.00247987	0.239791	protein binding		Cebpb|Ddit4|Nr4a1|Pparg
cluster-classical monocyte_c36-GO.txt	cellular_component	extracellular space(GO:0005615)	8	788	788	1.01523	100	4.41737	0.000668071	0.127243			Cst3|Il1b|Ltb|Napsa|Pglyrp1|Smpdl3b|Spn|Srgn
cluster-classical monocyte_c36-GO.txt	biological_process	regulation of cell migration(GO:0030334)	5	380	380	1.31579	100	4.22771	0.00245268	0.239791			Ace|Bcl2|Pecam1|Spata13|Stk10
cluster-classical monocyte_c36-GO.txt	biological_process	apoptosis(GO:0006915)	6	539	539	1.11317	100	4.09531	0.00209116	0.239791	protein binding		Bcl2|Cst3|Cyfip2|Nr4a1|Pglyrp1|Srgn
cluster-classical monocyte_c36-GO.txt	biological_process	regulation of protein modification process(GO:0031399)	8	882	882	0.907029	100	4.02376	0.00138215	0.20057			Adrb2|Bcl2|Ceacam1|Ddit4|Dusp16|Il1b|Itgb2|Pecam1
cluster-classical monocyte_c36-GO.txt	biological_process	response to wounding(GO:0009611)	5	420	420	1.19048	100	3.92694	0.00376508	0.315212	protein binding	response to organic cyclic compound	Bcl2|Cst3|Il1b|Pecam1|Pparg
cluster-classical monocyte_c36-GO.txt	biological_process	negative regulation of response to stimulus(GO:0048585)	6	632	632	0.949367	100	3.6033	0.00458061	0.363957	protein binding	regulation of acute inflammatory response	Adrb2|Ddit4|Dusp16|Il1b|Pparg|Spn
cluster-classical monocyte_c36-GO.txt	biological_process	regulation of developmental process(GO:0050793)	10	1418	1418	0.705219	100	3.58695	0.00225507	0.239791		brown fat cell differentiation|negative regulation of multicellular organismal process|negative regulation of secretion|regulation of blood pressure|regulation of ossification|response to organic cyclic compound	Ace|Adrb2|Bcl2|Cebpb|Cst3|Il1b|Pglyrp1|Pparg|S1pr5|Srgn
cluster-classical monocyte_c36-GO.txt	biological_process	signal transduction(GO:0007165)	17	3447	3447	0.493182	100	3.16311	0.00405994	0.332588		lymphocyte proliferation|positive regulation of cell-cell adhesion|positive regulation of lymphocyte proliferation|regulation of acute inflammatory response	Adrb2|Adrbk2|Bcl2|Ddit4|Gngt2|Il1b|Itgal|Itgb2|L1cam|Pag1|Pecam1|Pilra|Pparg|S1pr5|Spata13|Spn|Stap1
cluster-extravasating interstitial mono-mac_c28-GO.txt	Ontology Type	Ontology Name(Ontology-ID)	Number Changed	Number Measured	Number in Ontology	Percent Changed	Percent Present	Z Score	FisherExactP	AdjustedP	redundant with terms	inverse redundant	gene symbols
cluster-extravasating interstitial mono-mac_c28-GO.txt	biological_process	electron transport chain(GO:0022900)	4	114	114	3.50877	100	8.68709	4.08854e-05	0.621423			mt-Co2|mt-Cytb|mt-Nd1|mt-Nd4
cluster-extravasating interstitial mono-mac_c28-GO.txt	cellular_component	lysosome(GO:0005764)	4	197	197	2.03046	100	6.37619	0.000337318	0.88435			Hpse|Naaa|Npc2|Psap
cluster-extravasating interstitial mono-mac_c28-GO.txt	cellular_component	mitochondrial membrane part(GO:0044455)	3	136	136	2.20588	100	5.78909	0.00157674	0.922928			mt-Atp6|mt-Nd1|mt-Nd4
cluster-extravasating interstitial mono-mac_c28-GO.txt	cellular_component	extracellular region part(GO:0044421)	9	1121	1121	0.802855	100	5.29031	8.15677e-05	0.621423			Ccl9|Emilin2|Hpse|Ly86|Myof|Psap|Spon1|Sulf2|Tgfbi
cluster-extravasating interstitial mono-mac_c28-GO.txt	biological_process	regulation of Wnt receptor signaling pathway(GO:0030111)	3	175	175	1.71429	100	4.98601	0.00322653	1			Lrp1|Ptpro|Sulf2
cluster-extravasating interstitial mono-mac_c28-GO.txt	biological_process	innate immune response(GO:0045087)	3	177	177	1.69492	100	4.95177	0.00333133	1			Ly86|Oasl2|Samhd1
cluster-extravasating interstitial mono-mac_c28-GO.txt	biological_process	response to virus(GO:0009615)	3	197	197	1.52284	100	4.63686	0.00449545	1			Npc2|Oasl2|Samhd1
cluster-inflammatory monocyte_c31-GO.txt	Ontology Type	Ontology Name(Ontology-ID)	Number Changed	Number Measured	Number in Ontology	Percent Changed	Percent Present	Z Score	FisherExactP	AdjustedP	redundant with terms	inverse redundant	gene symbols
cluster-inflammatory monocyte_c31-GO.txt	biological_process	response to zinc ion(GO:0010043)	4	27	27	14.8148	100	14.9588	6.53817e-07	0.00199244	cellular response to chemical stimulus		Crip1|S100a8|S100a9|Tspo
cluster-inflammatory monocyte_c31-GO.txt	biological_process	collagen catabolic process(GO:0030574)	3	17	17	17.6471	100	14.1757	1.06195e-05	0.0130949	extracellular region part		Mmp19|Mmp8|Prtn3
cluster-inflammatory monocyte_c31-GO.txt	molecular_function	protein disulfide oxidoreductase activity(GO:0015035)	3	25	25	12	100	11.6105	3.53993e-05	0.0299655	cell redox homeostasis	cell redox homeostasis	Glrx|P4hb|Pdia6
cluster-inflammatory monocyte_c31-GO.txt	biological_process	peptide cross-linking(GO:0018149)	3	28	28	10.7143	100	10.9429	5.01464e-05	0.038204			Anxa1|F13a1|Fn1
cluster-inflammatory monocyte_c31-GO.txt	biological_process	cellular response to chemical stimulus(GO:0070887)	16	961	961	1.66493	100	8.82394	1.40819e-09	2.14566e-05		antioxidant activity|peptide binding|positive regulation of inflammatory response|regulation of leukocyte migration|response to drug|response to interleukin-1|response to lipopolysaccharide|response to zinc ion	Anxa1|Anxa2|Aprt|Ccr1|Ccr2|Crip1|Fos|Ifi203|Lcn2|Lgals1|Mgst1|Plcb1|S100a10|S100a8|S100a9|Tspo
cluster-inflammatory monocyte_c31-GO.txt	biological_process	response to lipopolysaccharide(GO:0032496)	7	215	215	3.25581	100	8.73385	1.26073e-06	0.00320162	cellular response to chemical stimulus	antioxidant activity	Ccr1|Fos|Lcn2|Mgst1|S100a8|S100a9|Tspo
cluster-inflammatory monocyte_c31-GO.txt	molecular_function	calcium ion binding(GO:0005509)	12	609	609	1.97044	100	8.47708	3.6567e-08	0.000185724			Anxa1|Anxa2|Mmp19|Mmp8|Padi4|Plcb1|S100a10|S100a11|S100a6|S100a8|S100a9|Vcan
cluster-inflammatory monocyte_c31-GO.txt	cellular_component	ER-Golgi intermediate compartment(GO:0005793)	3	49	49	6.12245	100	8.12367	0.000271453	0.0827226			Fn1|P4hb|Pdia6
cluster-inflammatory monocyte_c31-GO.txt	cellular_component	extracellular region part(GO:0044421)	16	1121	1121	1.4273	100	7.95261	1.26425e-08	9.63171e-05		acute inflammatory response|collagen catabolic process|positive regulation of peptidase activity	Anxa1|Anxa2|F5|Fn1|Lcn2|Lgals1|Lrg1|Mmp19|Mmp8|Olfm1|Prtn3|S100a8|S100a9|Saa3|Slpi|Vcan
cluster-inflammatory monocyte_c31-GO.txt	cellular_component	extrinsic to plasma membrane(GO:0019897)	4	89	89	4.49438	100	7.91687	8.08301e-05	0.04213			Anxa2|Gng2|S100a10|S100a6
cluster-inflammatory monocyte_c31-GO.txt	biological_process	positive regulation of inflammatory response(GO:0050729)	3	56	56	5.35714	100	7.5527	0.000403258	0.104143	cellular response to chemical stimulus		Ccr2|S100a8|S100a9
cluster-inflammatory monocyte_c31-GO.txt	biological_process	cell redox homeostasis(GO:0045454)	3	57	57	5.26316	100	7.4796	0.000424889	0.106132	protein disulfide oxidoreductase activity	protein disulfide oxidoreductase activity	Glrx|P4hb|Pdia6
cluster-inflammatory monocyte_c31-GO.txt	biological_process	acute inflammatory response(GO:0002526)	3	58	58	5.17241	100	7.40834	0.000447252	0.108171	extracellular region part		Fn1|S100a8|Saa3
cluster-inflammatory monocyte_c31-GO.txt	molecular_function	antioxidant activity(GO:0016209)	3	60	60	5	100	7.27104	0.000494215	0.114442	cellular response to chemical stimulus|response to lipopolysaccharide		Mgst1|S100a8|S100a9
cluster-inflammatory monocyte_c31-GO.txt	biological_process	response to interleukin-1(GO:0070555)	3	63	63	4.7619	100	7.0771	0.000570404	0.123909	cellular response to chemical stimulus|protein homodimerization activity		Anxa1|Lcn2|Plcb1
cluster-inflammatory monocyte_c31-GO.txt	biological_process	wound healing(GO:0042060)	3	71	71	4.22535	100	6.61946	0.00080914	0.166606			Ccr2|Fn1|S100a8
cluster-inflammatory monocyte_c31-GO.txt	cellular_component	ruffle(GO:0001726)	3	74	74	4.05405	100	6.46662	0.000912732	0.182991			Gas7|S100a11|S100a6
cluster-inflammatory monocyte_c31-GO.txt	biological_process	regulation of body fluid levels(GO:0050878)	4	138	138	2.89855	100	6.15274	0.000436239	0.107209			Anxa2|Aprt|F13a1|F5
cluster-inflammatory monocyte_c31-GO.txt	biological_process	glycerol ether metabolic process(GO:0006662)	3	82	82	3.65854	100	6.09931	0.00122899	0.23704			Dbi|P4hb|Pdia6
cluster-inflammatory monocyte_c31-GO.txt	biological_process	regulation of vesicle-mediated transport(GO:0060627)	5	215	215	2.32558	100	6.02489	0.000225257	0.0762862			Anxa1|Anxa2|Ccr2|Plcb1|Prtn3
cluster-inflammatory monocyte_c31-GO.txt	biological_process	regulation of leukocyte migration(GO:0002685)	3	84	84	3.57143	100	6.01545	0.00131752	0.244819	cellular response to chemical stimulus|negative regulation of immune system process		Ccr1|Ccr2|Plcb1
cluster-inflammatory monocyte_c31-GO.txt	biological_process	cell adhesion(GO:0007155)	9	631	631	1.42631	100	5.89214	3.01104e-05	0.0286745		positive regulation of peptidase activity	Emb|F5|Fn1|Lgals1|Plcb1|S100a8|S100a9|Sell|Vcan
cluster-inflammatory monocyte_c31-GO.txt	biological_process	response to drug(GO:0042493)	6	312	312	1.92308	100	5.85898	0.000145131	0.0567015	cellular response to chemical stimulus		Anxa1|Fos|Lcn2|Lgals1|Mgst1|Tspo
cluster-inflammatory monocyte_c31-GO.txt	cellular_component	endoplasmic reticulum lumen(GO:0005788)	3	89	89	3.37079	100	5.81776	0.00155614	0.278951			P4hb|Pdia6|Sdf2l1
cluster-inflammatory monocyte_c31-GO.txt	molecular_function	protein homodimerization activity(GO:0042803)	8	524	524	1.52672	100	5.81566	5.41467e-05	0.039249		response to interleukin-1	Anxa1|Ccr2|Lcn2|Lgals1|Mgst1|Plcb1|S100a11|S100a6
cluster-inflammatory monocyte_c31-GO.txt	biological_process	regulation of T cell proliferation(GO:0042129)	3	101	101	2.9703	100	5.40203	0.00223452	0.298566			Ccr2|Pnp|Slfn1
cluster-inflammatory monocyte_c31-GO.txt	biological_process	positive regulation of peptidase activity(GO:0010952)	3	107	107	2.80374	100	5.21961	0.00263266	0.299357	cell adhesion|extracellular region part		Fn1|S100a8|S100a9
cluster-inflammatory monocyte_c31-GO.txt	biological_process	negative regulation of immune system process(GO:0002683)	4	183	183	2.18579	100	5.17906	0.00125222	0.238501		regulation of leukocyte migration	Ccr1|Ccr2|Plcb1|Slfn1
cluster-inflammatory monocyte_c31-GO.txt	biological_process	cellular modified amino acid metabolic process(GO:0006575)	3	115	115	2.6087	100	4.99777	0.0032279	0.353384			Mgst1|P4hb|Padi4
cluster-inflammatory monocyte_c31-GO.txt	molecular_function	peptide binding(GO:0042277)	4	196	196	2.04082	100	4.95855	0.00161127	0.282195	cellular response to chemical stimulus		Ccr1|Ccr2|Crip1|Mgst1
cluster-inflammatory monocyte_c31-GO.txt	biological_process	positive regulation of T cell activation(GO:0050870)	3	122	122	2.45902	100	4.82082	0.00381134	0.395057			Ccr2|Lgals1|Pnp
cluster-inflammatory monocyte_c31-GO.txt	biological_process	leukocyte differentiation(GO:0002521)	4	214	214	1.86916	100	4.68468	0.00221894	0.298566			Anxa1|Lgals1|Plcb1|Prtn3
cluster-inflammatory monocyte_c31-GO.txt	biological_process	angiogenesis(GO:0001525)	4	216	216	1.85185	100	4.65622	0.00229497	0.298566			Anxa2|Ccr2|Fn1|Mmp19
cluster-inflammatory monocyte_c31-GO.txt	cellular_component	anchored to membrane(GO:0031225)	3	133	133	2.25564	100	4.56979	0.004851	0.418383			Cd177|Ly6c2|Mmp19
cluster-inflammatory monocyte_c31-GO.txt	biological_process	regulation of cellular component organization(GO:0051128)	9	1178	1178	0.764007	100	3.5379	0.00289459	0.319601			Anxa1|Anxa2|Fn1|Gas7|Lcn2|Lgals1|Prtn3|S100a9|Tmsb10
cluster-mature interstitial macrophage_c33-GO.txt	Ontology Type	Ontology Name(Ontology-ID)	Number Changed	Number Measured	Number in Ontology	Percent Changed	Percent Present	Z Score	FisherExactP	AdjustedP	redundant with terms	inverse redundant	gene symbols
cluster-mature interstitial macrophage_c33-GO.txt	molecular_function	cell surface binding(GO:0043498)	3	51	51	5.88235	100	8.7385	0.000181499	0.855404			Pdgfa|Stab1|Trem2
cluster-mature interstitial macrophage_c33-GO.txt	molecular_function	integrin binding(GO:0005178)	3	64	64	4.6875	100	7.72739	0.000356068	0.855404	developmental process		Dab2|Itga6|Timp2
cluster-mature interstitial macrophage_c33-GO.txt	biological_process	positive regulation of cell adhesion(GO:0045785)	3	119	119	2.52101	100	5.43922	0.00215419	0.855404	developmental process		Cxcl13|Dab2|Itga6
cluster-mature interstitial macrophage_c33-GO.txt	biological_process	positive regulation of cell migration(GO:0030335)	4	220	220	1.81818	100	5.15316	0.00127799	0.855404			C3ar1|Cxcl13|Dab2|Pdgfa
cluster-mature interstitial macrophage_c33-GO.txt	biological_process	elevation of cytosolic calcium ion concentration(GO:0007204)	3	134	134	2.23881	100	5.06713	0.00301591	1	chemotaxis		C3ar1|Ccr5|Cxcl13
cluster-mature interstitial macrophage_c33-GO.txt	biological_process	chemotaxis(GO:0006935)	4	320	320	1.25	100	4.02103	0.00493411	1		elevation of cytosolic calcium ion concentration	C3ar1|Ccr5|Cxcl13|Pdgfa
cluster-mature interstitial macrophage_c33-GO.txt	biological_process	developmental process(GO:0032502)	18	3629	3629	0.496004	100	3.99239	0.000501291	0.855404		integrin binding|positive regulation of cell adhesion	Adam19|Arhgap22|Asb2|Col14a1|Cxcl13|Dab2|Gatm|Itga6|Lmna|Myo1e|Nes|Olfml3|Ophn1|Pdgfa|Timp2|Tmem119|Tmem176b|Zmynd15
cluster-mature interstitial macrophage_c33-GO.txt	cellular_component	membrane part(GO:0044425)	25	7125	7125	0.350877	100	3.00466	0.0044735	1			Adam19|B3galnt1|C3ar1|Ccr5|Cd207|Cd63|Cd72|Chst7|Dab2|Dhrs3|Fblim1|Itga6|Lhfpl2|Ms4a7|Myo1e|Ophn1|Sez6l2|Slc13a3|Stab1|Syngr1|Tmem119|Tmem176a|Tmem176b|Tnfsf13b|Trem2

## Sheet: Table S6
#cellHarmony differentially expressed genes (eBayes t-test p<0.05, FDR and fold >1.2) for each cell-type comparison (MAS vs. WT). Log2 fold changes displayed
UID	NK cells_c8_MAS:NK cells_c8_MAS	T lymphocytes_c21_MAS:T lymphocytes_c21_MAS	T lymphocytes_c42_MAS:T lymphocytes_c42_MAS	gamma-delta T cell_c37_MAS:gamma-delta T cell_c37_MAS	cap-a endothelial_c2_MAS:cap-a endothelial_c2_MAS	capillary endothelial_c24_MAS:capillary endothelial_c24_MAS	endothelial_c13_MAS:endothelial_c13_MAS	myofibroblasts_c12_MAS:myofibroblasts_c12_MAS	MyoF-FibM_c9_MAS:MyoF-FibM_c9_MAS	stromal_c3_MAS:stromal_c3_MAS	AT2 cells_c6_MAS:AT2 cells_c6_MAS	basophils_c19_MAS:basophils_c19_MAS	alveolar macrophage_c4_MAS:alveolar macrophage_c4_MAS	B cells_c5_MAS:B cells_c5_MAS	plasmacytoid DC_c18_MAS:plasmacytoid DC_c18_MAS	Langerhans cells_c27_MAS:Langerhans cells_c27_MAS	DC_c14_MAS:DC_c14_MAS	mature interstitial macrophage_c33_MAS:mature interstitial macrophage_c33_MAS	classical monocyte_c36_MAS:classical monocyte_c36_MAS	extravasating interstitial mono-mac_c28_MAS:extravasating interstitial mono-mac_c28_MAS	neutrophil_c7_MAS:neutrophil_c7_MAS
MAS--positive:AF251705	0.230344	0.0948516	0.12031	0.162616	0.0616174	0.164154	0.180956	0.0444633	0.194463	0.157189	0.0538467	0.0179937	0.104543	0.117831	-0.0465987	-0.0769544	0.641866	0.324966	0.531402	0.430197	0.150095
MAS--positive:AI607873	0.107115	0.0945581	0.060125	0.0568484	0.0428244	0.0892203	0.0939013	0.029032	0.00550132	0.0777581	-0.00784442	0.192514	0.416548	0.058526	0.137894	0.199646	0.488225	0.0792569	0.498742	0.0561649	0.519611
MAS--positive:AW112010	0.130962	0.652291	0.437333	0.386663	1.25937	0.418201	0.5146	0.355984	0.550547	0.57574	0.155312	0.718577	0.597191	0.454751	0.253632	-0.00788977	0.898036	0.68105	2.13574	1.82852	0.414119
MAS--positive:Abi3	0.242648	0.0778632	0.0810599	0.316821	0.169627	0.0639263	0.328929	-0.0253287	0.21957	0.0903473	-0.0126939	0.180489	0.123458	0.125907	0.146705	0.160842	0.743115	0.39928	0.48952	0.896012	0.101975
MAS--positive:Alox5ap	0.415096	0.206858	0.215045	0.138677	0.0870438	0.328764	-0.043865	0.235181	-0.104713	0.147959	0.0908858	0.422219	0.210896	0.206219	0.168323	-0.213679	0.392619	0.158073	0.604897	0.0629469	0.0784898
MAS--positive:Ap1s2	0.0997864	0.0239011	0.0518416	0.294032	0.0487953	0.0613693	0.046052	0.279371	0.0886805	-0.0400571	0.0515849	0.0488158	0.315004	0.0510047	0.0218766	-0.295664	0.296757	0.615692	0.728788	0.339678	0.0257471
MAS--positive:Apbb1ip	0.257617	-0.224757	0.0254991	-0.0662224	0.268074	0.128453	0.182344	-0.120773	-0.0589802	0.01296	-0.061951	0.214029	0.120811	0.000201165	0.350804	-0.0159493	-0.0233458	0.750617	-0.0773612	0.450062	0.17637
MAS--positive:Arpc1b	0.506422	0.170817	0.0998545	0.261129	0.250278	0.390789	0.217267	0.168703	0.256615	0.0809065	0.111612	0.173437	0.249647	0.175812	0.247611	0.329254	0.304485	0.866843	0.272138	-0.0207551	0.223491
MAS--positive:Atox1	0.44197	0.36274	0.0913654	-0.309538	0.202502	0.354896	0.23649	0.541437	-0.191709	0.0848768	0.268799	0.506384	0.142776	0.110393	0.0234636	-0.192309	0.191384	-0.232225	0.550119	0.275502	0.749944
MAS--positive:B2m	0.689451	0.225106	0.414059	0.808743	1.8611	1.51424	2.0247	1.941	1.44039	1.98279	1.08591	2.02962	0.832227	0.711518	0.281147	0.548217	0.983979	0.937249	0.354445	0.590505	1.50011
MAS--positive:Bcl2a1b	0.188132	0.336617	0.050502	0.312415	0.0907226	0.0883048	0.0778963	0.0527407	-0.0720924	0.104183	0.149405	0.121095	0.122951	0.139139	-0.0211218	-0.334343	0.303093	0.425911	0.378839	0.249357	0.375786
MAS--positive:Bin2	0.116127	-0.0756411	-0.0975865	-0.0334765	0.115319	0.130878	0.102992	0.0607548	0.0723814	0.0531502	-0.0474674	0.221417	0.0411175	-0.0216276	0.138106	0.213231	0.497483	0.58578	0.221293	0.292526	0.197184
MAS--positive:Casp1	0.255558	0.232834	0.0186167	0.0743443	0.0865858	0.0498405	0.131973	0.0645827	0.135149	0.0501907	-0.0178091	0.310027	0.195089	0.0813085	0.00586681	0.0358639	0.304873	0.0329977	0.499538	0.301615	0.375076
MAS--positive:Cd300e	0.107729	0.0881619	0.0298103	0.0606737	0.122919	0.104664	0.0295451	0.205176	0.0388817	0.0846864	0.0441566	0.069669	0.0882065	0.0723555	0.105421	0.101878	0.475877	0.317224	0.139888	0.190027	0.118609
MAS--positive:Cd52	0.256008	0.198458	0.0712643	-0.0561292	0.577246	0.575323	0.360834	0.466216	0.333366	0.362759	0.151928	0.767751	0.397435	0.265188	-0.497089	-0.176199	-0.0211841	2.00269	0.646229	0.0329269	0.25192
MAS--positive:Cebpb	0.477547	0.242044	0.441421	0.437037	0.508763	0.603245	0.287814	0.564632	0.00707994	0.109205	-0.0448126	0.152601	0.32616	0.415565	0.614068	0.699742	0.69419	-0.361592	0.26448	0.480151	0.463269
MAS--positive:Clec4a1	0.209661	0.119139	0.13916	0.112205	0.0994359	0.201683	0.239908	0.191781	0.144834	0.186075	0.115173	0.269926	0.224913	0.174853	0.0591489	0.00438349	0.581413	0.400993	-0.0429498	0.371433	0.360222
MAS--positive:Clec4a3	0.449644	0.141789	0.205044	0.13921	0.2839	0.292259	0.152818	0.321077	0.0994126	0.298097	0.00128727	0.365018	0.181038	0.231301	0.0801383	0.278219	0.423552	0.870884	0.668775	0.680075	0.550955
MAS--positive:Coro1a	0.579452	0.341658	-0.0402618	0.16689	0.454287	0.522228	0.468524	-0.134954	0.180313	0.454635	0.00264261	0.242641	0.0294055	-0.071213	0.473563	0.213267	0.27601	1.11054	0.23257	0.265982	0.373797
MAS--positive:Ctsb	0.560364	0.177062	0.243569	0.49388	0.326704	0.312168	-0.0040523	-0.00671512	0.0820303	0.313533	0.0701167	0.474211	0.224317	0.30589	-0.145724	-0.232518	0.00711682	0.0349484	0.104384	0.390779	0.52769
MAS--positive:Ctss	0.656227	0.412673	0.424816	0.164433	0.432893	0.497068	0.322499	0.6893	0.454712	0.207364	0.146343	0.360996	0.0723997	0.562575	-0.103239	0.114516	-0.00370204	0.97003	0.655042	0.327795	1.31714
MAS--positive:Cyba	0.666295	0.491593	0.476138	-0.0348685	0.49901	0.486192	0.402272	0.144334	-0.289504	0.183346	0.000428461	0.401158	0.141871	0.357716	0.0534022	0.54023	0.509809	0.533798	0.608058	0.449679	0.300344
MAS--positive:Cybb	0.417826	0.298954	0.206418	0.168314	0.199561	0.320886	0.0585086	0.327326	0.240248	0.245299	0.023757	0.497117	0.281655	0.590451	0.00408623	0.239259	0.299473	-0.321901	0.0838303	0.205639	0.84216
MAS--positive:Efhd2	0.225236	0.215129	0.0322932	0.318284	0.0851606	0.151199	-0.00769646	0.620524	-0.0424062	0.112048	0.0125606	0.337049	0.0775914	0.0738691	0.0172523	0.101165	0.194595	0.180069	0.448552	0.279869	0.27435
MAS--positive:Eno3	0.109943	0.0915722	0.0492639	-0.0762999	0.163602	0.0974161	0.103209	-0.00200503	-0.0271212	0.123201	0.0740125	0.122016	0.106235	0.0795282	0.0516828	0.0442824	0.258509	0.159094	0.357037	0.54568	0.140386
MAS--positive:F10	0.132034	0.0494403	0.0644811	0	0.00175288	0.108261	0.0275434	0.128603	0	0.036796	0.0921701	0.10428	0.151505	0.0435776	0	0.0140655	0.0978904	0.0264046	1.04063	0.943389	0.122057
MAS--positive:Fam26f	0.0188291	0.201826	0.1465	0.270242	0.0449365	0.0574384	0.092695	0.341823	0.0580711	0.140077	-0.00868547	0.0797873	0.0813472	0.0763228	-0.0924771	0.291508	0.236099	0.483252	0.795165	0.685053	0.0984059
MAS--positive:Fcer1g	-0.468868	0.694856	0.55989	0.785989	0.837835	0.907361	0.340574	0.526494	0.495973	0.647614	0.396887	0.235795	0.309527	0.639543	0.703173	-0.303861	0.3625	0.871055	0.81608	0.26388	0.39016
MAS--positive:Fcgr4	0.299297	0.166753	0.236069	0.045625	0.373958	0.253783	0.259517	0.264029	0.160274	0.241107	0.308972	0.385327	0.434185	0.286352	0.138734	0.154782	0.804833	1.36998	1.81525	1.17955	0.910246
MAS--positive:Fgr	0.584217	0.0427567	0.0995628	0.119464	0.100984	0.147635	0.0629508	0.208673	0.288208	0.0893144	0.000939147	0.0599392	0.0606135	0.110779	0.055392	-0.0975446	0.65527	0.257346	0.0370928	0.582808	0.097186
MAS--positive:Fyb	0.809048	-0.166283	0.0115722	-0.141342	0.1794	0.254352	0.132612	0.0956919	0.145907	0.231412	0.0399815	0.0752903	0.151796	0.133655	-0.208415	-0.15799	0.763237	0.754989	0.30507	0.420417	0.133199
MAS--positive:Gbp2	0.236749	0.191843	0.499989	0.564974	0.548202	1.52476	1.83212	0.224736	0.367238	0.518973	0.163342	0.53427	0.272554	0.208737	0.160958	0.406258	0.573496	0.489477	1.2003	1.26416	1.7339
MAS--positive:Gngt2	0.523491	0.23517	0.436931	0.747863	0.265404	0.52241	0.540088	0.488786	0.40057	0.649777	0.16158	0.326833	0.314156	0.453032	-0.111348	0.244236	1.09878	0.771024	0.694265	1.2837	0.528471
MAS--positive:Gpr141	0.100225	-0.0173178	0.073952	-0.0211053	0.114094	0.069315	0.0628179	0.142185	-0.0149897	0.0846739	-0.00149646	0.015848	0.0693301	0.0879181	-0.0211218	0.22044	0.178329	0.11191	0.534177	0.407581	0.61961
MAS--positive:Gpx1	0.586115	0.429365	0.370743	0.712117	0.586481	0.596839	0.804624	0.0219317	0.0414717	0.116465	0.211166	0.054036	0.250756	0.25655	0.161716	0.456791	0.263718	0.789249	0.396578	0.448347	0.892447
MAS--positive:H2-D1	0.500329	0.173181	0.440375	0.841131	1.14467	0.909224	1.60609	2.32207	1.14743	1.99451	0.673669	1.59133	0.635574	0.70974	0.749762	0.200943	0.677719	0.0887234	0.701504	0.692384	1.18932
MAS--positive:H2-K1	0.844869	0.339925	0.405655	1.18823	1.60217	1.25427	1.83038	1.47422	1.12276	1.47554	0.806959	2.2426	1.05922	1.05417	0.911191	0.845514	1.05652	0.451517	0.802036	1.23123	2.74347
MAS--positive:H2-Q7	1.07678	0.495512	0.517174	1.3962	2.1225	1.7361	2.1096	0.324507	0.232626	0.442031	0.310709	2.59371	0.613405	1.51255	1.32981	0.658046	1.44941	0.438005	1.90322	1.74082	2.99551
MAS--positive:H2-T22	0.538893	0.247374	0.30504	0.476095	1.02498	1.11393	1.40919	0.417414	0.273643	0.141369	0.112796	0.593674	0.187772	0.504771	0.74643	0.167658	0.489951	0.229567	0.990297	0.784071	1.26907
MAS--positive:Hba-a1	0.947221	0.366167	1.28682	1.54414	1.80963	1.85346	1.39798	1.98272	1.41738	1.15153	0.869914	1.70394	1.15297	1.57275	1.37822	1.65301	1.48839	1.2936	0.813163	1.33142	1.30223
MAS--positive:Hba-a2	0.635535	0.546056	1.11016	1.32665	1.7784	1.6072	1.14007	1.6866	0.625887	0.951745	0.767399	0.964481	1.033	1.31434	1.43021	1.40905	1.06024	1.09959	0.751286	1.26873	1.34303
MAS--positive:Hbb-bs	1.24509	0.477336	1.70453	2.40025	2.14874	2.2138	1.82016	2.45968	1.73792	1.64973	1.53227	1.81147	1.63896	1.93788	2.08541	2.16586	2.01857	1.97298	1.35418	1.87575	1.71791
MAS--positive:Hbb-bt	0.920075	0.548324	1.10798	1.32618	1.63464	1.53844	1.60394	1.38133	1.22461	0.958722	0.866275	1.31671	0.897417	1.38027	1.36968	1.35429	1.12081	1.23768	0.85014	1.14414	1.18969
MAS--positive:Hck	0.221087	0.077404	0.172199	0.171611	0.0776005	0.175962	0.00553807	0.285631	0.0513115	0.117879	0.0288513	0.161009	0.126309	0.112047	0.369598	0.361159	0.897575	1.01498	0.852665	0.767903	0.650282
MAS--positive:Hcls1	0.541394	0.0964121	0.0676578	-0.147873	0.154822	0.103327	0.0170885	0.194883	0.310603	0.104395	-0.0149954	0.664234	0.096994	0.215088	0.0763419	-0.152319	0.405382	0.0877777	0.308064	0.353328	0.333341
MAS--positive:Hmox1	0.109596	0.123187	0.094967	-0.0293387	0.191339	0.0855744	0.000715094	0.0526488	0.0480701	0.0648698	0.274789	0	0.101078	0.0950904	0.0184431	-0.00872776	0.218663	0.144387	0.562443	0.277458	0.089154
MAS--positive:Hp	0.21178	0.0136219	0.17017	0.0188865	0.259909	0.235693	0.250757	-0.0849941	0.156828	0.114426	0.444714	0.154868	0.166828	0.14752	0.123412	0.237505	0.18319	0.0370591	1.71699	1.03626	0.313784
MAS--positive:Ifi204	0.0939014	0.105407	0.0789503	0.0402246	0.154784	0.170312	0.0346071	0.0479526	0.0155921	0.103217	-0.00791559	0.139424	0.332973	0.0913427	0.117701	0.161341	0.233787	-0.157503	0.741664	0.241358	1.4746
MAS--positive:Ifi27l2a	0.737676	-0.153376	1.16219	1.09839	0.8114	0.748381	1.18432	0.411447	0.796056	2.72283	0.772106	0.865286	0.627122	1.13909	1.38139	0.46572	1.48628	0.579973	1.57809	0.643977	3.07323
MAS--positive:Ifi30	0.169911	0.137149	0.149859	0.105106	0.137983	0.17299	0.143926	0.286268	-0.00534744	0.185567	0.292884	0.257142	0.134942	0.63619	0.985796	0.403138	0.169626	0.67117	1.27191	0.806541	0.290423
MAS--positive:Ifitm3	0.615866	0.666643	0.703716	1.07456	1.58988	1.17862	1.17731	1.46207	1.00341	1.27806	0.657255	2.14435	0.713974	0.840621	0.908847	0.996938	1.93558	-0.182533	0.910561	-0.0525183	2.0522
MAS--positive:Ifitm6	0.123311	0.0532605	0.0870735	0.0308649	0.13853	0.126944	0.0729575	0	0.00910143	0.0996677	0.0146289	0.073316	0.0741757	0.112452	0.0158534	0.0427645	0.667956	-0.00947313	0.112721	-0.24949	0.706211
MAS--positive:Igsf6	0.17383	0.131242	0.109935	0.151979	0.0672577	0.137748	0.0245581	0.12585	0.260136	0.114498	0.017389	0.656418	0.141878	0.10292	0.109791	0.117691	0.107299	0.224314	0.565207	0.392587	0.249939
MAS--positive:Igtp	0.199553	0.591276	0.784502	0.909843	1.5422	1.75621	1.44083	0.437391	0.352139	0.164952	0.15188	0.313857	0.110151	0.21938	0.213505	0.135361	0.233727	0.327738	0.516866	0.378415	0.94314
MAS--positive:Irf7	0.168137	0.293277	0.379713	0.302567	0.200007	0.42312	0.492092	0.213139	0.102424	0.291362	0.0250859	0.511863	0.110386	0.225702	0.891736	0.602101	0.756274	0.386538	1.01531	0.965106	1.34326
MAS--positive:Irgm1	0.0730622	0.1256	0.248904	0.232772	0.729246	1.01502	1.03914	0.124177	0.519429	0.0716929	-0.0259981	0.263062	0.161159	0.287942	0.30624	0.174943	0.43981	0.453261	0.574582	0.454285	0.921948
MAS--positive:Itgal	0.331278	0.308273	0.169449	0.551623	0.156686	0.275198	0.308721	0.1935	0.215658	0.246232	0.0685634	0.346085	0.101826	0.167358	-0.324203	-0.053284	0.079831	0.672426	-0.199136	0.578529	0.0225365
MAS--positive:Itgb2	0.635664	0.01859	0.281166	0.303695	0.216	0.260753	0.0489459	0.0719994	0.0667447	0.311706	0.0942757	0.271363	0.144548	0.1272	-0.0648695	0.416039	0.382331	1.41646	0.313381	0.315527	0.389102
MAS--positive:Lair1	0.211346	-0.0862097	0.0328771	0	-7.91306e-07	0.133761	0.040033	0.0550628	0.100066	0.122829	0.0198246	0.103407	0.184692	0.0921556	0.326566	0.0419068	0.589236	0.4692	0.894853	1.26495	0.401065
MAS--positive:Laptm5	0.563039	-0.273883	-0.258999	0.574047	0.236452	0.302956	0.248696	0.21512	0.00325123	0.316806	0.0828166	0.0158306	0.0288846	0.117039	-0.155631	0.335773	-0.160716	-0.15917	-0.00364674	0.124922	-0.199542
MAS--positive:Lgals3	0.761692	0.274391	0.337697	0.0312112	0.208863	0.302091	0.22395	0.241712	0.352351	0.212641	-0.284188	0.24946	0.0667438	0.243113	0.336162	0.808081	0.104133	1.19659	0.925725	0.0241849	1.09334
MAS--positive:Lst1	0.490208	0.359261	0.40236	0.417846	0.562323	0.512	0.322529	0.269862	0.177427	0.372619	0.104337	0.811066	0.278087	0.379207	0.267288	0.220193	0.781996	1.23766	0.417702	0.340358	0.0407401
MAS--positive:Ly6c2	0.750269	1.43191	0.478364	0.130229	0.0964341	0.265862	0.19611	0.298675	0.109031	0.184745	0.0618376	1.01471	0.174378	0.39037	0.70062	0.176137	0.214302	0.301465	0.84215	0.626758	1.79957
MAS--positive:Ly6i	0.232013	0.11814	0.135779	0	0.0618536	0.199022	0.0549253	0.0629388	0.0192155	0.143064	0.119991	0.142622	0.162964	0.113723	0.119956	0.122188	0.263871	0.145332	1.49392	1.62343	0.645346
MAS--positive:Man2b1	0.411522	0.199267	0.0776941	0.124825	0.101878	0.176606	0.320603	-0.063903	-0.0295038	0.0823552	0.056818	0.181604	-0.0355452	0.0715755	0.166935	-0.0851643	0.0312201	-0.281935	0.615177	0.408639	0.12775
MAS--positive:Mpeg1	0.183298	0.122257	0.127545	-0.156625	0.135926	0.200127	0.0269956	0.414838	0.122744	0.145282	-0.0229212	0.141285	0.118863	0.267051	-0.139043	-0.0687019	-0.609471	0.669535	0.493767	-0.227786	0.623757
MAS--positive:Ms4a4c	0.162543	0.235188	0.336766	0.313234	0.0117843	0.139063	0.126608	-0.0249884	-0.0322935	0.121847	0.0562276	0.211707	0.118756	0.380124	-0.0366842	0.0932684	0.799176	0.10382	1.05099	0.478589	0.138753
MAS--positive:Ms4a6b	0.374666	0.593261	0.434439	0.82781	0.0627894	0.193358	0.15746	0.0569094	-0.070134	0.155624	0.0745365	0.502698	0.119231	0.153387	0.183517	0.0526781	0.804796	-0.717138	1.0875	0.747731	0.144418
MAS--positive:Ms4a6c	0.0640137	-0.0668887	0.226769	0.446782	0.33774	0.288312	0.100975	0.659547	0.259939	0.217637	0.0796716	1.25326	0.313227	0.299893	0.581235	0.403051	0.731788	0.395907	1.01032	0.104453	0.380593
MAS--positive:Ms4a6d	0.118756	0.153113	0.0771556	0.200109	0.0324293	0.0943513	0.138618	0.0888875	0.0187458	0.126125	0.012107	0.158203	0.119898	0.115739	0.116571	-0.157079	-0.155208	0.496242	1.15632	0.852461	0.114343
MAS--positive:Msrb1	0.449514	-0.054971	0.239698	-0.255105	0.349385	0.296637	0.0144516	0.235238	-0.138704	0.343963	0.101205	0.213077	0.188826	0.313212	0.448532	-0.0560018	0.702626	0.499348	0.754296	0.403306	-0.0755883
MAS--positive:Myo1f	0.627321	0.230153	0.0741028	0.9066	0.166649	0.132955	0.088552	0.161381	-0.0623615	0.0902702	0.0335173	0.429848	0.161964	0.0829448	-0.0731227	-0.38175	0.524894	0.231665	0.204364	0.349388	0.346431
MAS--positive:Myo1g	0.66909	-0.14565	0.0596935	-0.0832334	0.139175	0.106334	0.132636	0.150208	0.220832	0.106668	-0.0153543	0.129237	0.0644361	0.0487824	0.121436	-0.067456	-0.046659	0.122261	0.199198	0.489164	0.12641
MAS--positive:Napsa	0.534194	-0.0835262	0.0924439	-0.0257054	0.0842701	0.198093	0.0655954	0.231064	-0.0934741	0.282738	0.337521	0.724143	0.0841599	0.482463	0.145986	0.642726	0.532563	0.0312064	0.463977	0.574828	0.333683
MAS--positive:Ncf4	0.352487	0.18105	0.0700036	0.367859	0.113522	0.11617	0.0331889	0.0148001	-0.0446643	0.0772093	0.0157585	0.163156	0.0746391	0.181661	0.0864	-0.0565537	0.164248	0.0824336	0.634488	0.523913	0.537809
MAS--positive:Nr4a1	0.260069	0.141714	0.0720479	0.0153633	0.186707	0.126651	-0.00902484	0.130422	-0.427364	-0.106354	0.0585829	0.0497959	0.129163	0.12487	0.0586001	0.0768765	0.357459	0.00785208	-0.193547	0.38186	0.342993
MAS--positive:Pglyrp1	0.351579	0.742216	0.155461	0.159712	0.200602	0.125912	0.3372	0.00804843	0.036209	0.104619	0.0477229	0.856488	0.0876638	0.124969	0.0151839	-0.34285	0.562644	0.00483752	-0.0525554	0.397095	0.705591
MAS--positive:Phf11b	0.410468	0.337233	0.0791085	0.0818996	0.141491	0.145456	0.204115	0.0151803	-0.0153132	0.0184502	-0.00162165	0.0516346	0.0655133	0.25675	0.551556	0.30156	0.561897	0.370401	0.777045	0.50359	0.135558
MAS--positive:Pilrb1	0.0839933	0.0382946	0.0139339	0.0336497	0.0415085	0.0544558	0.00732732	-0.021127	0.0248018	0.0473237	0.0760584	0.0623206	0.0583237	0.0313613	0	0.0354602	0.167322	-0.0463129	0.351649	0.376438	0.0686029
MAS--positive:Pilrb2	0.121461	0.0352626	0.0680828	0.0475646	0.0312807	0.057783	0.0490368	0.00596103	-0.00824501	0.0434143	0.00120033	0.107911	0.00761808	0.033729	0	0.0263772	0.274545	-0.054285	0.38599	0.363616	0.310603
MAS--positive:Pirb	0.209399	0.0964693	0.143377	0.0107681	0.226718	0.198231	-0.00806879	0.127771	0.0282598	0.114201	0.0315339	0.32033	0.0953023	0.1019	0.316684	-0.245458	0.512093	0.478558	1.0059	0.787044	-0.183243
MAS--positive:Pla2g7	0.238823	0.13567	0.170521	0.116024	0.155663	0.193242	0.0908396	-0.0151024	0.0422583	0.103226	0.220812	0.208948	0.126484	0.140077	0.250488	0.0115005	0.189972	-0.304635	1.26858	1.19747	0.462871
MAS--positive:Plac8	1.40611	1.46403	1.06437	0.726834	1.06677	1.20144	1.01591	1.21302	0.565173	1.01297	0.595234	0.433638	0.838962	1.30093	0.602479	1.49918	2.05343	0.972665	2.00995	1.11763	2.26901
MAS--positive:Pld4	0.120317	0.149799	0.105063	-0.0647108	0.20261	0.185758	0.121109	0.199314	0.0961257	0.176302	0.0754627	0.069689	0.152959	0.22048	0.330891	0.453036	0.35639	0.414815	0.399343	0.335961	0.209896
MAS--positive:Pou2f2	0.197922	-0.147222	0.0372227	-0.204167	0.220522	0.168886	0.145476	0.0711516	-0.0177707	0.125405	-0.0607626	0.17209	0.164669	0.121045	-0.326542	0.108651	0.503228	0.387612	0.0794635	0.42278	0.332583
MAS--positive:Prdx5	0.0554595	0.411438	0.310023	0.383023	0.272915	0.371636	0.308279	0.374534	-0.250793	0.28544	0.345781	-0.00474782	0.394921	0.298978	-0.132205	0.282507	0.708441	0.598851	1.66173	0.784195	1.43404
MAS--positive:Prr13	0.772349	0.00912206	0.151845	-0.133306	0.176465	0.138061	0.357489	-0.0492781	0.175309	0.167199	-0.127408	-0.0442232	0.0547798	0.122908	0.287405	-0.257627	0.48759	-0.351979	0.472084	0.444388	0.729593
MAS--positive:Psmb8	0.562165	0.838204	0.461254	0.884528	1.01209	1.26979	1.15734	0.602172	0.315542	0.448815	0.114806	0.570181	0.43417	0.573758	0.405839	0.293068	1.11819	0.755406	1.50405	0.754263	1.30909
MAS--positive:Psmb9	0.843774	0.573234	0.328761	0.953833	1.25071	1.0913	1.00615	0.340155	0.339806	0.129702	-0.0150964	0.745643	0.288671	0.720176	0.492238	-0.0435417	1.2061	0.393437	1.04328	0.801568	1.31361
MAS--positive:Psme1	0.799539	0.460124	0.471705	0.403676	0.869804	0.7233	0.540375	0.287002	0.299302	0.107363	0.260883	1.08607	0.312211	0.464043	0.473761	0.433125	0.830659	0.0940663	0.959167	0.479136	0.908332
MAS--positive:Ptpn1	0.457592	0.488742	0.0854485	0.260702	0.0697681	0.234281	0.196266	-0.044312	0.335968	0.188121	-0.122977	0.231403	0.444797	0.253143	0.130838	0.409141	0.758623	0.803031	1.21815	0.80485	0.908904
MAS--positive:Ptpn6	0.197362	0.16445	-0.000991005	0.306574	0.150454	0.129843	0.214674	0.156402	-0.0434506	0.0769905	-0.0971892	0.455783	0.264961	-0.05081	0.482779	0.117856	0.667127	0.282443	0.560623	0.314379	0.527081
MAS--positive:Pycard	0.952475	-0.35576	0.14474	0.431423	0.0961544	0.118758	0.144601	0.11331	0.0725973	0.0190581	0.111365	0.354873	0.0735481	0.124177	0.218138	0.194982	0.522929	0.538082	0.660437	0.424429	0.326341
MAS--positive:Saa3	0.180338	0.265332	0.19338	0.162631	0.332738	0.274426	0.103011	0.293066	0.263292	0.327306	0.255409	0.298201	0.20835	0.211285	0.196797	0.0908872	0.157642	0.729951	0.549161	1.09147	0.299687
MAS--positive:Samhd1	0.637282	-0.163669	0.768216	0.378779	0.720845	0.817675	0.594093	0.303867	-0.275608	0.428789	0.0493685	1.39963	0.300827	0.531297	0.48053	0.746177	0.694448	0.604784	1.40162	1.12418	0.872356
MAS--positive:Samsn1	0.15542	0.0849702	0.123409	-0.0011224	0.0324725	0.130852	-0.0157146	0.105414	-0.0303478	0.120864	0.101047	-0.1829	0.142487	0.185851	0.300249	-0.0120877	0.353135	0.317885	0.12244	0.509973	0.559488
MAS--positive:Slfn2	0.41097	0.0769486	0.41581	0.56335	0.794896	0.459226	0.849646	0.0815163	0.17775	0.110015	-0.00786445	0.0230888	0.504389	0.328359	0.446944	-0.25324	0.447062	0.650358	0.969979	0.190223	1.07643
MAS--positive:Smpdl3a	-0.0364967	0.150093	0.0339363	0.119173	0.0385857	0.133596	-0.297695	0.0450515	0.168304	0.189515	0.0382373	0.136529	0.27061	0.117176	-0.302807	-0.0263742	0.0871997	0.474534	0.476452	0.138162	0.346016
MAS--positive:Smpdl3b	0.182174	-0.0940278	0.0670602	0.0568484	0.102045	0.102458	-0.0135077	0.0387971	0.10352	0.0600953	0.00453162	0.155067	0.104958	0.0941178	0.0347141	0.0581448	0.11887	-0.0144707	1.09525	0.924836	0.194382
MAS--positive:Sp140	0.242079	0.337824	0.167956	-0.0933624	0.144641	0.16518	0.222073	0.0613683	0.0658062	0.114765	0.033638	0.111509	0.0901515	0.412041	0.523417	0.35147	0.502554	0.17831	0.880127	0.67917	0.699676
MAS--positive:Spi1	0.307806	0.112275	0.169647	-0.190099	0.223654	0.273947	0.115226	0.278841	0.0119793	0.253685	-0.0721248	0.192196	0.342406	0.0474967	0.466036	0.216636	0.557537	0.407729	0.544139	0.317581	0.113569
MAS--positive:Stat1	0.51332	0.246491	0.873135	1.04616	1.35411	1.636	1.36205	0.664082	0.43834	0.753037	0.0460581	1.38581	0.296191	0.916281	0.600251	0.493178	1.27285	0.253574	1.52005	1.28542	1.78775
MAS--positive:Tap1	0.787101	0.463936	0.195082	0.707517	1.09608	1.26276	1.25971	0.146256	0.150943	0.229332	-0.00197411	1.05491	0.243824	0.527882	0.304724	0.374333	0.878035	0.351636	1.06698	0.914116	1.11563
MAS--positive:Tgfbi	0.129463	0.0850991	0.136708	0.0807782	0.0643966	0.193625	0.0909456	0.128543	0.0517258	0.116899	-0.0321762	-0.0760505	-0.0255002	0.119771	0.105913	-0.00702794	0.316557	0.273616	0.922928	0.403748	-0.220593
MAS--positive:Themis2	0.185456	0.132082	0.0835542	0.150575	0.107575	0.0794788	0.0302037	0.0168967	0.00778327	0.0562363	0.0139881	0.0591697	0.101146	0.0580985	0.129723	0.0184234	0.337023	0.0886995	0.343194	0.299106	-0.119077
MAS--positive:Tkt	0.339007	0.578373	0.177423	-0.290522	0.0634217	0.208092	0.473173	0.0474973	0.133913	-0.0860468	-0.2162	0.0186521	0.111476	0.135838	0.54738	0.0407764	0.433242	0.407031	0.479934	0.299089	0.309687
MAS--positive:Tlr13	0.0602906	0.0556949	0.0213167	0	0.0115913	0.0621662	0.0143568	0	0.0741492	0.05495	0.0164269	0.0690675	0.128675	0.0345874	-0.0161181	0.322869	0.269302	0.295886	0.241553	0.151146	0.419615
MAS--positive:Trem3	0.0793831	0.0237098	0.0445209	-0.028179	0.0804929	0.0622824	0.0353878	0.0267705	0.200962	0.106922	0.0392409	-0.00822341	0.0454463	0.0296608	0	0	0.0723681	0.0339101	0.493201	0.387409	0.544822
MAS--positive:Tyrobp	0.00929197	0.663793	0.545377	0.390097	0.840119	0.770882	0.620213	0.385086	0.520262	0.693746	0.251364	0.223199	0.260425	0.538767	-0.058456	0.0690298	0.0675723	0.237798	0.341963	-0.173001	0.063843
MAS--positive:Wfdc17	0.355946	0.193226	0.133687	0.498848	0.320319	0.254561	0.301671	0.156367	0.18807	0.272713	0.00583654	0.180361	0.233034	0.301236	0.291875	0.102348	0.111186	1.06688	1.48011	0.545868	0.843383
MAS--positive:Zbp1	0.375328	0.229796	0.313622	0.391901	0.245947	0.664842	0.659777	0.271686	-0.00478019	0.17041	0.124942	0.765497	0.167568	0.312554	0.176758	0.335426	0.68359	0.211896	1.16808	0.944389	1.10128
MAS--positive:l7Rn6	0	0	0	0	0	0	0	0	0	0	0	0	0	0	0	0	0	0	0	0	0
MAS--positive:Epsti1	0.122893	0.346206	0.137367	0.197196	0.0638129	0.0821761	0.0454946	0.0276638	-0.019388	0.0275944	0.0202646	0.1032	0.0938365	0.143907	0.170518	-0.0155011	0.745304	-0.110479	0.641582	0.384107	0.487446
MAS--positive:Psme2	0.48458	0.474583	0.385827	0.528818	0.490179	0.498089	0.730911	0.0709391	0.271414	0.085552	0.27697	0.714829	0.245929	0.362203	0.429722	0.216966	0.829151	0.0577382	0.757533	0.704889	0.618328
MAS--positive:Arhgdib	0.0639699	-0.0599335	-0.146983	-0.230674	0.418202	0.315399	0.245438	0.443963	0.127669	0.298588	-0.121995	0.0344032	0.183107	-0.0452889	-0.0106956	-0.324671	0.230449	0.316093	0.191094	0.0888564	0.440079
MAS--positive:Cyfip2	0.0235307	0.157141	0.109085	0.42106	0.0186789	0.0696093	0.0895734	0.010536	0.00555118	0.00612759	-0.0447187	-0.060302	0.0453688	0.0398172	-0.165941	0.184573	0.174431	0.1602	0.420198	0.558578	0.301711
MAS--positive:Itgb7	0.682033	0.112679	0.0234918	0.0542812	0.143821	0.0981787	0.0015166	0.154491	0.0164149	0.08502	-0.0379277	0.600257	0.0918592	0.0789438	0.0797885	0.293377	0.312733	-0.0120841	0.881197	0.632101	0.974951
MAS--positive:Lcp1	0.352657	0.29718	-0.0215123	-0.0604592	-0.0462624	0.155082	0.129663	0.0850539	0.327817	0.28215	0.0924383	0.269952	0.0492151	-0.0640482	-0.270768	0.148749	0.237156	0.0739544	-0.127442	0.44553	-0.0913663
MAS--positive:Pfn1	0.128228	0.335529	-0.187913	-0.278889	0.295162	0.4135	0.55222	0.364879	-0.0337136	0.08513	-0.131862	-0.0509733	0.216199	-0.0238396	0.216492	0.263301	0.791758	1.216	0.185768	0.167224	0.471622
MAS--positive:Gm15987	0.0682678	0.046337	0.0331345	0.0397626	-0.00941785	0.0422744	-0.00962208	0.113	-0.0424307	0.0517865	-0.0182413	0.0316172	0.0446462	0.307885	0.0530504	-0.29265	-0.0490267	0.274265	0.546795	0.379092	0.0440331
MAS--positive:Unc93b1	0.356525	-0.0620802	0.0957038	-0.222027	0.0228167	0.133708	0.102494	-0.0131469	0.0376875	0.144857	0.0344386	0.156265	0.204968	0.511605	0.108474	-0.112232	0.163664	-0.22075	0.657765	0.0502408	0.330194
MAS--positive:Mapkapk2	0.253796	0.0493387	0.137298	-0.123299	-0.0201742	0.0671676	-0.0409037	0.212218	0.0279251	-0.106994	0.167152	0.314205	0.133125	0.00104104	0.35351	0.402602	-0.0199256	-0.199115	0.397831	0.275968	0.572249
MAS--positive:H2-T23	0.843301	0.592072	0.35945	0.737483	1.35822	1.60011	1.07703	0.877417	0.162317	1.06647	-0.0620899	0.513821	0.156332	0.3091	0.523519	0.157077	0.692721	0.234717	0.994528	0.505302	0.954722
MAS--positive:Fcgr1	0.0845538	0.0232122	0.0190377	0	0.0288319	0.0295385	0.0143568	0.0220718	-0.0201134	0.0522836	0.00514921	0.0494981	0.03312	0.0440706	0.0339191	0.0248639	0.252399	0.568156	0.444685	0.353572	0.0616297
MAS--positive:Blvrb	0.0348549	0.0728308	0.0563093	-0.129707	0.199669	0.119861	-0.0847177	0.301924	0.185743	0.0852718	0.091713	0.329838	0.0878803	0.293644	-0.0135324	0.00857959	0.0920287	-0.723836	1.1435	0.470569	0.125041
MAS--positive:Unc119	0.203273	-0.0583761	0.04592	0.169294	0.0970055	0.0575011	-0.028136	0.141651	-0.0831444	0.0025046	-0.0598444	0.377571	0.176355	0.0121989	0.11246	-0.175251	0.0357596	0.167284	0.511359	0.234246	0.602789
MAS--positive:Eno1	0.606697	0.162365	0.0102251	0.00824933	0.136943	0.0694953	0.120563	0.113851	0.135399	0.0319514	-0.0391819	0.702127	0.167566	0.152469	0.289052	-0.13041	0.381581	0.248687	0.260491	0.289189	0.269558
MAS--positive:Fpr2	0.0394109	0.0875995	0.0447578	-0.0228815	0.105253	0.0589346	0.145971	0.0549893	0.0947861	0.011068	0.00173667	0.0740383	0.245108	0.0231364	0.0317311	0	0.0596375	0.284404	0.690866	0.681061	0.797682
MAS--positive:Ifi47	0.336476	0.93101	0.60259	0.409217	1.05565	1.19103	1.17829	0.497244	0.137617	0.113576	0.109872	0.286857	0.17959	0.431794	0.0717012	0.416274	0.406234	0.218378	0.677971	0.614788	0.805642
MAS--positive:Gapdh	0.847775	1.1575	0.0412373	0.178772	0.112028	0.198267	0.103041	0.331302	-0.292526	-0.207243	0.151778	0.311246	0.176131	0.211972	0.642288	-0.0110375	0.635194	1.06586	0.423439	0.335202	0.348755
MAS--positive:Serpina3g	0.154469	0.216062	0.05849	0.160895	0.255497	0.23908	0.534803	0.0292029	0.149694	0.065413	0.053239	0.23381	0.0319865	0.743625	0.0317349	0.269828	0.12729	0.0720408	0.546908	0.421071	0.0540573
MAS--positive:Gbp5	0.0475909	0.101248	0.169318	0.17232	0.171695	0.942141	0.91874	0.104627	0.202579	0.0578299	0	0.174469	0.084684	0.203604	0.0447042	0.21463	0.0851862	0.223573	0.478538	0.570614	0.482026
MAS--positive:Fermt3	0.237391	0.154482	0.068657	0.345988	-0.0185018	0.045956	0.0204392	-0.0333199	0.153344	0.0933386	0.0137268	0.0919501	0.168229	0.0212791	0.0920555	-0.0435579	0.10349	0.354042	0.354067	0.197729	0.304131
MAS--positive:Ctsz	0.0930293	0.15142	0.252475	-0.0609788	0.059711	0.116791	-0.0769889	-0.052957	0.223515	0.228571	-0.0611022	0.521278	0.138154	0.0983085	0.22456	0.330202	0.501697	0.925105	0.500499	0.492869	0.607954
MAS--positive:Rhog	0.194611	0.038752	-0.00439459	-0.0647361	0.0530083	0.185206	0.0572557	0.145846	0.117494	0.0516251	-0.0162343	0.324895	0.119869	0.108293	0.294477	0.195044	0.188412	0.278749	0.52482	0.220355	0.485021
MAS--positive:Iigp1	0.150577	0.257329	0.553138	0.467467	0.843332	1.9865	2.29387	1.218	0.70475	0.755769	0.0717739	0.0640737	0.0982968	0.262755	0.292533	0.070388	0.275949	0.274694	0.883892	1.16863	0.164247
MAS--positive:Ctsc	0.53982	0.11022	0.0859967	0.163226	0.264808	0.0773027	-0.210612	0.151884	0.263891	0.152601	0.223037	-0.203197	0.357136	0.175578	0.108844	0.107588	0.132108	-0.762204	1.03353	0.686029	0.24128
MAS--positive:Psmb10	0.254444	0.599847	0.27146	0.33126	0.413426	0.672725	0.356988	0.489005	0.215588	0.101908	0.0253448	0.59113	0.182983	0.336435	0.241564	0.0765497	1.07116	0.180044	0.856307	0.69517	0.358187
MAS--positive:Rnase6	0.0920495	-0.0311143	0.0305636	0.0500856	0.0389807	0.0580834	0.0466984	-0.052307	0.0842875	0.0582868	-0.0403004	0.0689644	0.0391692	0.191815	-0.303759	0.110503	0.179461	-0.0740165	0.349261	0.277757	0.197667
MAS--positive:Clec4e	0.173395	0.0394738	0.0375716	0	0.0114014	0.0655692	0.00394602	0.0828813	0	0.0260302	0.00524082	0.0895531	0.0743002	0.0395989	0	0.220677	0.0650882	0.0102537	0.44656	0.314824	0.45045
MAS--positive:Cers6	0.308995	0.171476	0.0272475	0.00191253	0.0227332	0.0530451	-0.00459242	-0.269042	-0.0404308	0.157529	-0.0494281	0.0379651	0.0862493	0.00539815	0.0738794	0.0993809	0.277603	-0.00111146	0.402456	0.276112	0.220303
MAS--positive:Ftl1	0.636409	-0.0494415	0.243828	0.0692934	0.2416	0.417185	0.116158	0.583771	0.382982	0.0678464	0.364619	0.0317504	0.28089	0.260727	-0.129823	0.37856	-0.0243811	0.311357	0.116654	-0.174787	0.0550258
MAS--positive:Ucp2	0.926694	-0.148912	0.104815	0.0447368	0.418265	0.61374	0.371023	-0.0659498	0.108501	0.339725	-0.0215884	-0.0173538	0.0707366	0.16258	0.154008	0.0845681	0.14056	0.0401207	-0.195654	-0.14421	0.103281
MAS--positive:Coro1b	0.219854	0.103953	0.0772792	-0.0542183	0.0808707	0.0982708	0.0239264	0.178	0.263744	0.128475	0.00374089	0.123291	0.126309	0.0952481	0.193995	0.0425863	0.402588	0.505711	0.622274	0.395075	0.211459
MAS--positive:Susd3	0.257714	0.151455	0.08626	0.182842	0.0211099	0.0379214	-0.00287876	0.0281054	0.0716675	0.0747999	0.000736679	-0.0511772	0.0271821	0.0811513	0.219166	-0.133953	0.315717	-0.1091	0.369609	0.274439	0.0352527
MAS--positive:Gm4951	0.0115886	0.0415669	0.0225185	0	0.107147	0.627491	0.787918	0.242774	0.0222478	0.105387	-0.00504919	0.0990884	0.0633208	0.0219456	0.00313406	0.0537343	0.194845	0.0148436	0.584252	0.871434	0.059575
MAS--positive:Rnf19b	0.24067	0.0375155	0.0370395	0.177803	0.0320611	0.062852	0.0404122	0.0682918	-0.0675192	0.106384	-0.0355515	-0.152758	0.11288	-0.0507653	-0.0548444	0.191566	0.0950002	0.140525	0.212567	0.274853	0.363504
MAS--positive:Vamp8	-0.0326455	-0.0684608	0.0685397	-0.202704	0.232524	0.0903244	0.25084	0.298786	-0.0289308	0.180117	0.356791	-0.563052	0.185642	0.100654	0.0389843	0.31013	0.147477	0.0335521	0.937771	0.461388	0.537558
MAS--positive:Cd274	0.0667865	0.0621743	0.154315	0.361137	0.910198	0.457151	0.314847	0.174122	0.131999	0.0302228	-0.0188288	0.493954	0.132378	0.0209391	0.0607942	0.043122	0.118234	0.260452	0.345329	0.381686	0.560825
MAS--positive:Nupr1	0.0870092	0.0806315	0.0669043	0.38548	0.00197559	0.127213	0.032809	0.02508	0.268651	-0.208541	0.261296	0.0356013	0.0444823	0.048887	0.157283	-0.0322138	0.379494	-0.257482	0.660263	0.905565	0.198586
MAS--positive:Ctsa	0.531932	-0.0940696	0.159111	0.10055	-0.146676	0.0419681	0.0109075	0.0178259	0.0216736	0.35816	-0.0752655	0.10088	-0.0016006	0.0859006	0.261698	0.179388	0.431915	0.215502	0.408391	0.311276	-0.172977
MAS--positive:Rac2	0.409405	-0.0323116	-0.135668	0.00820107	0.186088	0.168925	0.0481832	0.175376	0.109313	0.249696	-0.00840244	0.347403	0.174239	0.122818	0.140461	0.310771	0.35916	0.826711	0.82534	0.145481	0.403371
MAS--positive:Vmp1	0.604764	0.457865	0.282116	0.344291	0.0286226	0.0673097	0.382516	0.146309	-0.0756498	0.107755	0.0862889	-0.00270102	0.128672	0.104782	0.159502	-0.0674991	0.148463	0.127722	0.768716	0.478934	-0.00819393
MAS--positive:Relt	0.0317176	0.0968351	-0.0171928	-0.0814453	0	0.0267197	0.00691739	-0.0178135	0.122942	0.0403131	0.01582	0.0661794	0.129208	0.0410638	-0.0202552	-0.0399019	0.189585	0.0536303	0.492685	0.312133	0.107107
MAS--positive:Vsir	0.158845	-0.161682	0.074744	0.444268	0.240172	0.257029	0.473705	-0.00413378	0.0467585	0.117714	-0.0255934	0.305132	0.28227	0.0463478	0.0370157	-0.116111	-0.034524	-0.1959	0.435162	-0.107006	0.236247
MAS--positive:Bcl2a1a	0.0824816	0.0289253	0.0657266	0.0887548	0.0482098	0.0329508	-0.00717463	0.0183996	-0.0302502	0.0528267	-0.0885821	-0.0581774	0.150748	0.0273215	0	0.219531	0.0643089	0.656992	0.51389	0.174113	0.157806
MAS--positive:Dock5	0.14058	-0.27039	-0.00434645	0.382642	0.0199051	0.0284368	-0.0490919	0.148544	-0.0411469	0.0336773	0.0506754	0.399959	-0.00702856	0.0219656	-0.0662678	0.0306456	0.376911	0.0697779	0.120475	0.402486	0.152684
MAS--positive:Cox5a	0.852057	0.532166	0.10276	-0.287879	-0.0941366	0.0626504	0.289763	0.283806	0.15952	0.196083	0.262186	0.321816	0.185069	0.118879	0.570201	0.235892	0.544617	0.83182	0.707537	0.350917	0.168713
MAS--positive:H2-Q6	0.508765	-0.0270215	0.29465	0.518407	1.36452	1.31236	1.5272	0.0850775	0.154144	0.122	0.218091	1.52751	0.232112	0.764971	0.438349	0.164268	0.477909	0.143162	0.67704	0.623783	1.84286
MAS--positive:Gm4070	0.247581	0.259755	0.174677	0.185027	0.493745	0.482399	0.520416	0.0416674	-0.00406081	0.018887	0.0185582	0.470113	0.0666878	0.356291	0.178138	-0.00757486	0.173036	-0.0236094	0.259185	0.366164	0.242824
MAS--positive:Pkm	0.71938	0.641833	0.0741716	0.0317038	-0.0440204	0.112945	0.430898	0.321293	0.150043	-0.133805	0.17146	0.716721	-0.026091	0.0846992	0.101978	0.328826	0.362943	0.948318	0.310278	0.13466	0.493059
MAS--positive:Tnfaip2	0.0992244	0.0958356	0.0840097	0.0426071	0.0186268	0.129262	0.14814	0.0605662	-0.03834	0.185787	0.0896533	0.137842	0.124916	0.0456373	-0.131504	0.00576551	0.108945	0.0730208	1.00496	0.457647	0.292337
MAS--positive:Snx10	0.238703	0.222219	0.038554	-0.153344	0.122644	0.216575	0.308347	0.0634902	0.0836533	0.0522108	0.0202838	-0.141569	0.121105	0.0230355	0.0792875	0.0820198	-0.0600726	0.228778	0.354699	0.311482	0.585537
MAS--positive:Fxyd5	0.293917	-0.058527	-0.0875258	-0.258247	0.463423	0.267034	0.882662	-0.116865	0.196599	0.224619	-0.151793	-0.145584	0.0170416	0.0233182	0.204687	0.273465	-0.107532	0.153401	-0.131008	-0.19167	-0.189717
MAS--positive:Dtx3l	-0.0558008	-0.00190262	0.168767	0.180476	0.128844	0.153669	0.36553	0.13709	0.108031	0.083652	0.0534186	0.348455	0.0996195	0.109738	-0.290676	0.095181	0.42052	0.200445	0.511896	0.473238	0.581478
MAS--positive:Oas3	0.0744906	0.0876314	0.089556	0.0473673	0.00876872	0.0625261	0.0346313	0.108013	-0.00941634	0.00637228	0.0654845	0.10545	0.0582359	0.0515725	0.0417118	-0.00449309	0.0617765	0.0263263	0.279245	0.314034	0.496556
MAS--positive:Lpcat2	-0.00262599	0.0173985	0.02335	-0.410246	0.0326992	0.0321177	0.113032	-0.00620784	-0.0104559	0.0476619	-0.0107848	0.138747	0.0148667	0.0239317	0.144986	-0.378684	0.00485025	-0.332341	0.272638	0.413699	0.18125
MAS--positive:Bak1	0.290965	0.037026	0.0105875	0.310016	0.0510896	0.0889766	0.0555281	-0.0626815	0.0977102	0.0591071	-0.018951	0.0353194	0.173048	0.0803123	-0.111102	0.115692	0.114686	0.146336	0.126958	0.359284	0.286255
MAS--positive:Irf1	0.0961357	0.0283703	0.311277	0.426799	0.183395	0.458514	0.43558	0.238194	0.125955	0.312634	-0.026686	0.545708	0.152624	0.46264	-0.358604	-0.0568658	0.477814	0.113379	0.778858	0.751385	0.55736
MAS--positive:Ifitm2	0.256882	0.43419	0.300905	0.228092	-0.105033	0.0874092	0.201306	0.370605	0.178266	0.568272	0.194675	1.01317	0.344176	0.328988	0.46092	0.810956	1.28175	-0.277856	0.908927	0.303017	0.0119595
MAS--positive:S100a6	1.58192	1.12241	0.219434	0.361359	0.1384	0.350148	0.720442	0.266529	0.426464	0.375878	-0.0414416	0.655143	0.0999807	0.141961	0.574785	-0.726367	0.265749	0.357327	0.577487	-0.217642	0.597984
MAS--positive:Cd180	0.0372417	-0.0383319	0.0164352	-0.0589016	0.022711	0.0118289	0.0116336	0.0624179	-0.00867577	-0.00108752	0.057301	0.0420724	0.0242119	0.117666	-0.324371	-0.366146	0.215659	0.544145	0.31574	0.261803	0.0663212
MAS--positive:Gm10076	0.774672	0.636246	0.544954	-0.088898	0.364785	0.324528	0.165972	0.246249	0.748695	0.453905	0.619476	0.42737	0.600509	0.800361	0.914862	0.0391813	0.427927	0.843215	0.647413	0.190836	0.502939
MAS--positive:Pygl	-0.0241784	0.061712	0.0596513	-0.0316196	0.142683	0.0756799	-0.0115934	-0.0519975	-0.0567263	0.00116119	-0.047849	0.595701	0.000625304	0.0591268	0.0367628	0.125032	0.124509	0.015716	0.395026	0.226216	0.343742
MAS--positive:N4bp1	-0.0375872	-0.0460829	0.0802122	-0.145535	0.0654064	0.154427	0.0617521	-0.0949782	0.0815647	0.0830535	0.0141382	0.22435	0.0110343	0.101741	-0.25508	0.328748	0.0655333	-0.0686226	0.460122	0.332816	0.402281
MAS--positive:Tmsb10	-0.1714	0.0708152	-0.0407573	-0.24964	0.798829	0.636463	1.02428	0.513057	0.160112	0.33893	0.29879	1.35875	0.298877	0.0629703	0.318874	0.765027	0.536037	0.81031	1.14932	0.232176	0.7196
MAS--positive:Sod2	0.26939	0.0394194	0.131638	-0.267238	0.0955489	0.0342187	0.144447	0.0802237	0.0597004	0.0897384	0.252554	0.0105205	0.200028	0.0947044	0.148351	0.247002	0.0744039	0.2812	0.875952	0.479663	0.468745
MAS--positive:Gsdmd	0.165048	0.0701772	0.112121	-0.00165478	0.154267	0.0637179	0.095276	-0.111974	0.00175316	0.0270239	-0.0709137	0.401077	0.0298638	0.0723726	0.0955356	-0.0810605	0.317204	0.304771	0.529214	0.341043	0.0139133
MAS--positive:Gbp3	0.138994	0.205051	0.094371	0.145066	0.298501	1.05738	1.26971	0.120532	0.330325	0.167459	0.0457058	0.104295	0.097425	0.163342	0.108846	0.0156223	0.251227	0.212687	0.439332	0.433481	0.283407
MAS--positive:Rap1a	0.374938	0.426405	0.0102026	0.183942	0.223573	0.26905	0.167685	0.329458	0.115175	0.0514732	0.108709	0.348971	0.131191	0.0808052	0.267423	-0.285485	0.0439698	-0.106093	0.349601	0.205233	0.267829
MAS--positive:Txn1	0.577394	0.989182	0.131134	-0.325342	-0.17616	0.0771142	-0.0605927	0.670382	-0.2047	0.0404179	0.208783	0.34011	0.20926	0.197221	0.151958	0.422682	0.353859	0.309985	1.63785	0.739264	0.464985
MAS--positive:Gsap	0.101676	0.132925	0.00825578	0.188924	0.0649189	0.0266738	0.0997648	-0.0247267	0.0377287	0.018147	-0.12992	0.106768	0.0914376	0.0409302	0.151517	-0.134086	0.138481	-0.228861	0.289359	0.388965	0.271419
MAS--positive:Ostf1	0.206726	0.218101	0.0502743	-0.309986	-0.11589	0.0191259	0.119165	0.142104	-0.0565518	0.279554	-0.143493	0.22955	0.139775	0.102024	0.273706	-0.257181	0.309258	0.410756	0.29013	0.0611079	0.388633
MAS--positive:Shfm1	0.470636	-0.0991631	0.0934909	-0.383813	-0.0378928	0.162547	0.56442	-0.181298	-0.139518	0.236025	0.0704994	0.31765	0.184527	0.150428	0.0406795	-0.267911	0.244696	-0.0037229	0.369233	-0.0704638	0.552581
MAS--positive:Htra2	-0.0404954	0.0857009	0.0308068	-0.0460387	-0.0169446	0.0701103	0.184122	-0.0802608	-0.0195414	0.025283	-0.053738	0.110637	0.0289379	0.0364946	-0.00793072	0.00663731	-0.00231418	0.0926704	0.41909	0.343457	0.0436773
MAS--positive:Ncf1	0.249698	0.269772	0.0862972	0.0701514	0.0823504	0.0785825	0.102585	0.205242	-0.0812594	0.0989136	0.0106211	-0.0339045	0.180948	0.126644	-0.0189735	0.0404796	-0.315995	-0.100986	0.410817	0.17413	0.903783
MAS--positive:Clic1	0.511164	0.353294	0.252952	-0.631007	-0.0785593	0.175384	0.546143	0.0733058	0.0625374	0.337356	0.139995	0.162546	0.12241	0.182551	0.386351	0.0576637	0.119286	0.46276	0.523902	0.211969	0.706234
MAS--positive:Ly6e	0.92028	1.16676	0.446733	-0.156318	0.390779	0.52542	0.641038	0.832365	0.844526	1.11279	0.360061	0.509359	0.489088	-0.0325435	0.0540611	0.0448638	1.74869	-0.912178	0.0611527	0.307151	1.51722
MAS--positive:Irgm2	0.0227548	-0.267323	0.223006	-0.0824885	1.22244	1.08705	0.834406	0.292793	0.241653	0.239093	0.0677907	0.223745	0.0735986	0.0895007	0.0702125	0.100682	0.251646	0.142586	0.452726	0.264881	0.534616
MAS--positive:Ptpn18	0.165786	-0.271011	0.0473488	-0.568316	0.149465	0.281062	0.304862	-0.0268974	0.0450555	0.0728107	-0.00789466	0.224555	0.205229	0.304185	-0.0329359	-0.200144	0.0389925	0.0171714	0.431743	-0.0144487	0.704373
MAS--positive:Gmfg	0.106341	-0.0245627	0.18778	-0.0740288	-0.0797228	0.210572	0.221573	0.202972	-0.0581267	0.136486	-0.01857	0.594406	0.127931	-0.0104464	0.0705221	-0.129923	0.559548	-0.256866	0.577255	0.0938903	-0.267046
MAS--positive:Dok1	0.200992	-0.0202558	0.0557464	-0.190752	-0.0705293	0.0183936	0.141481	0.0186428	-0.0738423	0.0116023	0.0072223	0.0444704	0.0296699	0.00193893	0.0929365	0.0289547	0.00732651	-0.00435544	0.398009	0.308457	0.00819292
MAS--positive:Msn	0.537009	0.0211424	0.0917074	0.0630116	0.249309	0.219481	-0.131129	0.454242	0.229545	-0.0876081	-0.210953	0.166547	0.046759	0.10578	-0.107137	-0.292188	0.510106	0.914751	0.170669	0.373787	0.208727
MAS--positive:Uba52	0.853018	0.540354	0.605728	0.298748	0.394973	0.302551	0.0929673	0.0887059	0.51964	0.214657	0.279174	0.768095	0.462532	0.880691	0.56574	0.138186	0.548589	0.325971	0.306668	0.201638	0.418089
MAS--positive:Oasl2	0.0682024	0.121934	0.17199	-0.017745	0.268133	0.407556	0.394982	0.145357	0.0842552	0.181156	0.0194533	0.312514	0.0800192	0.167101	0.123344	0.277477	0.579366	0.0894449	0.544484	0.568721	1.03654
MAS--positive:Nfe2l2	0.0521079	-0.220837	0.0560153	0.543786	-0.23232	0.0105224	-0.0190688	0.0731518	0.246206	0.306238	0.145386	-0.296232	0.139127	0.128358	0.0346379	-0.126786	-0.397385	-0.606872	0.422571	0.47772	0.371693
MAS--positive:Nfkbiz	0.00400757	0.202473	0.268341	0.113158	0.00929874	0.0555466	0.0628902	0.0470202	-0.183479	-0.0767527	-0.0350336	0.124044	0.0387972	0.0781857	0.151999	-0.0463943	0.0411444	0.262005	-0.0330585	0.26722	-0.0340556
MAS--positive:Mrpl52	0.476183	0.106325	0.338352	-0.127904	0.0444406	0.0863357	0.0728477	0.124678	-0.0941099	0.0676031	0.27499	0.129856	0.188804	0.395479	0.442548	-0.139981	0.271839	0.911353	0.868307	0.457573	0.134983
MAS--positive:Gpr65	0.0668013	0.299453	0.0424564	0.554354	-0.0133362	0.0352195	0.00383427	0.0583027	-0.0197659	0.0412498	-0.00158795	0.0412524	0.0198026	0.0672605	-0.0635992	-0.00583396	-0.0157072	-0.0288948	0.269691	0.361196	-0.0386033
MAS--positive:Trafd1	0.183077	0.412891	0.042797	0.120308	0.206277	0.144621	0.155569	0.0874489	0.0279106	0.033679	-0.0142945	0.320999	0.0641109	0.0536075	0.136712	-0.107565	0.171452	0.424816	0.442005	0.32244	0.41426
MAS--positive:Upp1	0.209842	0.0216384	0.0188004	0.0230449	-0.0121419	0.32487	0.357459	0.0286186	0.0306571	0.0430845	0.00238452	0.0677545	0.0220259	0.0205741	0	-0.0310614	0.056894	0.0318598	0.738783	0.466049	0.935461
MAS--positive:Tppp3	0.158678	0.201863	0.119209	0.0667378	0.0493929	-0.0659309	0.150416	-0.197615	-0.572624	0.293445	-0.144522	0.143932	-0.0956092	0.083543	0.542445	0.150188	0.430072	0.678594	1.02649	0.759554	0.150065
MAS--positive:Ube2f	0.161749	0.171912	-0.042477	0.0767526	0.111067	0.0521721	0.0787621	0.040968	-0.211303	0.096439	0.0276731	0.126187	0.108094	-0.0046831	0.411649	0.103915	0.402883	0.158063	0.417083	0.323285	0.128346
MAS--positive:C3	0.126049	-0.0666668	0.0595072	-0.0324796	0.0573809	0.112613	-0.0286028	0.0178096	0.0479745	0.84934	0.0964468	-0.0784788	0.162143	0.0461134	0.0110547	-0.0210042	-0.0524888	-0.0801865	0.722781	0.100066	0.535346
MAS--positive:Emp3	-0.18802	0.170211	-0.181979	-0.166172	0.213342	0.331326	0.738849	0.191806	0.12841	0.0897118	-0.0323967	0.603973	0.222045	-0.215018	0.195681	-0.0398725	-0.180849	-0.0227345	-0.0842559	0.0121672	0.663951
MAS--positive:Ak2	0.256446	-0.264387	0.0667667	0.106089	0.169566	0.0922213	0.03811	0.0109943	-0.0147525	0.00318361	-0.0196222	0.164443	0.124031	-0.0343789	-0.0920391	0.150807	0.243844	0.267636	0.549974	0.383828	0.111967
MAS--positive:Psma7	0.620053	0.494808	0.1674	0.31341	0.10052	0.227599	0.475797	0.318595	0.215342	0.239248	0.0967859	0.170751	0.140997	0.137004	0.707176	0.361772	0.246997	0.434045	0.641823	0.0250245	0.26466
MAS--positive:Tmem14c	0.431087	0.0802758	0.114131	0.190554	0.00745377	0.104183	-0.0552685	-0.0194793	0.0371289	-0.0500215	-0.0351677	0.211591	0.186548	0.0696248	0.146268	0.118142	0.505647	0.510116	0.639836	0.25381	0.224469
MAS--positive:Cd302	0.168994	0.0209558	0.0323251	0.246586	0.0781303	0.0480729	-0.0534849	-0.12367	-0.118315	0.315514	0.102987	0.077985	0.148869	0.0185344	0.109717	-0.151272	-0.104261	0.0251662	1.07398	0.477403	0.033238
MAS--positive:Fam174a	0.242653	0.325235	0.0760837	-0.146065	0.0658878	0.0373337	0.105134	0.346428	-0.0815953	0.129029	-0.0097584	-0.0535415	0.137914	0.0850629	-0.485763	-0.0128174	0.00298389	0.0446317	0.572174	0.290008	-0.0188882
MAS--positive:Pomp	0.395285	-0.146155	0.0270731	0.406224	0.140128	0.377863	0.336437	0.193292	-0.0571371	-0.116104	-0.00839875	0.590589	0.143623	0.165338	0.230611	0.434657	0.35302	0.320294	0.453819	-0.0284993	0.382938
MAS--positive:Lilrb4a	0.273326	0.172686	0.0383175	-0.121281	0.0284243	0.0689443	0.0251552	0.0708525	0.162867	0.019467	0.0330452	0.377098	0.152798	0.0233279	-0.0405767	0.0505538	-0.0943241	0.0178885	0.323544	-0.102275	0.124648
MAS--positive:Pnp	0.0763738	0.142656	0.0406466	0.0129694	0.0207235	0.0519456	-0.0971296	-0.0244824	0.101317	0.267592	-0.0619076	0.127788	0.071721	0.0782275	0.127658	-0.0465019	0.562952	0.421925	0.567702	0.358694	0.191311
MAS--positive:Hn1	-0.0940321	0.115561	0.0351232	0.423145	0.117169	0.0893189	0.308546	0.0630992	-0.0416864	0.275784	-0.0467454	0.146694	0.170991	0.0534237	0.0653857	0.143248	0.222937	0.0423158	0.285544	0.205112	0.272588
MAS--positive:Camk2d	-0.137802	-0.0335344	0.0260637	-0.281838	-0.0091627	0.0635957	0.0205894	-0.181481	0.0703914	0.0768425	0.0814733	0.0215092	0.123667	0.114336	-0.0534074	-0.154317	0.177796	0.172099	0.948097	0.89473	0.226462
MAS--positive:Pla2g16	0.616708	0.605159	0.182206	-0.383477	0.170978	0.134264	0.29016	0.123554	0.124025	0.0402637	-0.0735413	-0.0643673	0.0880308	0.175653	0.263337	-0.0540731	0.214214	0.376652	0.644194	0.598014	0.169615
MAS--positive:1110008F13Rik	0.0916274	-0.222011	0.0248733	0.104834	0.0840585	0.0600316	0.0452717	0.0809988	0.208239	0.061139	0.0298863	-0.216737	0.155381	0.0877163	0.0844312	0.0511672	0.49575	0.282482	0.443473	0.204475	0.189083
MAS--positive:Cdc42	0.0863466	0.0590171	-0.0755636	-0.101608	0.0639491	0.116354	0.138237	0.136974	-0.0998688	0.0181701	0.0163207	-0.0290487	0.122029	-0.061071	0.173384	-0.30601	0.16918	0.23031	0.278931	0.00193268	0.535614
MAS--positive:Clta	0.211202	0.386914	0.095124	-0.0722752	-0.116441	-0.00337183	0.0165429	-0.110786	0.231864	0.119436	0.119834	0.266944	0.169963	0.201933	0.180652	-0.0400262	-0.0447182	0.025522	0.74689	0.117436	0.350109
MAS--positive:Sppl2a	0.248904	0.402181	0.0876335	0.296152	0.164414	0.191089	-0.00399113	0.289585	-0.23981	0.0194309	0.0307595	0.163536	0.168803	-0.0373123	0.0352595	0.232347	0.0221196	-0.0588328	0.331639	0.178218	0.410315
MAS--positive:Evl	-0.176556	0.198422	-0.0757712	0.0300873	-0.0192419	0.0493162	-0.0917217	-0.0840806	-0.0451321	0.0384243	-0.0351117	0.0892317	0.0998145	0.138768	-0.335309	0.283771	0.166074	0.314889	0.381659	0.393792	0.159976
MAS--positive:Pitpna	0.231533	0.213833	0.0287916	0.126359	0.16735	0.120859	-0.0141105	0.0700796	0.0842445	0.115384	0.0184085	0.700297	0.0874955	0.0131052	0.0665194	-0.158577	-0.109802	-0.641687	0.293067	-0.102501	0.372039
MAS--positive:Ldha	0.689968	0.286557	0.120154	-0.485342	0.0117912	0.0708861	0.0610672	-0.0421454	0.155816	-0.164607	0.213108	0.800453	-0.0923873	0.161921	-0.0116228	0.330065	0.368728	0.501426	0.702872	0.563474	-0.0379357
MAS--positive:Slfn1	0.147808	0.200587	0.434898	0.305349	0.00744096	0.0755788	0.0211013	0.139333	-0.0307904	0.0256489	0.095303	0.154711	0.0746442	0.166564	0.0781221	0.157147	0.199399	0.0440173	0.560944	0.337451	1.0742
MAS--positive:Arpc5	0.592821	-0.0276916	-0.157941	0.324107	0.354671	0.047886	0.178278	0.297535	0.107083	-0.017087	-0.116351	-0.0355019	0.116843	-0.0032926	0.227668	-0.244542	0.112459	0.934134	0.191857	-0.217491	0.140129
MAS--positive:Rnh1	0.321144	0.193915	0.0171561	0.0355622	-0.00139465	0.0202266	0.24631	0.0322729	-0.0981157	-0.0128488	0.0263439	-0.00237506	0.077853	0.087702	0.248646	0.00839075	0.386726	0.685916	0.743099	0.502697	0.147842
MAS--positive:Casp4	0.335169	0.133361	0.0245741	-0.0607517	0.0767107	0.0715049	0.191811	-0.0312818	0.0241555	0.109523	0.0103043	0.0826442	0.0294016	0.0850064	0.162516	0.0409818	0.0997396	0.105712	0.206246	0.225	0.507156
MAS--positive:Rnpep	0.052044	-0.160554	0.0245144	-0.0584027	0.00186712	0.0684533	0.0737079	-0.0797613	-0.215624	0.152399	0.00594704	0.0511121	0.0472345	0.0272087	0.100004	-0.156804	0.217749	-0.308972	0.28617	0.370662	0.0385937
MAS--positive:Ccl5	0.545092	-0.47438	0.328822	0.288174	0.394026	0.473185	0.297033	0.39737	0.168161	0.279547	0.384146	0.480724	0.311857	0.336647	0.143594	-0.0121984	0.801781	0.864234	0.664851	0.488264	0.519494
MAS--positive:Rras	0.232298	0.0965773	0.0343689	0.0132481	0.22296	0.121065	-0.202348	0.519629	0.349563	0.0437861	-0.0764069	-0.0654395	0.0403592	0.0795395	0.0600846	-0.0448165	0.0831574	-0.159536	0.374647	0.27552	0.125499
MAS--positive:Pag1	-0.0715288	-0.0236283	-0.127216	0.291587	0.00636474	0.0216481	-0.0299283	-0.190503	-0.00803919	-0.0505138	-0.066509	0.299292	0.00469302	-0.0476472	-0.130575	-0.0471836	-0.059827	-0.221776	0.421634	0.484823	0.064791
MAS--positive:Grn	0.104583	0.191184	0.102124	0.26175	0.0728794	0.0985632	0.0602959	0.287376	-0.0142517	0.389056	0.12035	0.0465722	0.0877681	0.12937	-0.216709	0.00399745	0.275593	0.277457	0.414008	0.184729	0.231753
MAS--positive:Rtp4	-0.0362118	0.225576	0.260582	0.0579582	0.651785	0.381695	0.448654	0.572135	0.248593	0.184825	0.0429719	0.920783	0.109049	0.107718	0.00577706	0.0159059	0.424943	0.115227	0.404009	0.294099	1.12339
MAS--positive:Tmem131	0.0607684	-0.0341113	0.0164329	-0.042519	-0.0183056	-0.0299814	-0.0776683	-0.169953	0.0779527	-0.0173524	-0.00688564	0.0242962	0.0855025	-0.0208606	0.0791028	0.199488	0.410002	-0.0912506	0.422958	0.301054	0.103167
MAS--positive:Atp1a1	0.149706	0.097206	0.00812292	-0.151743	0.0772084	0.126407	0.221416	0.166004	0.242056	0.183689	0.172763	-0.000269619	0.124698	0.00203151	-0.234846	0.218225	0.0854462	-0.0243158	0.340443	0.629019	0.183509
MAS--positive:Abracl	0.666696	0.643641	0.00866972	-0.0225804	0.0317177	0.0646409	0.11975	-0.0189133	0.238716	-0.00527434	0.125154	-0.0654366	0.217851	-0.0147499	-0.129907	-0.0288347	-0.0430093	0.155456	0.461477	0.0505105	0.401978
MAS--positive:Ccdc12	0.481995	0.483618	0.0644309	-0.297334	0.219577	0.0583863	0.487001	-0.135521	0.105285	0.133996	-0.0467304	0.250954	0.159809	0.0323802	0.360341	-0.237516	0.300388	0.611461	0.171957	-0.0368245	0.398248
MAS--positive:Gstp1	-0.0135604	0.195537	0.109069	-0.0711655	0.0429037	0.0921192	-0.033109	-0.0514297	0.214252	0.0606924	0.24866	-0.0613674	0.0684434	0.131886	0.38569	-0.0857195	0.271477	0.034106	0.900255	0.417285	0.0419444
MAS--positive:Grina	0.402573	-0.0249332	0.106583	0.0440899	0.396147	0.146498	0.0460213	-0.0774316	0.285506	0.0990056	-0.102994	-0.237201	0.0261545	0.0556045	0.448796	-0.0190662	0.102145	0.30372	0.873985	0.525715	-0.0314065
MAS--positive:Aldoa	0.302529	0.685693	0.0872007	-0.270729	0.17381	0.0723127	0.197066	0.369009	0.00284184	0.140034	0.062747	-0.0336111	0.135193	0.193745	0.284952	0.434903	-0.11414	0.36571	0.606751	0.366794	0.465172
MAS--positive:Klf13	-0.12211	0.0583766	0.0982218	0.473329	-0.293059	0.0234157	-0.100833	-0.0956718	-0.303265	-0.0215466	0.169614	0.387968	0.230653	-0.0229372	0.0177048	-0.00410703	0.255249	-0.318249	0.286095	0.131348	0.52097
MAS--positive:Gpi1	0.490973	0.398559	0.0721842	0.242637	0.00720372	0.000510011	0.155138	0.0935354	0.386128	-0.031778	-0.162487	0.461564	0.0325216	0.176771	0.0434391	-0.220795	-0.197738	-0.0115796	0.497669	0.104189	0.65187
MAS--positive:Gng5	-0.0971285	-0.106182	0.0165213	-0.339256	0.10857	0.0285573	0.439818	0.294922	0.232588	0.148985	0.034355	-0.248809	0.291118	-0.0102983	0.0119326	-0.111957	0.184308	0.69714	0.332709	-0.0995197	0.386848
MAS--positive:Il2rg	0.476533	0.631477	0.385373	0.421486	0.210578	0.384602	0.59975	-0.0345408	-0.0183784	0.103141	-0.0421984	0.588075	0.0262472	0.256017	0.117159	-0.0544528	0.375579	0.0102274	0.335726	0.569363	0.356994
MAS--positive:H2-Q4	0.353914	0.479614	0.264259	0.49193	1.30119	1.17974	1.55595	0.270888	0.360252	0.400314	0.167624	0.911827	0.128912	0.670449	0.630511	0.21892	0.668063	-0.0333459	0.776047	0.630882	1.15683
MAS--positive:Phyh	0.144737	0.0869992	0.0551161	0.129175	0.0832208	0.0108641	-0.0576505	0.0720708	-0.078298	0.0129209	-0.0363184	-0.222904	0.0321645	0.0720173	0.0874736	0.0168294	0.0515439	0.263436	0.37822	0.304406	0.0472048
MAS--positive:Capza1	0.493656	0.355221	0.00836322	-0.00110136	0.025324	0.0900777	0.0764586	0.0544512	0.0168182	0.0339829	0.0918087	0.22636	0.059145	0.0328164	0.0915831	0.073177	0.444515	0.0203998	0.0698513	0.00200546	0.399111
MAS--positive:Sla	0.196358	-0.0668632	0.0742611	0.598277	0.180204	0.0716087	0.0709198	-0.0320655	-0.0446828	0.0787368	-0.0452627	-0.0989179	0.319456	0.0516986	-0.0747777	-0.276674	0.387911	0.272813	0.313843	0.0179634	0.285651
MAS--positive:H2-M3	0.210925	0.146762	0.131766	0.105012	0.299854	0.423494	0.523242	0.0616972	0.0639965	0.0756446	0.00322753	0.258934	0.104963	0.314176	0.487582	-0.191325	0.347546	0.16536	0.33623	0.31178	0.260074
MAS--positive:Cd300lf	0.0707397	0.0694372	0.0398113	-0.0121674	-0.00865891	0.0689088	-0.0152259	0.156873	0.0140077	0.0230138	-0.0134569	0.0258703	0.167081	0.0376471	0.147232	-0.0489123	0.136085	0.439549	0.660229	0.520944	0.000521282
MAS--positive:Eif3k	0.300582	0.436056	0.155544	-0.264661	0.053654	0.149364	-0.00906275	0.257075	0.242656	0.0556984	0.16482	0.0475414	0.219833	0.286479	0.399162	-0.0937842	0.17063	0.537821	0.304865	-0.0447866	0.149018
MAS--positive:Sec61g	0.356949	0.42242	0.221761	0.00795876	0.324376	0.233411	0.13569	0.270231	0.291473	-0.00143001	0.331468	0.486914	0.348222	0.307262	0.139379	-0.378147	0.238962	0.655527	0.344774	-0.110082	0.292721
MAS--positive:Plin2	0.45932	-0.155427	0.0611556	0.276998	-0.030612	0.0983833	0.205619	0.0662175	0.00223478	0.115881	-0.383157	0.0421535	0.12969	0.102949	-0.133804	0.0254931	-0.190927	0.464722	0.364889	0.217488	0.114955
MAS--positive:Sp110	0.347833	0.209396	0.137833	0.168709	0.108818	0.160819	0.308972	0.0980949	0.0135061	0.0683176	-0.0410433	0.0553918	0.0685629	0.191244	0.328693	0.336255	0.370288	0.133425	0.48066	0.191016	0.286844
MAS--positive:Atp6v0e	0.241967	0.256819	0.0651405	-0.0915918	0.286264	0.130925	0.295888	0.28	0.0288336	0.209984	0.0290228	-0.179497	0.195942	0.0545287	0.285653	-0.0742899	-0.367762	0.816076	0.488715	0.109779	0.300924
MAS--positive:Pira2	0.0562055	-0.0237262	0.0264975	0.0177399	0.0553244	0.048243	0.00359178	0.14233	-0.00406081	0.0470956	0.0021878	0	0.0290791	-0.00832877	0.0590726	-0.079202	0.498736	0.229304	0.296591	0.118368	0.126919
MAS--positive:Acp2	0.150096	-0.0384265	0.111926	-0.0065663	-0.0147041	0.0133004	0.0633945	0.0848156	-0.190232	-0.180588	0.0385542	-0.0791291	0.0410883	-0.00112315	0.092528	-0.0778633	0.163571	0.015934	0.28703	0.409924	0.109041
MAS--positive:Parp14	0.0121466	-0.245754	0.427843	-0.00627225	0.380733	0.418762	0.407999	0.0844226	0.0248798	0.103869	0.0403553	0.45524	0.127019	0.152162	0.0718399	-0.255624	0.438164	-0.238777	0.409566	0.302607	0.702432
MAS--positive:Isg15	0.308002	0.175771	0.286977	0.19969	0.321642	0.256101	0.561953	0.489769	0.242934	0.152455	0.0740237	0.542483	0.0690528	0.184417	0.699973	0.114993	0.656906	0.284977	0.295419	0.351026	1.29556
MAS--positive:Tnip1	0.285977	0.122916	-0.04159	-0.046472	0.0319744	0.0591191	0.0991476	0.0088069	-0.0481641	0.0240385	-0.0234636	-0.122922	0.033777	-0.0297462	-0.0901106	0.102182	0.0877111	0.154377	0.440117	0.262786	0.192236
MAS--positive:Psmd8	0.205146	0.261313	0.0154933	-0.0499034	-0.0699052	0.0186624	0.192418	0.0478737	0.142348	-0.0553013	0.0730228	0.272538	0.156775	0.109718	0.260858	-0.0901198	0.575947	0.497275	0.33909	0.286192	0.189434
MAS--positive:Psmb2	0.525845	0.706611	0.175506	0.0812691	0.129553	0.133889	0.382497	0.355056	0.374481	0.116052	0.0637264	0.00699004	0.217275	0.131393	0.165819	0.0507213	0.476067	0.185209	0.485042	0.260373	0.131389
MAS--positive:Parl	-0.0429108	0.20942	0.0481065	0.172715	0.0141265	0.0442481	0.0880769	0.109588	-0.0559052	0.04248	-0.108423	-0.172028	0.0946014	0.0565776	0.203724	-0.176941	0.0957284	-0.0521418	0.30909	0.271516	0.0593678
MAS--positive:Irf8	0.463214	0.166133	0.0628614	-0.111698	0.119674	0.140643	0.180131	0.152941	0.0209471	0.0738272	-0.0650576	0.0651412	0.0618479	0.471191	-0.139313	0.446395	0.328109	-0.0366451	0.377222	0.113204	0.0786424
MAS--positive:Nmt1	0.326927	0.391089	0.110253	0.268891	-0.0538168	0.0779752	0.10407	0.144043	0.329896	0.0914731	0.0285367	-0.0114364	0.00653299	0.0456063	-0.015715	-0.0731881	0.0925518	0.438744	0.464398	0.406017	0.123317
MAS--positive:Stxbp3	-0.0552043	-0.235478	0.0429473	-0.206359	-0.0411194	0.0134692	-0.0106683	0.195257	-0.0217879	-0.00661273	-0.0248408	0.0851515	0.0383229	0.0344102	-0.0163714	0.29988	-0.0738618	0.261288	0.79671	0.651118	0.0276638
MAS--positive:Rab8a	0.290617	-0.0480968	0.133604	-0.178783	0.104428	0.0690218	0.0668229	0.0651669	-0.0636366	0.0540851	0.134859	-0.472996	0.159985	0.0230972	0.166868	0.0809896	0.670362	0.212781	0.264051	0.212029	0.522354
MAS--positive:Trim30a	0.169463	0.223512	0.314171	0.321149	0.123427	0.189597	0.23762	-0.0777591	0.221666	0.123863	0.0177975	0.339949	0.173447	0.172132	0.128675	0.393396	0.229005	-0.0014339	0.287215	0.00370909	0.302558
MAS--positive:Pgam1	0.199852	0.509213	0.0771654	0.351578	-0.209079	0.0177374	-0.0511412	-0.00752917	-0.300986	-0.0258283	0.103771	0.184154	0.12805	0.123416	-0.00182847	0.458002	0.147708	0.389219	0.284927	0.153269	0.315536
MAS--positive:Cox5b	0.666559	0.570555	0.15217	-0.234659	0.0844979	-0.0370105	0.0553846	0.370005	0.170821	-0.128526	0.275476	0.6426	0.166508	0.112733	0.381655	-0.155817	0.473943	0.454746	0.665195	0.291399	0.380236
MAS--positive:Zfos1	0.154034	-0.0688137	0.348683	0.295757	0.0224311	0.0869746	0.0621848	0.212089	-0.0428387	0.0525263	-0.0188324	0.319923	0.0881949	0.396026	0.342129	-0.240763	0.0595497	0.159815	0.797171	0.296884	0.156155
MAS--positive:Acp5	0.166497	0.200448	0.0518346	0.276537	0.153083	0.0579871	-0.0315804	0.0785972	0.00847584	0.0577282	0.0317883	-0.017432	0.107775	0.144021	-0.0634314	0.183387	0.697673	1.81679	0.623599	0.30907	0.0817929
MAS--positive:Lgals3bp	0.326208	0.184585	0.085131	0.396212	0.409645	0.222236	0.207609	0.534455	0.25083	0.945112	0.145295	0.645693	0.248928	0.0976844	0.391921	0.131225	0.32646	0.590211	0.431351	0.378422	0.0999215
MAS--positive:Rpl37	-0.0834434	-0.027008	0.177669	-0.760821	0.465487	0.383301	0.12759	0.432821	0.588905	0.186864	0.370709	0.0148463	0.376114	0.387539	0.241536	-0.622381	0.076525	0.078943	0.575565	-0.228267	0.235229
MAS--positive:Naaa	0.0404764	0.0476274	0.0393816	-0.114968	0.041269	0.0750182	0.0524582	0.0510725	-0.0576401	0.13574	-0.00672328	0.0939702	0.0955738	0.00714472	0.0337834	0.0273318	-0.305422	0.740481	0.287346	0.2947	0.0104093
MAS--positive:Mrpl14	-0.00167936	0.0644373	0.00857551	-0.0863419	-0.116003	0.115702	0.0434331	0.288254	0.361588	0.0851053	0.205193	0.225138	0.0624614	0.0938686	0.230619	0.00257151	0.155807	0.113527	0.396438	0.299021	0.0615026
MAS--positive:Vasp	0.366647	0.584659	-0.0290507	-0.131304	0.085289	0.102352	-0.0574643	0.265978	-0.253742	0.0306066	-0.111409	0.0614466	0.0810995	-0.0929793	0.308112	-0.508041	-0.163877	0.348049	0.460334	0.129651	0.72524
MAS--positive:Prelid1	0.437944	0.409117	0.0187885	-0.0932986	0.0208131	0.0569561	0.25478	0.241397	0.63004	-0.106717	-0.154103	-0.136414	0.13504	0.0977051	0.392645	-0.00276228	0.391101	0.624936	0.442393	0.21493	0.309832
MAS--positive:Npc2	0.300104	0.185295	0.221993	0.594361	-0.0392299	0.0261461	0.0749306	0.235612	-0.0521797	0.422847	0.328176	0.302262	0.155133	0.10127	-0.0662908	0.309667	-0.318129	-0.258985	0.872153	0.034667	0.669523
MAS--positive:Tcf7l2	-0.00804306	0.0361782	0.0294541	-0.0315444	-0.00788621	0.0334811	-0.0262475	-0.0145673	0.0584179	0.277552	-0.0434648	-0.0463211	0.163268	0.0339574	0.157294	-0.292391	0.261907	0.0503063	0.144046	0.407701	0.1699
MAS--positive:Bst1	0.0342855	-0.0329301	0.0301227	0.0417695	0.0121375	0.0485796	0.401061	-0.0411664	0	1.07666e-05	-0.0125831	0	0.105725	0.0339853	0.0271487	0.0478824	0.104253	-0.118198	0.435565	0.459614	0.443672
MAS--positive:Id2	-0.062561	-0.0837707	0.0261946	-0.744556	-0.0537663	-0.0165355	-0.136861	-0.0338544	-0.523877	0.0184659	0.133684	-0.407773	0.0349489	0.0602654	-0.0264043	-0.266474	0.656811	0.247865	0.979029	0.279785	0.0855448
MAS--positive:Fpr1	0.112656	0	0.036163	0.247445	-0.0394875	0.0248109	-0.00804957	-0.038893	-0.0387132	0.0111517	-0.0457133	0.0499357	-0.0121845	0.0199664	-0.0490349	0	0.0475439	0.19547	0.62997	0.194302	0.690991
MAS--positive:Tapbp	0.062801	0.155246	0.178908	0.300516	0.60404	0.588745	0.803676	0.36122	-0.057834	0.170236	0.0378007	0.396131	0.177857	0.187917	0.123708	0.409195	0.0920297	-0.146292	0.00494099	0.323074	0.226651
MAS--positive:Cndp2	0.15443	0.000574953	0.0246034	0.0182622	-0.00782896	-0.00938184	-0.194647	0.0423463	0.120442	0.0414026	0.0235245	0.11151	0.0148115	0.0236516	0.259814	0.0575003	0.355644	0.775056	0.34319	0.33694	0.0652246
MAS--positive:9930111J21Rik2	0.375599	-0.194991	-0.11253	0.296284	0.107518	0.0753973	0.276551	0.276746	-0.0841252	0.0316164	-0.00476951	0.689126	0.121514	0.0320791	-0.230782	-0.00776046	0.290686	0.12061	0.651125	0.275416	0.701337
MAS--positive:Fbxl5	-0.0671424	0.122372	0.000957286	-0.313134	0.046926	0.00440902	-0.0224337	-0.128813	-0.0692143	-0.0385938	0.151253	-0.0391296	0.0934386	0.00155014	-0.275512	-0.306613	0.159552	0.107175	0.500589	0.373657	0.114668
MAS--positive:Sys1	0.386887	0.160686	0.133003	0.072728	0.0145577	0.0853817	-0.0848075	0.372892	0.0323552	0.00637613	-0.0240035	-0.129818	0.0983893	0.126561	0.0927721	0.110981	0.19552	0.255193	0.386684	0.272657	0.212082
MAS--positive:Prdx2	0.259688	-0.195804	0.0323392	0.17073	-0.170928	0.0529187	0.155014	-0.000720235	0.236247	0.119408	-0.10718	0.3099	0.0795914	0.173523	0.235411	-0.136207	0.303229	0.600611	0.670531	0.403204	0.204423
MAS--positive:Cib1	0.293878	-0.029629	-0.0183459	-0.035041	-0.00482986	0.0685768	0.00646821	-0.0944189	-0.066107	-0.0340549	0.0304394	0.35322	0.00152925	0.060704	0.301827	0.182332	0.0426999	0.133232	0.268891	0.19551	0.193051
MAS--positive:Mvp	0.0773694	0.138823	0.0287793	0.205048	0.0803689	0.084465	0.0645156	-0.0815162	-0.0600087	-0.0104823	0.0278801	-0.246411	-0.0197553	0.0148825	-0.120345	0.122478	0.217935	0.136974	0.378004	0.501557	0.143813
MAS--positive:Tap2	0.266116	0.358345	0.151458	0.336827	0.591283	0.703876	0.361198	0.134628	0.146358	0.138778	-0.0618939	0.238144	0.138457	0.11817	0.275315	0.542529	0.46454	-0.131772	0.202317	0.38588	0.583788
MAS--positive:Aprt	0.36186	0.208649	-0.046922	-0.441631	0.00177213	0.0272008	0.0208941	-0.139082	0.258961	-0.136232	-0.121896	0.445826	0.133925	0.0995767	-0.0118984	0.162986	0.178148	0.686293	0.441989	-0.254151	0.200189
MAS--positive:Xdh	0.68039	0.194982	-0.00132977	0.0327703	0.752236	0.555309	0.338933	0.0421957	0.0447209	0.0777037	-0.0490972	0.588837	0.0427977	0.0472299	0.0295077	-0.0527756	0.114281	-0.0141468	0.448445	0.335827	0.26964
MAS--positive:Psmb5	-0.0273657	0.30221	0.0931153	-0.1502	-0.0405611	0.0762227	0.233682	0.062685	0.565215	-0.00118513	0.0638558	-0.0530779	0.100712	-0.0913568	0.267392	-0.103524	0.409017	0.137106	0.646978	0.271433	0.19118
MAS--positive:Atp6v1e1	0.26586	0.176779	0.022715	0.170413	-0.0138863	0.0118677	-0.0451008	0.382475	0.115452	-0.0840826	-0.0469921	-0.0850865	0.160844	-0.0111104	0.201302	-0.0781474	0.186665	0.16109	0.41896	0.333079	0.225688
[truncated: 1,590 more rows]
